# Supplementary material for: Forecasting leading industry stock prices based on a hybrid time-series forecast model
Source: PLoS One. 2018 Dec 31;13(12):e0209922. doi: 10.1371/journal.pone.0209922 (PMC6312251; doi:10.1371/journal.pone.0209922)
Supplement: S1 Dataset — (ZIP) [file pone.0209922.s001.zip]

Archive with 2 entries (2 files):
- Five lead-industry-index.xlsx
- TAIEX index.xlsx
