# Supplementary material for: Forecasting leading industry stock prices based on a hybrid time-series forecast model
Source: PLoS One. 2018 Dec 31;13(12):e0209922. doi: 10.1371/journal.pone.0209922 (PMC6312251; doi:10.1371/journal.pone.0209922)
Supplement: S1 Dataset — (ZIP) [file pone.0209922.s001.zip › Five lead-industry-index.xlsx]

## Sheet: Taiwan Semiconductor
Date	Open price	Max price	Min price	Close price	Up price	Up %	Volume	Trade money	P/E	MA5	MA10	5BIAS	10BIAS	UP	DN	Upt	DNt	RSI	12PSY	1上漲	10WMS%R	DI	EMA12	EMA26	DIF	MACD	MO1	MO2	CD9	EMA	Company-Daily price change	Dividend Yield	The Final Best Ask Quote	The Final Best Bid Quote
2003-01-02	43	43.4	42.4	42.5	-0.1	-0.0023	20354	872221	33.46					0	0.1					0		42.7								42.5	-0.0116279	0.0235294	42.5	42.6
2003-01-03	44	45	43.6	44.8	2.3	0.0541	35763	1581034	35.28					2.3	0					1		44.55					2.3		42.7	42.8538	0.0181818	0.0223214	44.7	44.8
2003-01-06	44.8	45.7	44.4	44.8	0	0	33416	1506635	35.28					0	0					0		44.925					0	2.3	44.55	43.1533	0	0.0223214	44.8	44.9
2003-01-07	45.7	46.9	45.4	45.4	0.6	0.0134	41965	1939087	35.75					0.6	0					1		45.775					0.6	0.6	44.925	43.4989	-0.00656455	0.0220264	45.4	45.5
2003-01-08	45.5	47.4	45.4	46.5	1.1	0.0242	45846	2129771	36.61	44.8		3.79464		1.1	0					1		46.45					1.1	1.7	45.775	43.9606	0.021978	0.0215054	46.5	46.6
2003-01-09	46	46.4	45.5	46	-0.5	-0.0108	33293	1530491	36.22	45.5		1.0989		0	0.5	0.666667	0.1	46.875		0		45.975					-0.5	0.6	46.45	44.2744	0	0.0217391	46	46.1
2003-01-10	47.2	47.3	46.9	47.2	1.2	0.0261	38801	1826780	37.17	45.98		2.65333		1.2	0	0.755556	0.0833333	39.0431		1		47.15					1.2	0.7	45.975	44.7245	0	0.0211864	47.1	47.2
2003-01-13	48	50.5	48	50.5	3.3	0.0699	93368	4688493	39.76	47.12		7.17317		3.3	0	1.17963	0.0694444	54.5455		1		49.875					3.3	4.5	47.15	45.613	0.0520833	0.019802	50.5	50.5
2003-01-14	51	51	50	50.5	0	0	65563	3324556	39.76	48.14		4.90237		0	0	0.983025	0.0578704	54.5455		0		50.5					0	3.3	49.875	46.3649	-0.00980392	0.019802	50.5	51
2003-01-15	50.5	51	49.6	50.5	0	0	59136	2970190	39.76	48.94	46.87	3.18758	7.74483	0	0	0.819187	0.0482253	54.5455		0	0	50.4					0	0	50.5	47.001	0	0.019802	50	50.5
2003-01-16	50.5	50.5	48.6	48.6	-1.9	-0.0376	40224	1997807	38.27	49.46	47.48	-1.73878	2.35889	0	1.9	0.682656	0.356854	53.1304		0	33.3333	49.075					-1.9	-1.9	50.4	47.247	-0.0376238	0.0205761	48.5	48.6
2003-01-17	48	49.2	47.5	48.8	0.2	0.0041	53184	2572354	38.43	49.78	47.88	-1.96866	1.92147	0.2	0	0.602213	0.297379	54.5455		1	29.8246	48.575	47.1625				0.2	-1.7	49.075	47.4859	0.0166667	0.0204918	48.7	48.8
2003-01-20	47.6	48	47	47.9	-0.9	-0.0184	42925	2046477	37.72	49.26	48.19	-2.76086	-0.601785	0	0.9	0.501844	0.397816	54.5455	50	0	50.9804	47.7	47.2452				-0.9	-0.7	48.575	47.5496	0.00630252	0.0208768	47.8	47.9
2003-01-21	47.9	48.5	47.5	47.6	-0.3	-0.0063	37596	1801614	37.48	48.68	48.41	-2.21857	-1.67321	0	0.3	0.418204	0.381513	52.2728	50	0	64.4444	47.8	47.3305				-0.3	-1.2	47.7	47.5574	-0.00626305	0.0210084	47.6	47.7
2003-01-22	47.6	48	46.9	47.8	0.2	0.0042	26806	1274030	37.64	48.14	48.54	-0.706273	-1.52452	0.2	0	0.381836	0.317927	33.2022	41.6667	1	60	47.625	47.3758				0.2	-0.1	47.8	47.5947	0.00420168	0.0209205	47.7	47.8
2003-01-23	48.8	51	48.8	50.5	2.7	0.0565	68014	3394961	39.76	48.52	48.99	4.08079	3.08226	2.7	0	0.768197	0.26494	54.5455	50	1	0	50.2	47.8103				2.7	2.9	47.625	48.0417	0.0348361	0.019802	50	50.5
2003-01-24	51	51.5	49.1	49.4	-1.1	-0.0218	51896	2582478	38.9	48.64	49.21	1.5625	0.3861	0	1.1	0.640164	0.404116	54.5455	50	0	37.931	49.85	48.1241				-1.1	1.6	50.2	48.2507	-0.0313725	0.0202429	49.3	49.4
2003-01-27	48.7	48.9	48.1	48.9	-0.5	-0.0101	35023	1701842	38.5	48.84	49.05	0.12285	-0.30581	0	0.5	0.53347	0.420097	54.5455	41.6667	0	55.1724	48.7	48.2127				-0.5	-1.6	49.85	48.3506	0.00410678	0.0204499	48.8	48.9
2003-01-28	46.2	48.4	46	47.7	-1.2	-0.0245	50710	2408446	37.56	48.86	48.77	-2.37413	-2.19397	0	1.2	0.444558	0.550081	54.5455	41.6667	0	96.5517	47.45	48.0954				-1.2	-1.7	48.7	48.2505	0.0324675	0.0209644	47.7	47.8
2003-02-06	44.5	45	44.4	44.4	-3.3	-0.0692	53265	2369872	34.96	48.18	48.16	-7.84558	-7.80731	0	3.3	0.370465	1.0084	54.5455	33.3333	0	100	44.55	47.5499				-3.3	-4.5	47.45	47.6581	-0.00224719	0.0225225	44.4	44.4
2003-02-07	41.3	42.7	41.3	42	-2.4	-0.0541	106407	4413609	33.07	46.48	47.5	-9.63855	-11.5789	0	2.4	0.308721	1.24033	54.5455	25	0	100	42	46.6961				-2.4	-5.7	44.55	46.7876	0.0169492	0.0238095	41.9	42
2003-02-10	41.3	41.3	40.5	40.7	-1.3	-0.031	58773	2404745	32.05	44.74	46.69	-9.02995	-12.8293	0	1.3	0.257268	1.25028	42.5242	25	0	100	40.8	45.789				-1.3	-3.7	42	45.8511	-0.0145278	0.02457	40.7	40.8
2003-02-11	41.3	42	41.2	41.5	0.8	0.0197	40025	1663868	32.68	43.26	46.05	-4.06842	-9.88056	0.8	0	0.347723	1.0419	54.5455	25	1	91.8367	41.55	45.1369				0.8	-0.5	40.8	45.1817	0.00484262	0.0240964	41.4	41.5
2003-02-12	40.9	41.2	40.1	40.4	-1.1	-0.0265	49006	1993825	31.81	41.8	45.33	-3.34928	-10.8758	0	1.1	0.289769	1.05158	54.5455	33.3333	0	100	40.525	44.4273				-1.1	-0.3	41.55	44.446	-0.0122249	0.0247525	40.4	40.5
2003-02-13	40.4	41.1	40.2	40.2	-0.2	-0.005	39758	1612678	31.65	40.96	44.57	-1.85547	-9.8048	0	0.2	0.241474	0.909652	41.92	25	0	100	40.425	43.8116				-0.2	-1.3	40.525	43.7928	-0.0049505	0.0248756	40.1	40.2
2003-02-14	41.1	41.3	40.6	41	0.8	0.0199	48911	2005406	32.28	40.76	43.62	0.588813	-6.00642	0.8	0	0.334562	0.758043	30.9771	25	1	91.3043	40.975	43.3752	46.0038	-2.62865		0.8	0.6	40.425	43.3631	-0.00243309	0.0243902	40.9	41
2003-02-17	43.8	43.8	42.8	43.8	2.8	0.0683	52499	2283395	34.49	41.38	43.06	5.84824	1.71853	2.8	0	0.745468	0.631703	54.5455	33.3333	1	58.6207	43.55	43.4021	45.8221	-2.41999		2.8	3.6	40.975	43.4303	0	0.0228311	43.8	43.8
2003-02-18	43.8	43.8	42.8	42.9	-0.9	-0.0205	28993	1251425	33.78	41.66	42.46	2.97648	1.03627	0	0.9	0.621224	0.676419	53.7588	33.3333	0	64	43.1	43.3556	45.6204	-2.26483		-0.9	1.9	43.55	43.3487	-0.0205479	0.02331	42.9	43
2003-02-19	43.9	43.9	43	43	0.1	0.0023	47043	2039411	33.86	42.18	41.99	1.94405	2.40533	0.1	0	0.534353	0.563682	45.9469	25	1	33.3333	43.225	43.3355	45.443	-2.10749		0.1	-0.8	43.1	43.2951	-0.0205011	0.0232558	43	43.1
2003-02-20	43	44.2	42.8	44.1	1.1	0.0256	48316	2113505	34.72	42.96	41.96	2.65363	5.1001	1.1	0	0.628627	0.469735	48.8893	33.3333	1	0	43.8	43.407	45.3213	-1.91432		1.1	1.2	43.225	43.4189	0.0255814	0.0226757	44	44.1
2003-02-21	45	45.9	44.7	44.9	0.8	0.0181	63293	2861116	35.35	43.74	42.25	2.65203	6.27219	0.8	0	0.65719	0.391446	51.6856	41.6667	1	0	45.1	43.6674	45.3049	-1.63747		0.8	1.9	43.8	43.6468	-0.00222222	0.0222717	44.8	44.9
2003-02-24	45.2	45.5	44.5	45.3	0.4	0.0089	33162	1491485	35.67	44.04	42.71	2.86104	6.06415	0.4	0	0.614325	0.326205	54.5455	50	1	0	45.15	43.8955	45.2934	-1.3979		0.4	1.2	45.1	43.9011	0.00221239	0.0220751	45.2	45.3
2003-02-25	45	45	43	43	-2.3	-0.0508	43434	1893586	33.86	44.06	42.86	-2.40581	0.326645	0	2.3	0.511937	0.655171	54.5455	58.3333	0	45.098	43.5	43.8347	45.1606	-1.32591		-2.3	-1.9	45.15	43.7625	-0.0444444	0.0232558	43	43.1
2003-02-26	43.2	43.7	42.7	42.8	-0.2	-0.0047	33067	1427095	33.7	44.02	43.1	-2.77147	-0.696056	0	0.2	0.426614	0.579309	54.5455	58.3333	0	49.0196	43	43.7063	45.0005	-1.29428	-1.88787	-0.2	-2.5	43.5	43.6144	-0.00925926	0.0233645	42.8	43
2003-02-27	42.1	42.8	41.5	42	-0.8	-0.0187	31212	1311795	33.07	43.6	43.28	-3.66972	-2.95749	0	0.8	0.355512	0.616091	36.0887	58.3333	0	76.7442	42.075	43.4553	44.7838	-1.32853	-1.74341	-0.8	-1	43	43.366	-0.0023753	0.0238095	42	42.2
2003-03-03	42.9	44.3	42.6	44	2	0.0476	32787	1420095	34.65	43.42	43.58	1.33579	0.963745	2	0	0.629593	0.513409	54.5455	50	1	39.3939	43.725	43.4968	44.7054	-1.20861	-1.60882	2	1.2	42.075	43.4636	0.025641	0.0227273	43.9	44
2003-03-04	43.2	43.4	42.8	43.4	-0.6	-0.0136	21881	940076	34.17	43.04	43.54	0.836431	-0.321543	0	0.6	0.524661	0.527841	54.5455	58.3333	0	57.5758	43.25	43.4588	44.5976	-1.13877	-1.4837	-0.6	1.4	43.725	43.4538	0.00462963	0.0230415	43	43.4
2003-03-05	42	42.3	41.5	41.6	-1.8	-0.0415	41456	1734218	32.76	42.76	43.41	-2.71282	-4.16955	0	1.8	0.437218	0.739867	54.5455	58.3333	0	100	41.75	43.1959	44.3867	-1.19073	-1.38184	-1.8	-2.4	43.25	43.1686	-0.00952381	0.0240385	41.6	41.7
2003-03-06	41.6	41.9	41.3	41.4	-0.2	-0.0048	26144	1083630	32.6	42.48	43.25	-2.54237	-4.27746	0	0.2	0.364348	0.64989	51.9529	50	0	100	41.5	42.935	44.1728	-1.23782	-1.30667	-0.2	-2	41.75	42.8965	-0.00480769	0.0241546	41.3	41.4
2003-03-07	41.2	42.6	41	41.6	0.2	0.0048	33000	1380138	32.76	42.4	43	-1.88679	-3.25581	0.2	0	0.336957	0.541575	42.9561	41.6667	1	94.8718	41.7	42.745	43.9897	-1.24465	-1.26302	0.2	0	41.5	42.697	0.00970874	0.0240385	41.6	41.7
2003-03-10	42.3	42.9	42	42.6	1	0.024	36707	1561683	33.54	42.12	42.77	1.1396	-0.397475	1	0	0.447464	0.451312	54.5455	50	1	69.2308	42.525	42.7112	43.8812	-1.17	-1.2377	1	1.2	41.7	42.6821	0.0070922	0.0234742	42.6	42.7
2003-03-11	42	43.3	42	42.5	-0.1	-0.0023	31436	1341641	33.46	41.94	42.49	1.33524	0.0235349	0	0.1	0.372887	0.39276	48.6189	50	0	57.6923	42.575	42.6902	43.7844	-1.0942	-1.21195	-0.1	0.9	42.525	42.6541	0.0119048	0.0235294	42.4	42.5
2003-03-12	42.6	43	42.5	43	0.5	0.0118	21770	931581	33.86	42.22	42.49	1.84747	1.20028	0.5	0	0.394072	0.3273	43.5055	41.6667	1	38.4615	42.875	42.7186	43.7171	-0.998406	-1.17908	0.5	0.4	42.575	42.7073	0.00938967	0.0232558	42.9	43
2003-03-13	43	44.4	42.8	44.1	1.1	0.0256	46578	2035749	34.72	42.76	42.62	3.13377	3.47255	1.1	0	0.511727	0.27275	43.6814	41.6667	1	0	43.85	42.8927	43.7269	-0.8342	-1.12415	1.1	1.6	42.875	42.9216	0.0255814	0.0226757	44	44.1
2003-03-14	46.8	46.8	45.3	45.5	1.4	0.0317	102607	4721323	35.83	43.54	42.97	4.50161	5.88783	1.4	0	0.659772	0.227292	54.5455	41.6667	1	0	45.775	43.3361	43.8786	-0.54248	-1.05014	1.4	2.5	43.85	43.3183	-0.0277778	0.021978	45.4	45.5
2003-03-17	45	45.2	44	44	-1.5	-0.033	41042	1833164	34.65	43.82	42.97	0.410771	2.39702	0	1.5	0.54981	0.43941	36.4599	50	0	36.5854	44.3	43.4844	43.9098	-0.425407	-0.970877	-1.5	-0.1	45.775	43.4231	-0.0222222	0.0227273	44	44.1
2003-03-18	46.4	47	46	47	3	0.0682	96150	4499702	37.01	44.72	43.33	5.09839	8.46988	3	0	0.958175	0.366175	50.2543	50	1	0	46.75	43.9868	44.1202	-0.133393	-0.853395	3	1.5	44.3	43.9734	0.012931	0.0212766	47	47
2003-03-19	47.4	48.2	47	47.9	0.9	0.0191	85270	4053762	37.72	45.7	43.96	4.814	8.96269	0.9	0	0.948479	0.305146	51.1159	58.3333	1	0	47.75	44.5658	44.3891	0.176685	-0.696228	0.9	3.9	46.75	44.5775	0.0105485	0.0208768	47.8	47.9
2003-03-20	49	49.7	48	48.6	0.7	0.0146	97633	4769903	38.27	46.6	44.68	4.29185	8.7735	0.7	0	0.907066	0.254288	54.5455	58.3333	1	0	48.725	45.2056	44.7103	0.495388	-0.50289	0.7	1.6	47.75	45.1964	-0.00816327	0.0205761	48.6	48.7
2003-03-21	48.8	48.8	47.9	48.5	-0.1	-0.0021	37840	1829925	38.19	47.2	45.37	2.75424	6.89883	0	0.1	0.755888	0.228573	54.5455	66.6667	0	1.63934	48.425	45.7009	44.9854	0.715507	-0.293389	-0.1	0.6	48.725	45.7046	-0.00614754	0.0206186	48.4	48.5
2003-03-24	48.9	49	48.3	48.5	0	0	38607	1874753	38.19	48.1	45.96	0.831601	5.52654	0	0	0.629907	0.190478	54.5455	66.6667	0	1.63934	48.575	46.1431	45.2513	0.891777	-0.0727254	0	-0.1	48.425	46.1347	-0.00817996	0.0206186	48.5	48.6
2003-03-25	47	47.3	46.3	46.6	-1.9	-0.0392	44257	2073712	36.69	48.02	46.37	-2.9571	0.49601	0	1.9	0.524923	0.475398	51.0117	66.6667	0	35.7143	46.7	46.2288	45.3586	0.870144	0.134891	-1.9	-1.9	48.575	46.2063	-0.00851064	0.0214592	46.5	46.6
2003-03-26	47.2	47.6	47	47	0.4	0.0086	45403	2147255	37.01	47.84	46.77	-1.75585	0.491768	0.4	0	0.504102	0.396165	54.5455	58.3333	1	34.7826	47.15	46.3705	45.4913	0.879177	0.325267	0.4	-1.5	46.7	46.3284	-0.00423729	0.0212766	46.9	47
2003-03-27	45	45.6	44	44.9	-2.1	-0.0447	103668	4661573	35.35	47.1	46.85	-4.67091	-4.16222	0	2.1	0.420085	0.680138	54.5455	58.3333	0	80.4348	44.85	46.1366	45.4438	0.692759	0.462515	-2.1	-1.7	47.15	46.1086	-0.00222222	0.0222717	44.9	45
2003-03-28	44.7	45	43.5	44.4	-0.5	-0.0111	56730	2506124	34.96	46.28	46.74	-4.06223	-5.00642	0	0.5	0.350071	0.650115	54.5455	58.3333	0	91.3043	44.325	45.8579	45.3609	0.496931	0.564997	-0.5	-2.6	44.85	45.8458	-0.00671141	0.0225225	44.4	44.5
2003-03-31	43.5	43.8	42.1	42.3	-2.1	-0.0473	52742	2252839	33.31	45.04	46.57	-6.08348	-9.16899	0	2.1	0.291726	0.891762	54.5455	50	0	100	42.625	45.3605	45.1583	0.202228	0.602289	-2.1	-2.6	44.325	45.3003	-0.0275862	0.0236407	42.3	42.4
2003-04-01	41.5	42.2	41.4	42.2	-0.1	-0.0024	57908	2428604	33.23	44.16	46.09	-4.43841	-8.44001	0	0.1	0.243105	0.759802	44.5498	41.6667	0	100	42	44.8435	44.9243	-0.0808268	0.573676	-0.1	-2.2	42.625	44.8233	0.0168675	0.0236967	42.1	42.2
2003-04-02	42.5	43.2	42	42.8	0.6	0.0142	30968	1317269	33.7	43.32	45.58	-1.20037	-6.09917	0.6	0	0.302587	0.633168	40.9967	33.3333	1	90.625	42.7	44.5137	44.7596	-0.245832	0.491318	0.6	0.5	42	44.512	0.00705882	0.0233645	42.7	42.8
2003-04-03	44.5	44.8	43.7	43.9	1.1	0.0257	56514	2497229	34.57	43.12	45.11	1.80891	-2.68233	1.1	0	0.435489	0.52764	42.9027	41.6667	1	73.0159	44.075	44.4462	44.7089	-0.262621	0.382637	1.1	1.7	42.7	44.4179	-0.0134831	0.022779	43.9	44
2003-04-04	43.9	45.4	43.6	45.2	1.3	0.0296	51124	2277614	35.59	43.28	44.78	4.43623	0.937919	1.3	0	0.579575	0.4397	47.1498	41.6667	1	52.381	44.85	44.5084	44.7193	-0.210959	0.260111	1.3	2.4	44.075	44.5382	0.0296128	0.0221239	45.1	45.2
2003-04-07	45.3	46.5	44.9	46.2	1	0.0221	54315	2492029	36.38	44.06	44.55	4.85701	3.7037	1	0	0.649645	0.366417	54.5455	41.6667	1	16.6667	45.95	44.7301	44.8105	-0.0803292	0.154503	1	2.3	44.85	44.7939	0.0198675	0.021645	46.1	46.2
2003-04-08	46	46.5	45.6	45.7	-0.5	-0.0108	43103	1982179	35.98	44.76	44.46	2.10009	2.78902	0	0.5	0.541371	0.388681	54.5455	41.6667	0	27.0833	45.875	44.9063	44.8893	0.0169484	0.0586999	-0.5	0.5	45.95	44.9333	-0.00652174	0.0218818	45.6	45.7
2003-04-09	45.1	45.3	44.6	44.8	-0.9	-0.0197	33243	1490700	35.28	45.16	44.24	-0.797166	1.26582	0	0.9	0.451143	0.473901	54.5455	41.6667	0	35	44.875	44.9015	44.8883	0.0131978	-0.016807	-0.9	-1.4	45.875	44.9128	-0.00665188	0.0223214	44.7	44.8
2003-04-10	44.7	45.3	44.3	44.5	-0.3	-0.0067	33523	1503112	35.04	45.28	44.2	-1.72261	0.678733	0	0.3	0.375952	0.444917	50.8562	41.6667	0	42.5	44.65	44.8628	44.8706	-0.00783984	-0.0728926	-0.3	-1.2	44.875	44.8493	-0.00447427	0.0224719	44.4	44.5
2003-04-11	44.6	44.9	44.4	44.8	0.3	0.0067	16690	744860	35.28	45.2	44.24	-0.884956	1.26582	0.3	0	0.363294	0.370764	54.5455	41.6667	1	35	44.725	44.8416	44.8598	-0.0182501	-0.0973901	0.3	0	44.65	44.8417	0.0044843	0.0223214	44.8	44.9
2003-04-14	44.8	45.3	43.6	43.6	-1.2	-0.0268	26476	1167064	34.33	44.68	44.37	-2.41719	-1.73541	0	1.2	0.302745	0.50897	41.002	41.6667	0	65	44.025	44.716	44.798	-0.0820387	-0.0975248	-1.2	-0.9	44.725	44.6507	-0.0267857	0.0229358	43.6	43.7
2003-04-15	44.4	44.7	43.9	44.7	1.1	0.0252	27462	1214827	35.2	44.48	44.62	0.494604	0.179292	1.1	0	0.435621	0.424142	37.3826	41.6667	1	44.1176	44.5	44.6827	44.7759	-0.0931889	-0.0805645	1.1	-0.1	44.025	44.6582	0.00675676	0.0223714	44.6	44.7
2003-04-16	45.7	47	45.7	46.9	2.2	0.0492	88094	4078735	36.93	44.9	45.03	4.45434	4.15279	2.2	0	0.729684	0.353452	54.5455	50	1	0	46.625	44.9815	44.9129	0.0686528	-0.0437563	2.2	3.3	44.5	45.0031	0.0262582	0.021322	46.9	47
2003-04-17	46.9	47	45.8	45.8	-1.1	-0.0235	57077	2643950	36.06	45.16	45.22	1.41718	1.28262	0	1.1	0.60807	0.477876	43.4917	58.3333	0	33.3333	46.1	45.1536	45.0008	0.152789	-0.00333983	-1.1	1.1	46.625	45.1257	-0.0234542	0.0218341	45.8	46
2003-04-18	47.2	47.9	47.1	47.5	1.7	0.0371	74378	3526352	37.4	45.7	45.45	3.93873	4.51045	1.7	0	0.790058	0.39823	49.9476	58.3333	1	0	47.5	45.5146	45.1859	0.328648	0.0421021	1.7	0.6	46.1	45.491	0.00635593	0.0210526	47.4	47.5
2003-04-21	47.5	48.3	47	48.3	0.8	0.0168	37850	1799539	38.03	46.64	45.66	3.55918	5.78187	0.8	0	0.791715	0.331859	54.5455	58.3333	1	0	47.975	45.8931	45.3925	0.500575	0.0958384	0.8	2.5	47.5	45.9232	0.0168421	0.0207039	48.3	48.4
2003-04-22	47.9	47.9	46.8	47	-1.3	-0.0269	54549	2574436	37.01	47.1	45.79	-0.212314	2.6425	0	1.3	0.659763	0.493215	46.2592	58.3333	0	27.6596	47.175	46.0903	45.5246	0.565754	0.157233	-1.3	-0.5	47.975	46.0888	-0.0187891	0.0212766	47	47.1
2003-04-23	47.9	48.4	47.6	48.3	1.3	0.0277	86013	4136079	38.03	47.38	46.14	1.94175	4.6814	1.3	0	0.766469	0.411013	54.5455	50	1	0	48.15	46.4072	45.7191	0.68815	0.234566	1.3	0	47.175	46.429	0.00835073	0.0207039	48.3	48.4
2003-04-24	48	48	46.8	47.3	-1	-0.0207	66854	3166212	37.24	47.68	46.42	-0.79698	1.89573	0	1	0.638724	0.509177	54.5455	50	0	21.2766	47.35	46.5522	45.8399	0.712385	0.315747	-1	0.3	48.15	46.563	-0.0145833	0.0211416	47.3	47.4
2003-04-25	46	46.9	45.2	45.5	-1.8	-0.0381	57626	2651309	35.83	47.28	46.49	-3.76481	-2.12949	0	1.8	0.53227	0.724314	54.5455	50	0	59.5745	45.775	46.4327	45.8351	0.597613	0.391264	-1.8	-2.8	47.35	46.3995	-0.0108696	0.021978	45.4	45.5
2003-04-28	44.1	44.3	43	44	-1.5	-0.033	67093	2933041	34.65	46.42	46.53	-5.21327	-5.43735	0	1.5	0.443558	0.853595	44.5106	50	0	100	43.825	46.0315	45.6862	0.345326	0.439988	-1.5	-3.3	45.775	46.0303	-0.00226757	0.0227273	43.9	44
2003-04-29	44.9	45.5	44.4	45.1	1.1	0.025	80862	3633228	35.51	46.04	46.57	-2.0417	-3.15654	1.1	0	0.552965	0.71133	37.7768	50	1	74.4186	45.025	45.8766	45.6372	0.239456	0.458966	1.1	-0.4	43.825	45.8872	0.00445434	0.0221729	45	45.1
2003-04-30	48.2	48.2	47.4	47.8	2.7	0.0599	162683	7805101	45.96	45.94	46.66	4.04876	2.44321	2.7	0	0.910804	0.592775	51.9527	50	1	11.6279	47.8	46.1725	45.7974	0.375149	0.483673	2.7	3.8	45.025	46.1815	-0.00829876	0.0209205	47.8	47.9
2003-05-02	47.7	48.4	47.7	48.3	0.5	0.0105	56921	2734129	46.44	46.14	46.91	4.6814	2.96312	0.5	0	0.842337	0.493979	53.393	58.3333	1	0	48.175	46.4806	45.9735	0.5071	0.503501	0.5	3.2	47.8	46.5074	0.0125786	0.0207039	48.3	48.4
2003-05-05	48.5	49	48.3	48.5	0.2	0.0041	62005	3014506	46.63	46.74	47.01	3.76551	3.16954	0.2	0	0.735281	0.411649	54.5455	58.3333	1	0	48.575	46.8028	46.1662	0.63661	0.518616	0.2	0.7	48.175	46.814	0	0.0206186	48.5	48.6
2003-05-06	48.5	48.9	47.6	47.8	-0.7	-0.0144	48281	2325360	45.96	47.5	46.96	0.631579	1.78876	0	0.7	0.612734	0.459708	54.5455	58.3333	0	15.5556	48.025	46.9909	46.3039	0.686949	0.532082	-0.7	-0.5	48.575	46.9657	-0.014433	0.0209205	47.7	47.8
2003-05-07	48	48.1	47.3	47.7	-0.1	-0.0021	41495	1975709	45.87	48.02	47.03	-0.666389	1.42462	0	0.1	0.510612	0.399756	54.5455	58.3333	0	17.7778	47.7	47.1	46.4073	0.692634	0.53258	-0.1	-0.8	48.025	47.0786	-0.00625	0.0209644	47.7	47.8
2003-05-08	47.5	47.5	46.7	46.7	-1	-0.021	28918	1358108	44.9	47.8	46.87	-2.30126	-0.362705	0	1	0.42551	0.499797	46.5835	50	0	40	46.9	47.0692	46.4438	0.625377	0.522912	-1	-1.1	47.7	47.0204	-0.0168421	0.0214133	46.7	46.8
2003-05-09	46.8	47.8	46.8	47.5	0.8	0.0171	32235	1524291	45.67	47.64	46.89	-0.293871	1.30092	0.8	0	0.487925	0.416497	47.4699	41.6667	1	22.2222	47.4	47.1201	46.5146	0.605442	0.523782	0.8	-0.2	46.9	47.0942	0.0149573	0.0210526	47.4	47.5
2003-05-12	48.2	48.6	48	48.3	0.8	0.0168	52580	2544422	46.44	47.6	47.17	1.47059	2.39559	0.8	0	0.539937	0.347081	47.3677	50	1	4.44444	48.3	47.3016	46.6469	0.654718	0.558159	0.8	1.6	47.4	47.2797	0.00207469	0.0207039	48.2	48.3
2003-05-13	49.2	49.8	49	49.2	0.9	0.0186	53341	2636381	47.31	47.88	47.69	2.75689	3.16628	0.9	0	0.599948	0.289234	54.5455	50	1	0	49.3	47.6091	46.8434	0.765636	0.616624	0.9	1.7	48.3	47.5751	0	0.0203252	49.2	49.3
2003-05-14	49	49.2	48.8	49.2	0	0	41687	2044173	47.31	48.18	48.1	2.11706	2.2869	0	0	0.499956	0.241029	51.7239	58.3333	0	0	49.1	47.8384	47.0106	0.827858	0.666925	0	0.9	49.3	47.8251	0.00408163	0.0203252	49.1	49.2
2003-05-15	49.2	49.5	48.8	49.5	0.3	0.0061	33622	1650924	47.6	48.74	48.27	1.55929	2.54817	0.3	0	0.46663	0.200857	54.5455	58.3333	1	0	49.325	48.0671	47.182	0.885122	0.708927	0.3	0.3	49.1	48.0828	0.00609756	0.020202	49.4	49.5
2003-05-16	49.8	50	48.8	48.8	-0.7	-0.0141	45599	2247594	46.92	49	48.32	-0.408163	0.993377	0	0.7	0.388859	0.284048	53.2994	66.6667	0	25	49.1	48.226	47.3241	0.901951	0.73841	-0.7	-0.4	49.325	48.1931	-0.0200803	0.0204918	48.8	48.9
2003-05-19	48.8	49.1	48.2	48.9	0.1	0.002	33331	1622240	47.02	49.12	48.36	-0.447883	1.11663	0.1	0	0.340716	0.236706	54.5455	58.3333	1	21.4286	48.775	48.3105	47.4316	0.878932	0.759741	0.1	-0.6	49.1	48.3019	0.00204918	0.0204499	48.8	48.9
2003-05-20	47.8	48.3	47.6	48	-0.9	-0.0184	31283	1501038	46.15	48.88	48.38	-1.80033	-0.785449	0	0.9	0.28393	0.347255	54.5455	58.3333	0	53.5714	47.975	48.2589	47.4718	0.787063	0.770233	-0.9	-0.8	48.775	48.2554	0.0041841	0.0208333	48	48.1
2003-05-21	48	48.1	47.6	48	0	0	49107	2352556	46.15	48.64	48.41	-1.31579	-0.846932	0	0	0.236608	0.289379	54.5455	50	0	53.5714	47.925	48.2075	47.5054	0.702128	0.778761	0	-0.9	47.975	48.2161	0	0.0208333	48	48.1
2003-05-22	47.7	48.4	47.4	48	0	0	47181	2259321	46.15	48.34	48.54	-0.703351	-1.11248	0	0	0.197173	0.24115	36.1907	41.6667	0	75	47.95	48.1679	47.5383	0.629576	0.781443	0	0	47.925	48.1829	0.00628931	0.0208333	48	48.1
2003-05-23	48.4	49.3	48.2	49.1	1.1	0.0229	52650	2572190	47.21	48.4	48.7	1.44628	0.821355	1.1	0	0.347644	0.200958	46.1058	41.6667	1	26.6667	48.925	48.2844	47.641	0.643336	0.780178	1.1	1.1	47.95	48.324	0.0144628	0.0203666	49	49.1
2003-05-26	49.5	49.9	49.5	49.8	0.7	0.0143	35730	1777029	47.88	48.58	48.85	2.51132	1.94473	0.7	0	0.40637	0.167465	54.5455	50	1	0	49.75	48.5099	47.7973	0.712598	0.774285	0.7	1.8	48.925	48.5511	0.00606061	0.0200803	49.7	49.8
2003-05-27	49.8	49.9	49.3	49.3	-0.5	-0.01	31900	1586036	47.4	48.84	48.86	0.941851	0.900532	0	0.5	0.338642	0.222887	41.2554	58.3333	0	27.7778	49.45	48.6545	47.9197	0.73481	0.763946	-0.5	0.2	49.75	48.6663	-0.0100402	0.020284	49.3	49.4
2003-05-28	50.5	51.5	50.5	50.5	1.2	0.0243	75902	3856039	48.56	49.34	48.99	2.35103	3.08226	1.2	0	0.482202	0.18574	42.5208	50	1	0	50.75	48.9769	48.1293	0.847543	0.759771	1.2	0.7	49.45	48.9484	0	0.019802	50.5	51
2003-05-29	51	52	51	52	1.5	0.0297	95569	4929010	50	50.14	49.24	3.70961	5.6052	1.5	0	0.651835	0.154783	45.1087	50	1	0	51.75	49.4035	48.3975	1.00598	0.77133	1.5	2.7	50.75	49.4179	0.0196078	0.0192308	51.5	52
2003-05-30	52	55	52	53.5	1.5	0.0288	102158	5452657	51.44	51.02	49.71	4.86084	7.62422	1.5	0	0.793196	0.128986	40.5894	50	1	0	53.5	50.0337	48.7755	1.25825	0.813476	1.5	3	51.75	50.0459	0.0288462	0.0186916	53.5	54
2003-06-02	55	57	54.5	56.5	3	0.0561	96633	5411140	54.33	52.36	50.47	7.9068	11.9477	3	0	1.161	0.107488	54.5455	58.3333	1	0	56.125	50.9709	49.3199	1.65096	0.909464	3	4.5	53.5	51.0388	0.0272727	0.0176991	56.5	57
2003-06-03	56	56.5	55.5	56	-0.5	-0.0088	52636	2945168	53.85	53.7	51.27	4.28305	9.22567	0	0.5	0.967497	0.172907	47.8073	58.3333	0	5.88235	56	51.7446	49.8147	1.92985	1.04588	-0.5	2.5	56.125	51.8021	0	0.0178571	55.5	56
2003-06-05	56.5	58.5	56.5	57.5	1.5	0.0268	92066	5311681	55.29	55.1	52.22	4.35572	10.1111	1.5	0	1.05625	0.144089	50.2229	58.3333	1	0	57.5	52.63	50.384	2.24602	1.22548	1.5	1	56	52.6787	0.0176991	0.0173913	57	57.5
2003-06-06	58	58.5	57.5	58.5	1	0.0174	58784	3407236	56.25	56.4	53.27	3.7234	9.81791	1	0	1.04687	0.120074	52.2757	58.3333	1	0	58.25	53.4946	50.9667	2.52797	1.43489	1	2.5	57.5	53.5743	0.00862069	0.017094	58	58.5
2003-06-09	58	60	57.5	59	0.5	0.0085	75709	4458782	56.73	57.5	54.26	2.6087	8.73572	0.5	0	0.955727	0.100062	54.5455	66.6667	1	0	58.875	54.3224	51.5525	2.76991	1.66348	0.5	1.5	58.25	54.409	0.0172414	0.0169492	58.5	59
2003-06-10	58	58.5	57	57.5	-1.5	-0.0254	36168	2086573	55.29	57.7	55.03	-0.34662	4.48846	0	1.5	0.796439	0.333385	54.5455	75	0	15.4639	57.625	54.8305	52.0023	2.82819	1.89607	-1.5	-1	58.875	54.8845	-0.00862069	0.0173913	57.5	58
2003-06-11	58	58	56.5	56.5	-1	-0.0174	41373	2357551	54.33	57.8	55.75	-2.24913	1.34529	0	1	0.6637	0.444487	42.8161	75	0	29.4118	56.875	55.145	52.3632	2.78179	2.11099	-1	-2.5	57.625	55.1331	-0.0258621	0.0176991	56.5	57
2003-06-12	56.5	60	56	58.5	2	0.0354	92826	5380971	56.25	58	56.55	0.862069	3.44828	2	0	0.886416	0.370406	54.5455	66.6667	1	7.14286	58.25	55.6227	52.7993	2.82342	2.31293	2	1	56.875	55.6511	0.0353982	0.017094	58	58.5
2003-06-13	57.5	57.5	56.5	57	-1.5	-0.0256	45540	2599101	54.81	57.7	57.05	-1.21317	-0.0876424	0	1.5	0.73868	0.558672	54.5455	66.6667	0	36.3636	57	55.8346	53.1105	2.72415	2.47581	-1.5	0.5	58.25	55.8586	-0.00869565	0.0175439	56.5	57
2003-06-16	56	57	56	56	-1	-0.0175	35228	1984270	53.85	57.1	57.3	-1.92644	-2.26876	0	1	0.615567	0.632226	42.1081	66.6667	0	100	56.25	55.8985	53.343	2.5555	2.57631	-1	-2.5	57	55.8803	0	0.0178571	56	56.5
2003-06-17	57	58.5	56.5	58	2	0.0357	68669	3960421	55.77	57.2	57.45	1.3986	0.957354	2	0	0.846306	0.526855	49.2546	58.3333	1	33.3333	57.75	56.1834	53.6695	2.5139	2.6412	2	1	56.25	56.2064	0.0175439	0.0172414	58	58.5
2003-06-18	59	59.5	58.5	59	1	0.0172	57282	3389161	56.73	57.7	57.75	2.25303	2.1645	1	0	0.871921	0.439046	54.5455	58.3333	1	0	59	56.6167	54.0643	2.55237	2.67524	1	3	57.75	56.6362	0	0.0169492	58.5	59
2003-06-19	59.5	59.5	58.5	59	0	0	43742	2586474	56.73	57.8	57.9	2.07612	1.89983	0	0	0.726601	0.365872	54.5455	58.3333	0	0	59	56.9833	54.4299	2.55343	2.67807	0	1	59	56.9999	-0.00840336	0.0169492	59	59.5
2003-06-20	59	59.5	58	58.5	-0.5	-0.0085	32646	1918386	56.25	58.1	57.9	0.688468	1.03627	0	0.5	0.605501	0.388227	54.5455	50	0	16.6667	58.625	57.2359	54.7407	2.49525	2.64756	-0.5	-0.5	59	57.2307	-0.00847458	0.017094	58	58.5
2003-06-23	58	59	57.5	57.5	-1	-0.0171	27186	1582616	55.29	58.4	57.75	-1.5411	-0.4329	0	1	0.504584	0.490189	54.5455	50	0	50	57.875	57.3342	54.9728	2.36139	2.59569	-1	-1.5	58.625	57.2721	-0.00862069	0.0173913	57.5	58
2003-06-24	56.5	57	56	57	-0.5	-0.0087	37880	2141779	54.81	58.2	57.7	-2.06186	-1.21317	0	0.5	0.420487	0.491824	54.5455	41.6667	0	66.6667	56.75	57.2443	55.1045	2.13987	2.52437	-0.5	-1.5	57.875	57.2302	0.00884956	0.0175439	56.5	57
2003-06-25	56.5	58	56	57	0	0	36186	2061520	54.81	57.8	57.75	-1.38408	-1.2987	0	0	0.350406	0.409853	54.5455	33.3333	0	66.6667	57	57.2068	55.2449	1.96187	2.42864	0	-0.5	56.75	57.1948	0.00884956	0.0175439	57	57.5
2003-06-26	57	58	56.5	57	0	0	21873	1251905	54.81	57.4	57.6	-0.696864	-1.04167	0	0	0.292005	0.341544	54.5455	25	0	66.6667	57.125	57.1942	55.3842	1.81002	2.32707	0	0	57	57.1648	0	0.0175439	57	57.5
2003-06-27	57.5	58	56.5	57	0	0	31594	1801640	54.81	57.1	57.6	-0.175131	-1.04167	0	0	0.243337	0.28462	54.5455	25	0	66.6667	57.125	57.1835	55.5131	1.67043	2.22873	0	0	57.125	57.1395	-0.00869565	0.0175439	56.5	57
2003-06-30	56.5	57.5	56.5	57	0	0	19321	1100864	54.81	57	57.7	0	-1.21317	0	0	0.202781	0.237184	32.6138	25	0	100	57	57.1553	55.6232	1.53205	2.11963	0	0	57.125	57.118	0.00884956	0.0175439	57	57.5
2003-07-01	57	58.5	57	58.5	1.5	0.0263	41166	2394008	56.25	57.3	57.75	2.09424	1.2987	1.5	0	0.418984	0.197653	41.152	16.6667	1	25	58.125	57.3045	55.8086	1.49592	2.00225	1.5	1.5	57	57.3306	0.0263158	0.017094	58.5	59
2003-07-02	59	60	58.5	60	1.5	0.0256	38982	2316670	57.69	57.9	57.85	3.62694	3.71651	1.5	0	0.599154	0.164711	47.3596	25	1	0	59.625	57.6615	56.0913	1.57023	1.893	1.5	3	58.125	57.7413	0.0169492	0.0166667	59.5	60
2003-07-03	61	63	61	61	1	0.0167	58224	3593482	58.65	58.7	58.05	3.91823	5.08183	1	0	0.665961	0.137259	47.9939	33.3333	1	0	61.5	58.252	56.4919	1.76012	1.81132	1	2.5	59.625	58.2426	0	0.0163934	61	61.5
2003-07-04	61.5	62	61	62	1	0.0164	51926	3201030	59.62	59.7	58.4	3.8526	6.16438	1	0	0.721634	0.114383	54.5455	33.3333	1	0	61.75	58.7902	56.8814	1.90878	1.76103	1	2	61.5	58.8207	0.00813008	0.016129	62	62.5
2003-07-07	59	61	58.5	61	-1	-0.0161	68705	4089758	58.65	60.5	58.75	0.826446	3.82979	0	1	0.601362	0.261985	47.3825	33.3333	0	20	60.375	59.034	57.1402	1.89381	1.73369	-1	0	61.75	59.156	0.0338983	0.0163934	60.5	61
2003-07-08	62	62.5	61	62	1	0.0164	73025	4508805	64.58	61.2	59.25	1.30719	4.64135	1	0	0.667802	0.218321	54.5455	33.3333	1	0	61.875	59.4711	57.4909	1.98016	1.73573	1	0	60.375	59.5935	0	0.016129	61.5	62
2003-07-09	60	61	59.5	60.5	-1.5	-0.0242	51435	3093845	63.02	61.3	59.6	-1.30506	1.51007	0	1.5	0.556501	0.431934	54.5455	41.6667	0	30	60.375	59.6101	57.7045	1.90559	1.74635	-1.5	-0.5	61.875	59.733	0.00833333	0.0165289	60	60.5
2003-07-10	60.5	60.5	57.5	57.5	-3	-0.0496	44273	2592308	59.9	60.6	59.65	-5.11551	-3.60436	0	3	0.463751	0.859945	54.5455	41.6667	0	90	58.25	59.4009	57.7449	1.65594	1.74473	-3	-4.5	60.375	59.3894	-0.0495868	0.0173913	57.5	58
2003-07-11	56.5	57.5	56	57.5	0	0	41143	2332118	59.9	59.7	59.7	-3.68509	-3.68509	0	0	0.386459	0.716621	37.0938	41.6667	0	90	57.125	59.0508	57.699	1.35172	1.7247	0	-3	58.25	59.0988	0.0176991	0.0173913	57	57.5
2003-07-14	58	60	58	59.5	2	0.0348	48540	2872438	61.98	59.4	59.95	0.16835	-0.750626	2	0	0.655383	0.597184	54.5455	41.6667	1	55.5556	59.25	59.0814	57.8139	1.26749	1.69932	2	2	57.125	59.1605	0.0258621	0.0168067	59	59.5
2003-07-15	60	60.5	58.5	59.5	0	0	31918	1898508	61.98	58.9	60.05	1.01868	-0.915903	0	0	0.546152	0.497654	54.5455	50	0	55.5556	59.5	59.1458	57.9388	1.20699	1.65896	0	2	59.25	59.2127	-0.00833333	0.0168067	59	59.5
2003-07-16	59.5	60	58.5	59.5	0	0	27605	1640598	61.98	58.7	60	1.36286	-0.833333	0	0	0.455127	0.414711	54.5455	50	0	55.5556	59.375	59.1811	58.0452	1.13587	1.5896	0	0	59.5	59.2569	0	0.0168067	59.5	60
2003-07-17	59	59.5	58	58	-1.5	-0.0252	41637	2445424	60.42	58.8	59.7	-1.36054	-2.84757	0	1.5	0.379272	0.595593	54.5455	50	0	88.8889	58.375	59.0571	58.0696	0.987431	1.48722	-1.5	-1.5	59.375	59.0635	-0.0169492	0.0172414	58	58.5
2003-07-18	57	58.5	57	58	0	0	36627	2114191	60.42	58.9	59.3	-1.52801	-2.19224	0	0	0.31606	0.496327	54.5455	41.6667	0	88.8889	57.875	58.8752	58.0552	0.819993	1.36791	0	-1.5	58.375	58.8999	0.0175439	0.0172414	58	58.5
2003-07-21	58	59	57	57	-1	-0.0172	24944	1439947	59.38	58.4	58.9	-2.39726	-3.22581	0	1	0.263384	0.580273	54.5455	33.3333	0	100	57.5	58.6636	58.0141	0.64955	1.22006	-1	-1	57.875	58.6076	-0.0172414	0.0175439	57	57.5
2003-07-22	56	57.5	56	56.5	-0.5	-0.0088	40855	2321163	58.85	57.8	58.35	-2.24913	-3.17052	0	0.5	0.219486	0.566894	38.5701	25	0	100	56.625	58.35	57.9112	0.438809	1.05709	-0.5	-1.5	57.5	58.2834	0.00892857	0.0176991	56.5	57
2003-07-23	57	58.5	57	57.5	1	0.0177	46552	2679259	59.9	57.4	58.05	0.174216	-0.947459	1	0	0.349572	0.472412	43.288	16.6667	1	66.6667	57.625	58.2385	57.89	0.348471	0.911815	1	0.5	56.625	58.1629	0.00877193	0.0173913	57.5	58
2003-07-24	58	58.5	57.5	58.5	1	0.0174	58572	3401442	60.94	57.5	58.15	1.73913	0.601892	1	0	0.457977	0.393676	54.5455	25	1	33.3333	58.25	58.2402	57.9167	0.323579	0.797576	1	2	57.625	58.2147	0.00862069	0.017094	58	58.5
2003-07-25	57.5	58	57	57	-1.5	-0.0256	42929	2469946	59.38	57.3	58.1	-0.52356	-1.89329	0	1.5	0.381647	0.578064	44.0521	25	0	83.3333	57.25	58.0879	57.8673	0.220617	0.681257	-1.5	-0.5	58.25	58.0278	-0.00869565	0.0175439	57	57.5
2003-07-28	58	58.5	57.5	58	1	0.0175	28958	1677713	60.42	57.5	57.95	0.869565	0.0862813	1	0	0.484706	0.48172	54.5455	25	1	50	58	58.0744	57.8771	0.197264	0.569065	1	-0.5	57.25	58.0236	0	0.0172414	57.5	58
2003-07-29	58	58	57	57	-1	-0.0172	20204	1159366	59.38	57.6	57.7	-1.04167	-1.21317	0	1	0.403922	0.5681	54.5455	33.3333	0	83.3333	57.25	57.9475	57.8307	0.11689	0.455845	-1	0	58	57.8661	-0.0172414	0.0175439	57	57.5
2003-07-30	57	57.5	56	57	0	0	39403	2228742	59.38	57.5	57.45	-0.869565	-0.78329	0	0	0.336601	0.473416	35.4155	33.3333	0	75	56.875	57.7825	57.7599	0.0226726	0.348649	0	-1	57.25	57.7328	0	0.0175439	56.5	57
2003-07-31	56	59	56	59	2	0.0351	83830	4855210	61.46	57.6	57.55	2.43056	2.51955	2	0	0.613834	0.394514	47.5093	25	1	0	58.25	57.8545	57.7962	0.0582838	0.264015	2	2	56.875	57.9278	0.0535714	0.0169492	58.5	59
2003-08-01	59.5	60.5	59	60	1	0.0169	68316	4092943	62.5	58.2	57.75	3.09278	3.8961	1	0	0.678195	0.328761	54.5455	33.3333	1	0	59.875	58.1653	57.9502	0.21515	0.215748	1	3	58.25	58.2466	0.00840336	0.0166667	60	60.5
2003-08-04	60	60.5	59	60	0	0	37958	2267810	62.5	58.6	58.05	2.38908	3.35917	0	0	0.565163	0.273968	54.5455	41.6667	0	0	59.875	58.4283	58.0927	0.335598	0.204281	0	1	59.875	58.5163	0	0.0166667	60	60.5
2003-08-05	60	60.5	58.5	58.5	-1.5	-0.025	42666	2529997	60.94	58.9	58.25	-0.679117	0.429185	0	1.5	0.470969	0.478307	54.5455	41.6667	0	50	59	58.5163	58.1599	0.356342	0.205155	-1.5	-1.5	59.875	58.5138	-0.025	0.017094	58.5	59
2003-08-06	58	59	58	58.5	0	0	24210	1415539	60.94	59.2	58.35	-1.18243	0.257069	0	0	0.392474	0.398589	40.4806	41.6667	0	50	58.5	58.5138	58.1851	0.328647	0.205718	0	-1.5	59	58.5117	0.00862069	0.017094	58.5	59
2003-08-07	58.5	60	58	60	1.5	0.0256	38477	2274132	62.5	59.4	58.5	1.0101	2.5641	1.5	0	0.577062	0.332157	54.5455	41.6667	1	0	59.5	58.6655	58.2825	0.382976	0.223758	1.5	1.5	58.5	58.7407	0.025641	0.0166667	59.5	60
2003-08-08	59.5	59.5	58	58	-2	-0.0333	33656	1968945	60.42	59	58.6	-1.69492	-1.02389	0	2	0.480885	0.610131	54.5455	50	0	66.6667	58.375	58.6208	58.2894	0.331433	0.238666	-2	-0.5	59.5	58.6267	-0.0252101	0.0172414	58	58.5
2003-08-11	57	57.5	56	57	-1	-0.0172	37285	2110014	59.38	58.4	58.5	-2.39726	-2.5641	0	1	0.400737	0.675109	54.5455	41.6667	0	100	56.875	58.3522	58.1846	0.167615	0.244302	-1	-3	58.375	58.3765	0	0.0175439	56.5	57
2003-08-12	57	58	57	57	0	0	20724	1190852	59.38	58.1	58.5	-1.89329	-2.5641	0	0	0.333948	0.562591	35.3171	33.3333	0	100	57.25	58.1827	58.1154	0.0672726	0.249258	0	-1	56.875	58.1647	0	0.0175439	57	57.5
2003-08-13	58	59.5	58	59	2	0.0351	43184	2539584	61.46	58.2	58.7	1.37457	0.511073	2	0	0.611623	0.468826	50.7722	33.3333	1	33.3333	58.875	58.2892	58.1716	0.117519	0.255839	2	2	57.25	58.2932	0.0172414	0.0169492	59	59.5
2003-08-14	59.5	60.5	59	59.5	0.5	0.0085	55355	3305371	61.98	58.1	58.75	2.40964	1.2766	0.5	0	0.593019	0.390688	44.3478	33.3333	1	16.6667	59.625	58.4947	58.2793	0.215376	0.255865	0.5	2.5	58.875	58.4789	0	0.0168067	59	59.5
2003-08-15	60	61	60	61	1.5	0.0252	50856	3081447	63.54	58.7	58.85	3.91823	3.65336	1.5	0	0.744183	0.325574	51.4056	41.6667	1	0	60.75	58.8417	58.4623	0.379334	0.260724	1.5	2	59.625	58.8667	0.0166667	0.0163934	60.5	61
2003-08-18	61	61.5	60	61.5	0.5	0.0082	47233	2872445	64.06	59.6	59	3.18792	4.23729	0.5	0	0.703486	0.271311	48.3034	50	1	0	61.125	59.1929	58.6596	0.533383	0.280395	0.5	2	60.75	59.2719	0.00819672	0.0162602	61	61.5
2003-08-19	63	63.5	62	62.5	1	0.0163	79491	5010000	65.1	60.7	59.4	2.9654	5.21886	1	0	0.752905	0.226093	51.4399	50	1	0	62.625	59.7209	58.9533	0.767656	0.329174	1	1.5	61.125	59.7685	-0.00793651	0.016	62.5	63
2003-08-20	63	63.5	62.5	63	0.5	0.008	34042	2144081	65.63	61.5	59.85	2.43902	5.26316	0.5	0	0.710754	0.188411	48.36	50	1	0	63	60.2254	59.253	0.972369	0.394662	0.5	1.5	62.625	60.2656	0	0.015873	62.5	63
2003-08-21	63	64	62.5	64	1	0.0159	43689	2764816	66.67	62.4	60.25	2.5641	6.22407	1	0	0.758962	0.157009	54.5455	58.3333	1	0	63.625	60.7484	59.5769	1.17153	0.488007	1	1.5	63	60.8402	0.015873	0.015625	63.5	64
2003-08-22	64	64.5	63.5	64	0	0	35609	2278901	66.67	63	60.85	1.5873	5.17666	0	0	0.632468	0.130841	50.8882	66.6667	0	0	64	61.2487	59.9045	1.34414	0.618731	0	1	63.625	61.3263	0	0.015625	63.5	64
2003-08-25	64	64.5	63.5	64.5	0.5	0.0078	40520	2597194	67.19	63.6	61.6	1.41509	4.70779	0.5	0	0.61039	0.109034	54.5455	66.6667	1	0	64.25	61.7104	60.2264	1.48399	0.776145	0.5	0.5	64	61.8146	0.0078125	0.0155039	64.5	65
2003-08-26	64	64	62.5	63	-1.5	-0.0233	34407	2169452	65.63	63.7	62.2	-1.0989	1.28617	0	1.5	0.508658	0.340862	46.275	66.6667	0	27.2727	63.125	61.928	60.4411	1.48691	0.9283	-1.5	-1	64.25	61.9969	-0.015625	0.015873	63	63.5
2003-08-27	63	65	63	64	1	0.0159	50915	3258462	66.67	63.9	62.7	0.156495	2.07337	1	0	0.590549	0.284051	44.3131	66.6667	1	10	64	62.2468	60.7047	1.54206	1.07571	1	-0.5	63.125	62.3051	0.015873	0.015625	64	64.5
2003-08-28	65	66.5	64.5	65.5	1.5	0.0234	81435	5338126	68.23	64.2	63.3	2.02492	3.47551	1.5	0	0.742124	0.236709	46.0786	75	1	0	65.5	62.7473	61.06	1.68734	1.22104	1.5	2.5	64	62.7966	0.00769231	0.0152672	65	65.5
2003-08-29	65.5	67.5	65	67	1.5	0.0229	59175	3945773	62.04	64.8	63.9	3.39506	4.85133	1.5	0	0.868437	0.197258	51.8325	83.3333	1	0	66.625	63.3439	61.4722	1.87169	1.36974	1.5	3	65.5	63.4433	0.0229008	0.0149254	67	67.5
2003-09-01	67.5	68	66.5	67.5	0.5	0.0075	31142	2092018	62.5	65.4	64.5	3.21101	4.65116	0.5	0	0.80703	0.164382	54.5455	83.3333	1	0	67.375	63.964	61.9094	2.05462	1.51274	0.5	2	66.625	64.0674	0	0.0148148	67	67.5
2003-09-02	67	67.5	66	67	-0.5	-0.0074	27359	1817908	62.04	66.2	64.95	1.20846	3.15627	0	0.5	0.672525	0.220318	54.5455	83.3333	0	11.1111	66.875	64.4119	62.2772	2.13464	1.64188	-0.5	0	67.375	64.5186	0	0.0149254	66.5	67
2003-09-03	67.5	67.5	66.5	66.5	-0.5	-0.0075	24821	1660819	61.57	66.7	65.3	-0.29985	1.83767	0	0.5	0.560438	0.266932	54.5455	75	0	22.2222	66.75	64.7716	62.6086	2.16303	1.75205	-0.5	-1	66.875	64.8234	-0.0148148	0.0150376	66.5	67
2003-09-04	66.5	67	66	66	-0.5	-0.0075	25745	1712066	61.11	66.8	65.5	-1.1976	0.763359	0	0.5	0.467032	0.305776	39.2609	66.6667	0	33.3333	66.25	64.999	62.8783	2.12074	1.83834	-0.5	-1	66.75	65.0044	-0.0075188	0.0151515	66	66.5
2003-09-05	67.5	69	67.5	68	2	0.0303	34546	2357124	62.96	67	65.9	1.49254	3.18665	2	0	0.722526	0.254814	39.5985	58.3333	1	0	68.125	65.48	63.2669	2.21301	1.91934	2	1.5	66.25	65.4653	0.00740741	0.0147059	67.5	68
2003-09-08	68.5	71	68	71	3	0.0441	54055	3778672	65.74	67.7	66.55	4.87445	6.6867	3	0	1.10211	0.212345	54.5455	58.3333	1	0	70.25	66.2138	63.7842	2.4296	2.02408	3	5	68.125	66.3168	0.0364964	0.0140845	70.5	71
2003-09-09	72.5	72.5	70.5	70.5	-0.5	-0.007	55346	3976547	65.28	68.4	67.3	3.07018	4.75483	0	0.5	0.918421	0.260287	54.5455	58.3333	0	7.14286	71	66.9501	64.3187	2.63144	2.14512	-0.5	2.5	70.25	66.9603	-0.0275862	0.0141844	70	70.5
2003-09-10	70	70.5	69	69.5	-1	-0.0142	44412	3095040	64.35	69	67.85	0.724638	2.43183	0	1	0.765351	0.383573	54.5455	58.3333	0	27.2727	69.625	67.3617	64.7118	2.6499	2.25207	-1	-1.5	71	67.3511	-0.00714286	0.0143885	69.5	70
2003-09-12	68.5	69	68	68	-1.5	-0.0216	38693	2640470	62.96	69.4	68.1	-2.01729	-0.146843	0	1.5	0.637792	0.569644	54.5455	50	0	60	68.25	67.4983	64.9739	2.52447	2.32461	-1.5	-2.5	69.625	67.4509	-0.00729927	0.0147059	68	68.5
2003-09-15	68	68	66.5	67	-1	-0.0147	32404	2176678	62.04	69.2	68.1	-3.17919	-1.61527	0	1	0.531494	0.64137	43.4083	50	0	80	67.125	67.4409	65.1332	2.30769	2.35272	-1	-2.5	68.25	67.3815	-0.0147059	0.0149254	67	67.5
2003-09-16	66	68.5	66	68.5	1.5	0.0224	45552	3068727	63.43	68.7	68.2	-0.291121	0.439883	1.5	0	0.692911	0.534475	39.1401	41.6667	1	50	67.875	67.5077	65.3363	2.17138	2.35681	1.5	0.5	67.125	67.5536	0.0378788	0.0145985	68	68.5
2003-09-17	69.5	72	69.5	71.5	3	0.0438	78533	5565119	66.2	68.9	68.65	3.77358	4.15149	3	0	1.07743	0.445396	54.5455	41.6667	1	0	71.125	68.0642	65.7651	2.2991	2.37193	3	4.5	67.875	68.1607	0.028777	0.013986	71	71.5
2003-09-18	71	71.5	70	70.5	-1	-0.014	36899	2598647	65.28	69.1	69.05	2.02605	2.09993	0	1	0.897855	0.53783	54.5455	41.6667	0	18.1818	70.625	68.4582	66.1251	2.33308	2.39552	-1	2	71.125	68.5206	-0.00704225	0.0141844	70	70.5
2003-09-19	70.5	71	69	69	-1.5	-0.0213	29459	2051844	63.89	69.3	69.35	-0.4329	-0.504686	0	1.5	0.748213	0.698192	54.5455	33.3333	0	55.5556	69.5	68.6184	66.3751	2.24337	2.39889	-1.5	-2.5	70.625	68.5944	-0.0212766	0.0144928	69	69.5
2003-09-22	68.5	68.5	67.5	67.5	-1.5	-0.0217	32394	2196552	62.5	69.4	69.3	-2.73775	-2.5974	0	1.5	0.62351	0.831826	50.8392	33.3333	0	88.8889	67.75	68.4848	66.4769	2.00791	2.35204	-1.5	-3	69.5	68.426	-0.0145985	0.0148148	67.5	68
2003-09-23	67	68	66.5	68	0.5	0.0074	29859	2013151	62.96	69.3	69	-1.8759	-1.44928	0.5	0	0.602925	0.693189	54.5455	33.3333	1	77.7778	67.625	68.3526	66.562	1.79059	2.25861	0.5	-1	67.75	68.3605	0.0149254	0.0147059	67.5	68
2003-09-24	68	68	67	68	0	0	28961	1952775	62.96	68.6	68.75	-0.874636	-1.09091	0	0	0.502438	0.577657	54.5455	41.6667	0	77.7778	67.75	68.2599	66.65	1.60988	2.14305	0	0.5	67.625	68.305	0	0.0147059	67.5	68
2003-09-25	66.5	67	66	66.5	-1.5	-0.0221	33338	2216571	61.57	67.8	68.45	-1.9174	-2.84879	0	1.5	0.418698	0.731381	54.5455	33.3333	0	100	66.5	67.9891	66.6389	1.35025	2.01258	-1.5	-1.5	67.75	68.0273	0	0.0150376	66.5	67
2003-09-26	66.5	67	65.5	66	-0.5	-0.0075	36234	2394949	61.11	67.2	68.25	-1.78571	-3.2967	0	0.5	0.348915	0.692817	48.2586	25	0	100	66.125	67.7023	66.6008	1.10152	1.87856	-0.5	-2	66.5	67.7154	-0.0075188	0.0151515	66	66.5
2003-09-29	66	67.5	65.5	66.5	0.5	0.0076	32491	2160941	61.57	67	68.2	-0.746269	-2.49267	0.5	0	0.374096	0.577348	54.5455	25	1	90.9091	66.5	67.5173	66.5933	0.924019	1.73997	0.5	0	66.125	67.5284	0.00757576	0.0150376	66.5	67
2003-09-30	66.5	67.5	66.5	66.5	0	0	18664	1250389	61.57	66.7	68	-0.29985	-2.20588	0	0	0.311747	0.481123	54.5455	33.3333	0	90.9091	66.75	67.3993	66.6049	0.79436	1.57278	0	0.5	66.5	67.3702	0	0.0150376	66.5	67
2003-10-01	66.5	67	66	66.5	0	0	18123	1205884	61.57	66.4	67.5	0.150602	-1.48148	0	0	0.259789	0.400936	32.088	33.3333	0	88.8889	66.5	67.2609	66.5972	0.66378	1.3873	0	0	66.75	67.2363	0	0.0150376	66.5	67
2003-10-02	67.5	68.5	67	68.5	2	0.0301	29326	1999123	63.43	66.8	67.3	2.54491	1.78306	2	0	0.549824	0.334113	43.7058	33.3333	1	16.6667	68.125	67.3939	66.7103	0.683539	1.21398	2	2	66.5	67.4307	0.0148148	0.0145985	68.5	69
2003-10-03	69	70	68	70	1.5	0.0219	38711	2675372	64.81	67.6	67.4	3.5503	3.85757	1.5	0	0.708187	0.278428	48.3401	33.3333	1	0	69.5	67.7179	66.917	0.800916	1.07987	1.5	3.5	68.125	67.826	0.0144928	0.0142857	69.5	70
2003-10-06	71.5	71.5	70	71	1	0.0143	46655	3298658	65.74	68.5	67.75	3.64964	4.79705	1	0	0.756822	0.232023	54.5455	33.3333	1	0	70.875	68.2036	67.2102	0.993438	0.991301	1	2.5	69.5	68.3143	-0.00699301	0.0140845	70.5	71
2003-10-07	71	71	69	70	-1	-0.0141	41417	2903670	64.81	69.2	67.95	1.15607	3.01692	0	1	0.630685	0.360019	54.5455	41.6667	0	20	70	68.48	67.4168	1.06315	0.930553	-1	0	70.875	68.5737	-0.0140845	0.0142857	70	70.5
2003-10-08	70	70.5	69	69.5	-0.5	-0.0071	31032	2165924	64.35	69.8	68.1	-0.429799	2.0558	0	0.5	0.525571	0.383349	54.5455	41.6667	0	30	69.625	68.6561	67.5804	1.07574	0.900052	-0.5	-1.5	70	68.7162	-0.00714286	0.0143885	69.5	70
2003-10-09	68.5	69.5	68	69	-0.5	-0.0072	34134	2340769	63.89	69.9	68.35	-1.28755	0.950988	0	0.5	0.437976	0.402791	45.1697	41.6667	0	40	68.875	68.6898	67.6763	1.01352	0.890274	-0.5	-1	69.625	68.7598	0.00729927	0.0144928	68.5	69
2003-10-13	69.5	70.5	69.5	70	1	0.0145	41541	2901799	64.81	69.9	68.75	0.143062	1.81818	1	0	0.531647	0.335659	54.5455	33.3333	1	22.2222	70	68.8914	67.8484	1.04296	0.903489	1	0.5	68.875	68.9506	0.00719424	0.0142857	69.5	70
2003-10-14	70.5	71	68.5	68.5	-1.5	-0.0214	41883	2912898	63.43	69.4	68.95	-1.29683	-0.652647	0	1.5	0.443039	0.529716	54.5455	41.6667	0	55.5556	69.125	68.9273	67.943	0.98434	0.924598	-1.5	-0.5	70	68.8813	-0.0283688	0.0145985	68.5	69
2003-10-15	68.5	69.5	68	68	-0.5	-0.0073	39005	2669898	62.96	69	69.1	-1.44928	-1.5919	0	0.5	0.369199	0.524763	39.8331	41.6667	0	66.6667	68.375	68.8423	67.975	0.867366	0.947219	-0.5	-2	69.125	68.7457	-0.00729927	0.0147059	68	68.5
2003-10-16	68	69.5	67.5	69.5	1.5	0.0221	31867	2196199	64.35	69	69.4	0.724638	0.144092	1.5	0	0.557666	0.437303	54.5455	41.6667	1	50	69	68.8666	68.0509	0.815694	0.961903	1.5	1	68.375	68.8618	0.0220588	0.0143885	69	69.5
2003-10-17	70	70	68	68	-1.5	-0.0216	20935	1436711	62.96	68.8	69.35	-1.16279	-1.94665	0	1.5	0.464722	0.614419	54.5455	41.6667	0	100	68.5	68.8102	68.0842	0.726028	0.953582	-1.5	0	69	68.7292	-0.0285714	0.0147059	68	68.5
2003-10-20	67.5	68.5	67	68	0	0	39272	2658676	62.96	68.4	69.15	-0.584795	-1.66305	0	0	0.387268	0.512016	54.5455	41.6667	0	100	67.875	68.6663	68.0687	0.597645	0.909605	0	-1.5	68.5	68.617	0.00740741	0.0147059	68	68.5
2003-10-21	68.5	68.5	66	67	-1	-0.0147	91789	6119007	62.04	68.1	68.75	-1.61527	-2.54545	0	1	0.322723	0.593347	54.5455	41.6667	0	100	67.125	68.4292	67.9988	0.430421	0.839301	-1	-1	67.875	68.3682	-0.0218978	0.0149254	66.5	67
2003-10-22	65.5	66.5	65.5	66	-1	-0.0149	34591	2286021	61.11	67.7	68.35	-2.51108	-3.43819	0	1	0.268936	0.661122	54.5455	33.3333	0	100	66	68.0555	67.8507	0.204756	0.742525	-1	-2	67.125	68.0039	0.00763359	0.0151515	66	66.5
2003-10-23	65.5	65.5	64.5	64.5	-1.5	-0.0227	43658	2835911	59.72	66.7	67.85	-3.29835	-4.93736	0	1.5	0.224113	0.800935	54.5455	25	0	100	64.75	67.5469	67.621	-0.0740957	0.621679	-1.5	-2.5	66	67.4648	-0.0152672	0.0155039	64.5	65
2003-10-24	64.5	65	64.5	64.5	0	0	36892	2386840	59.72	66	67.4	-2.27273	-4.30267	0	0	0.186761	0.667446	36.6873	16.6667	0	100	64.625	67.0974	67.3991	-0.301696	0.472273	0	-1.5	64.75	67.0087	0	0.0155039	64.5	65
2003-10-27	65	66	65	65.5	1	0.0155	20530	1343545	60.65	65.5	66.95	0	-2.1658	1	0	0.322301	0.556205	31.9885	16.6667	1	80	65.5	66.8517	67.2584	-0.406777	0.317705	1	1	64.625	66.7766	0.00769231	0.0152672	65.5	66
2003-10-28	66	68	65.5	68	2.5	0.0382	50202	3361828	62.96	65.7	66.9	3.50076	1.64425	2.5	0	0.685251	0.463504	45.4925	25	1	30	67.375	66.9322	67.2671	-0.334897	0.18412	2.5	3.5	65.5	66.9648	0.030303	0.0147059	67.5	68
2003-10-29	71	71	69	69.5	1.5	0.0221	63433	4433333	64.35	66.4	67.05	4.66867	3.65399	1.5	0	0.821042	0.386253	54.5455	33.3333	1	0	69.75	67.3657	67.451	-0.0853055	0.0840087	1.5	4	67.375	67.3548	-0.0211268	0.0143885	69.5	70
2003-10-30	69.5	69.5	68.5	69.5	0	0	34340	2375379	64.35	67.4	67.05	3.11573	3.65399	0	0	0.684202	0.321878	54.5455	33.3333	0	0	69.25	67.6556	67.5842	0.0713294	0.0112645	0	1.5	69.75	67.6849	0	0.0143885	69	69.5
2003-10-31	69.5	69.5	67	67	-2.5	-0.036	26443	1793426	62.04	67.9	66.95	-1.32548	0.0746826	0	2.5	0.570168	0.684898	54.5455	33.3333	0	50	67.625	67.6509	67.5873	0.0636066	-0.0480732	-2.5	-2.5	69.25	67.5795	-0.0359712	0.0149254	67	67.5
2003-11-03	67	68	67	67	0	0	23711	1593611	62.04	68.2	66.85	-1.75953	0.224383	0	0	0.47514	0.570749	42.382	33.3333	0	50	67.25	67.5892	67.5623	0.0269166	-0.092907	0	-2.5	67.625	67.4903	0	0.0149254	67	67.5
2003-11-04	68	69	68	68.5	1.5	0.0224	28997	1984797	63.43	68.3	67	0.292826	2.23881	1.5	0	0.64595	0.475624	47.816	25	1	20	68.5	67.7293	67.6317	0.0975792	-0.104815	1.5	1.5	67.25	67.6457	0.00735294	0.0145985	68.5	69
2003-11-05	68.5	69.5	68.5	69.5	1	0.0146	36212	2500353	41.62	68.3	67.35	1.75695	3.19228	1	0	0.704959	0.396353	54.5455	33.3333	1	0	69.25	67.9633	67.7516	0.211659	-0.073065	1	2.5	68.5	67.931	0.0145985	0.0143885	69	69.5
2003-11-06	70	70	67.5	69	-0.5	-0.0072	46122	3180698	41.32	68.2	67.8	1.17302	1.76991	0	0.5	0.587465	0.413628	54.5455	41.6667	0	10	68.875	68.1035	67.8348	0.268711	-0.00968649	-0.5	0.5	69.25	68.0954	-0.0142857	0.0144928	69	69.5
2003-11-07	69.5	69.5	68	69	0	0	27462	1890839	41.32	68.6	68.25	0.58309	1.0989	0	0	0.489555	0.34469	54.5455	41.6667	0	12.5	68.875	68.2222	67.9119	0.310347	0.069994	0	-0.5	68.875	68.2346	-0.00719424	0.0144928	69	69.5
2003-11-10	69	69	67.5	68	-1	-0.0145	27123	1849265	40.72	68.8	68.5	-1.16279	-0.729927	0	1	0.407962	0.453908	54.5455	41.6667	0	60	68.125	68.2073	67.9277	0.279603	0.138272	-1	-1	68.875	68.1985	-0.0144928	0.0147059	67.5	68
2003-11-11	66	66.5	65	66	-2	-0.0294	77341	5082223	39.52	68.3	68.3	-3.3675	-3.3675	0	2	0.339968	0.71159	48.1127	41.6667	0	100	65.875	67.8485	67.7756	0.0728415	0.155844	-2	-3	68.125	67.8603	0	0.0151515	65.5	66
2003-11-12	66	67	65.5	66.5	0.5	0.0076	54510	3615765	39.82	67.7	68	-1.77253	-2.20588	0.5	0	0.36664	0.592992	43.708	41.6667	1	85.7143	66.375	67.6218	67.6719	-0.0500949	0.142352	0.5	-1.5	65.875	67.651	0.00757576	0.0150376	66	66.5
2003-11-13	67.5	68	67	67.5	1	0.015	25479	1719085	40.42	67.4	67.8	0.148368	-0.442478	1	0	0.4722	0.49416	54.5455	41.6667	1	57.1429	67.5	67.603	67.6591	-0.0560981	0.129051	1	1.5	66.375	67.6278	0	0.0148148	67.5	68
2003-11-14	67.5	68	67	67.5	0	0	22396	1512646	40.42	67.1	67.85	0.596125	-0.515844	0	0	0.3935	0.4118	54.5455	41.6667	0	57.1429	67.5	67.5872	67.6473	-0.0601622	0.119376	0	1	67.5	67.6081	0	0.0148148	67.5	68
2003-11-17	67	67	65.5	66.5	-1	-0.0148	24859	1647530	39.82	66.8	67.8	-0.449102	-1.9174	0	1	0.327917	0.509833	47.905	33.3333	0	85.7143	66.375	67.4007	67.5531	-0.152404	0.0916001	-1	-1	67.5	67.4376	-0.00746269	0.0150376	66	66.5
2003-11-18	65.5	67	65.5	67	0.5	0.0075	33001	2183506	40.12	67	67.65	0	-0.960828	0.5	0	0.356597	0.424861	54.5455	33.3333	1	71.4286	66.625	67.2814	67.4844	-0.202994	0.0455276	0.5	-0.5	66.375	67.3703	0.0229008	0.0149254	66.5	67
2003-11-19	66	66.5	65.5	66	-1	-0.0149	25690	1696943	39.52	66.9	67.3	-1.34529	-1.93165	0	1	0.297164	0.520717	54.5455	41.6667	0	100	66	67.0842	67.3744	-0.290174	-0.0165707	-1	-0.5	66.625	67.1595	0	0.0151515	66	66.5
2003-11-20	65.5	66	64.5	65.5	-0.5	-0.0076	41680	2722308	39.22	66.5	66.95	-1.50376	-2.1658	0	0.5	0.247637	0.517265	54.5455	41.6667	0	100	65.375	66.8213	67.2263	-0.405028	-0.0960568	-0.5	-1.5	66	66.9042	0	0.0152672	65	65.5
2003-11-21	65	65	64	65	-0.5	-0.0076	47820	3095856	38.92	66	66.55	-1.51515	-2.32908	0	0.5	0.206364	0.514387	54.5455	33.3333	0	100	64.75	66.5026	67.0429	-0.540255	-0.187152	-0.5	-1	65.375	66.6112	0	0.0153846	65	65.5
2003-11-24	65	65.5	64	64	-1	-0.0154	24312	1566418	38.32	65.5	66.15	-2.29008	-3.25019	0	1	0.17197	0.595323	30.4222	25	0	100	64.375	66.1753	66.8452	-0.66996	-0.269686	-1	-1.5	64.75	66.2095	-0.0153846	0.015625	64	64.5
2003-11-25	65.5	66	65	65.5	1.5	0.0234	23254	1521607	39.22	65.2	66.1	0.460123	-0.907716	1.5	0	0.393308	0.496102	54.5455	25	1	57.1429	65.5	66.0714	66.7456	-0.674203	-0.339031	1.5	0.5	64.375	66.1003	0	0.0152672	65	65.5
2003-11-26	65.5	66	64.5	65	-0.5	-0.0076	22629	1472153	38.92	65	65.95	0	-1.44049	0	0.5	0.327757	0.496752	54.5455	33.3333	0	71.4286	65.125	65.9258	66.6256	-0.699758	-0.410549	-0.5	1	65.5	65.9311	-0.00763359	0.0153846	64.5	65
2003-11-27	64.5	65	63	63	-2	-0.0308	39358	2502049	37.72	64.5	65.5	-2.32558	-3.81679	0	2	0.273131	0.747293	46.7631	33.3333	0	100	63.5	65.5526	66.394	-0.841435	-0.497357	-2	-2.5	65.125	65.4801	-0.0232558	0.015873	63	63.5
2003-11-28	63.5	64.5	63.5	63.5	0.5	0.0079	24505	1564787	38.02	64.2	65.1	-1.09034	-2.45776	0.5	0	0.310942	0.622744	47.5888	33.3333	1	87.5	63.75	65.2753	66.1982	-0.922903	-0.582968	0.5	-1.5	63.5	65.1755	0	0.015748	63.5	64
2003-12-01	63	64.5	62.5	64	0.5	0.0079	20555	1312318	38.32	64.2	64.85	-0.311526	-1.31072	0.5	0	0.342452	0.518954	35.629	33.3333	1	75	63.75	65.0406	66.0168	-0.976214	-0.668881	0.5	1	63.75	64.9947	0.015873	0.015625	64	64.5
2003-12-02	65	66	64.5	66	2	0.0313	33085	2163808	39.52	64.3	64.75	2.64386	1.9305	2	0	0.61871	0.432461	50.8124	33.3333	1	0	65.625	65.1305	65.9878	-0.857285	-0.731893	2	2.5	63.75	65.1493	0.0153846	0.0151515	65.5	66
2003-12-03	66.5	66.5	66	66.5	0.5	0.0076	28204	1872430	39.82	64.6	64.8	2.94118	2.62346	0.5	0	0.598925	0.360384	50.6978	41.6667	1	0	66.375	65.322	66.0165	-0.694507	-0.764058	0.5	2.5	65.625	65.3571	0	0.0150376	66	66.5
2003-12-04	66	67	66	67	0.5	0.0075	28078	1868195	40.12	65.4	64.95	2.44648	3.15627	0.5	0	0.582438	0.30032	54.5455	50	1	0	66.75	65.5417	66.0708	-0.529146	-0.762823	0.5	1	66.375	65.6099	0.0151515	0.0149254	66.5	67
2003-12-05	66.5	66.5	65	65	-2	-0.0299	28624	1887024	38.92	65.7	64.95	-1.06545	0.0769823	0	2	0.485365	0.5836	54.5455	50	0	50	65.375	65.516	66.0193	-0.503246	-0.7443	-2	-1.5	66.75	65.516	-0.0225564	0.0153846	65	65.5
2003-12-08	64.5	64.5	63.5	63.5	-1.5	-0.0231	27661	1769105	38.02	65.6	64.9	-3.20122	-2.15716	0	1.5	0.40447	0.736334	44.5356	50	0	87.5	63.75	65.2443	65.8512	-0.606849	-0.736816	-1.5	-3.5	65.375	65.2059	-0.0155039	0.015748	63.5	64
2003-12-09	64	64.5	63.5	64.5	1	0.0157	28134	1801709	38.62	65.3	64.8	-1.22511	-0.462963	1	0	0.503725	0.613611	54.5455	50	1	62.5	64.25	65.0914	65.7326	-0.641217	-0.730311	1	-0.5	63.75	65.0973	0.0078125	0.0155039	64	64.5
2003-12-10	62.5	62.5	61	62	-2.5	-0.0388	100970	6270600	37.13	64.4	64.5	-3.72671	-3.87597	0	2.5	0.419771	0.928009	49.2161	58.3333	0	100	61.875	64.5965	65.4468	-0.850296	-0.731296	-2.5	-1.5	64.25	64.6208	-0.008	0.016129	61.5	62
2003-12-11	61.5	62.5	61.5	62.5	0.5	0.0081	61955	3847667	37.43	63.5	64.45	-1.5748	-3.0256	0.5	0	0.433143	0.773341	54.5455	58.3333	1	90	62.25	64.2355	65.21	-0.974499	-0.737029	0.5	-2	61.875	64.2945	0.0162602	0.016	62	62.5
2003-12-12	63.5	63.5	61.5	62	-0.5	-0.008	42932	2684653	37.13	62.9	64.3	-1.43084	-3.57698	0	0.5	0.360952	0.727784	43.5716	58.3333	0	100	62.25	63.9301	64.9908	-1.0607	-0.746417	-0.5	0	62.25	63.9415	-0.023622	0.016129	61.5	62
2003-12-15	62.5	63	62	63	1	0.0161	32753	2050838	37.72	62.8	64.2	0.318471	-1.86916	1	0	0.46746	0.606487	54.5455	58.3333	1	80	62.75	63.7485	64.8248	-1.07627	-0.770748	1	0.5	62.25	63.7967	0.008	0.015873	63	63.5
2003-12-16	62	62	61	61	-2	-0.0317	45888	2821295	36.53	62.1	63.7	-1.77134	-4.23862	0	2	0.38955	0.838739	54.5455	66.6667	0	100	61.25	63.3641	64.56	-1.19586	-0.826454	-2	-1	62.75	63.3664	-0.016129	0.0163934	61	61.5
2003-12-17	61	61	59	59.5	-1.5	-0.0246	77188	4634786	35.63	61.6	63	-3.40909	-5.55556	0	1.5	0.324625	0.948949	47.846	58.3333	0	100	59.75	62.8081	64.2037	-1.39558	-0.922724	-1.5	-3.5	61.25	62.7716	-0.0245902	0.0168067	59	59.5
2003-12-18	59	60.5	58.5	60	0.5	0.0084	38968	2330770	35.93	61.1	62.3	-1.80033	-3.69181	0.5	0	0.353854	0.790791	54.5455	50	1	90.9091	59.75	62.3376	63.8738	-1.53616	-1.03749	0.5	-1	59.75	62.3452	0.0169492	0.0166667	60	60.5
2003-12-19	61.5	61.5	60	60	0	0	28331	1719551	35.93	60.7	61.8	-1.15321	-2.91262	0	0	0.294879	0.658993	37.2976	50	0	90	60.375	62.0357	63.6146	-1.57893	-1.1455	0	0.5	59.75	61.9844	-0.0243902	0.0166667	60	60.5
2003-12-22	60.5	62	60	61.5	1.5	0.025	35596	2191579	36.83	60.4	61.6	1.82119	-0.162338	1.5	0	0.495732	0.54916	49.9642	41.6667	1	60	61.25	61.9148	63.4395	-1.52465	-1.24366	1.5	1.5	60.375	61.9099	0.0165289	0.0162602	61.5	62
2003-12-23	61.5	62.5	61.5	62	0.5	0.0081	26204	1625418	37.13	60.6	61.35	2.31023	1.05949	0.5	0	0.496443	0.457634	54.5455	41.6667	1	28.5714	62	61.9279	63.3328	-1.40492	-1.30529	0.5	2	61.25	61.9237	0.00813008	0.016129	61.5	62
2003-12-24	62	62	61	61.5	-0.5	-0.0081	18574	1148217	36.83	61	61.3	0.819672	0.326264	0	0.5	0.413703	0.464695	49.1457	50	0	42.8571	61.5	61.8621	63.1971	-1.33498	-1.34534	-0.5	0	62	61.8585	-0.00806452	0.0162602	61.5	62
2003-12-25	61.5	62	61	62	0.5	0.0081	5297	326948	37.13	61.4	61.25	0.977199	1.22449	0.5	0	0.428086	0.387246	54.5455	50	1	28.5714	61.75	61.8448	63.0899	-1.24504	-1.36582	0.5	0	61.5	61.8803	0.00813008	0.016129	61.5	62
2003-12-26	62	62.5	61.5	62	0	0	10799	670028	37.13	61.8	61.25	0.323625	1.22449	0	0	0.356738	0.322705	54.5455	50	0	28.5714	62	61.8687	63.0091	-1.14044	-1.37295	0	0.5	61.75	61.8987	0	0.016129	62	62.5
2003-12-29	62	62.5	61.5	62	0	0	15688	972185	37.13	61.9	61.15	0.161551	1.39002	0	0	0.297282	0.268921	41.7716	50	0	0	62	61.8889	62.9344	-1.04549	-1.35624	0	0	62	61.9143	0	0.016129	62	62.5
2003-12-30	62.5	63.5	62	63	1	0.0161	67903	4272682	37.72	62.1	61.35	1.44928	2.68949	1	0	0.414401	0.2241	49.1539	41.6667	1	0	62.875	62.0406	62.93	-0.88938	-1.3	1	1	62	62.0813	0.008	0.015873	62.5	63
2003-12-31	63	63.5	62.5	63.5	0.5	0.0079	14589	919834	38.02	62.5	61.75	1.6	2.83401	0.5	0	0.428668	0.18675	38.3004	50	1	0	63.25	62.2267	62.9537	-0.727025	-1.21009	0.5	1.5	62.875	62.2996	0.00793651	0.015748	63	63.5
2004-01-02	63.5	65.5	63.5	65.5	2	0.0315	55164	3570853	39.22	63.2	62.3	3.63924	5.13644	2	0	0.690557	0.155625	51.1768	50	1	0	65	62.6533	63.1053	-0.451937	-1.08487	2	2.5	63.25	62.792	0.0314961	0.0122137	65	65.5
2004-01-05	65.5	66	65	66	0.5	0.0076	29584	1942438	39.52	64	62.9	3.125	4.92846	0.5	0	0.658797	0.129688	54.5455	58.3333	1	0	65.75	63.1297	63.3012	-0.171433	-0.934515	0.5	2.5	65	63.2855	0.00763359	0.0121212	65.5	66
2004-01-06	66	66.5	65	66	0	0	31033	2040753	39.52	64.8	63.35	1.85185	4.18311	0	0	0.548998	0.108073	54.5455	66.6667	0	0	65.875	63.5521	63.4918	0.0602597	-0.771718	0	0.5	65.75	63.7031	0	0.0121212	65.5	66
2004-01-07	66	66.5	65	65.5	-0.5	-0.0076	42421	2794738	39.22	65.3	63.7	0.306279	2.82575	0	0.5	0.457498	0.173394	54.5455	58.3333	0	11.1111	65.625	63.871	63.6498	0.221156	-0.598813	-0.5	-0.5	65.875	63.9796	-0.00757576	0.0122137	65	65.5
2004-01-08	66	66.5	65.5	65.5	0	0	26177	1725255	39.22	65.7	64.1	-0.304414	2.18409	0	0	0.381248	0.144495	36.9323	58.3333	0	12.5	65.75	64.1601	63.8054	0.354665	-0.421068	0	-0.5	65.625	64.2135	-0.00757576	0.0122137	65.5	66
2004-01-09	67	67.5	66.5	67.5	2	0.0305	53204	3570053	40.42	66.1	64.65	2.118	4.40835	2	0	0.65104	0.120413	54.5455	50	1	0	67.25	64.6355	64.0606	0.574883	-0.230477	2	2	65.75	64.7191	0.00746269	0.0118519	67	67.5
2004-01-12	67.5	68	66.5	67.5	0	0	23775	1602640	40.42	66.4	65.2	1.65663	3.52761	0	0	0.542534	0.100344	54.5455	50	0	0	67.375	65.0569	64.3061	0.750839	-0.0308859	0	2	67.25	65.1469	0	0.0118519	67	67.5
2004-01-13	68	68	67	67.5	0	0	22813	1540827	40.42	66.7	65.75	1.1994	2.6616	0	0	0.452111	0.0836199	54.5455	50	0	0	67.5	65.4328	64.5427	0.89011	0.166835	0	0	67.375	65.5089	-0.00735294	0.0118519	67	67.5
2004-01-14	67	68	66.5	67	-0.5	-0.0074	29111	1956910	40.12	67	66.15	0	1.28496	0	0.5	0.376759	0.153017	54.5455	41.6667	0	12.5	67.125	65.6931	64.734	0.959168	0.35419	-0.5	-0.5	67.5	65.7383	0	0.0119403	67	67.5
2004-01-15	67.5	67.5	66	67	0	0	31803	2125259	40.12	67.3	66.5	-0.445765	0.75188	0	0	0.313966	0.127514	54.5455	41.6667	0	25	66.875	65.8749	64.8925	0.9824	0.513561	0	-0.5	67.125	65.9324	-0.00740741	0.0119403	66.5	67
2004-01-16	67	67.5	66.5	66.5	-0.5	-0.0075	23814	1594214	39.82	67.1	66.6	-0.894188	-0.15015	0	0.5	0.261638	0.189595	32.1817	41.6667	0	50	66.75	66.0096	65.0301	0.979434	0.641435	-0.5	-0.5	66.875	66.0198	-0.00746269	0.0120301	66.5	67
2004-01-27	68	68.5	67.5	68.5	2	0.0301	59837	4074907	41.02	67.3	66.85	1.78306	2.46821	2	0	0.551365	0.157996	54.5455	33.3333	1	0	68.25	66.3543	65.2686	1.08561	0.755362	2	1.5	66.75	66.4013	0.00735294	0.0116788	68	68.5
2004-01-28	67.5	68	67	67.5	-1	-0.0146	30318	2048954	40.42	67.3	67	0.297177	0.746269	0	1	0.459471	0.29833	54.5455	33.3333	0	33.3333	67.5	66.5305	65.4339	1.09659	0.852633	-1	1	68.25	66.5704	0	0.0118519	67.5	68
2004-01-29	66.5	68	66.5	66.5	-1	-0.0148	63815	4273716	39.82	67.2	67.1	-1.04167	-0.894188	0	1	0.382893	0.415275	54.5455	25	0	66.6667	66.875	66.5835	65.5407	1.04284	0.929097	-1	-2	67.5	66.5595	0	0.0120301	66.5	67
2004-01-30	66.5	67	65.5	66	-0.5	-0.0075	38863	2571991	39.52	67	67.15	-1.49254	-1.71258	0	0.5	0.319077	0.429396	54.5455	16.6667	0	100	66.125	66.513	65.584	0.929017	0.968445	-0.5	-1.5	66.875	66.4734	-0.0075188	0.0121212	65.5	66
2004-02-02	66	66.5	65	65	-1	-0.0152	23228	1524374	38.92	66.7	66.9	-2.54873	-2.84006	0	1	0.265898	0.524496	54.5455	16.6667	0	100	65.375	66.3379	65.5685	0.769422	0.97051	-1	-1.5	66.125	66.2468	-0.0151515	0.0123077	65	65.5
2004-02-03	64	64.5	63	63.5	-1.5	-0.0231	57391	3641922	38.02	65.7	66.5	-3.34855	-4.51128	0	1.5	0.221581	0.68708	54.5455	16.6667	0	100	63.625	65.9205	65.4245	0.496013	0.926721	-1.5	-2.5	65.375	65.8242	-0.0078125	0.0125984	63.5	64
2004-02-04	63.5	63.5	62.5	62.5	-1	-0.0157	32646	2057107	37.43	64.7	66	-3.40031	-5.30303	0	1	0.184651	0.739234	54.5455	16.6667	0	100	62.75	65.4328	65.2264	0.206352	0.843075	-1	-2.5	63.625	65.3128	-0.015748	0.0128	62.5	63
2004-02-05	62.5	63.5	62	62.5	0	0	35313	2214019	37.43	63.9	65.55	-2.19092	-4.65294	0	0	0.153876	0.616028	42.1071	8.33333	0	100	62.625	65.0008	65.0337	-0.0329145	0.730262	0	-1	62.75	64.88	0	0.0128	62.5	63
2004-02-06	63	64	63	63	0.5	0.008	25554	1620413	37.72	63.3	65.15	-0.473934	-3.30008	0.5	0	0.211563	0.513357	29.3349	8.33333	1	91.6667	63.25	64.7314	64.9016	-0.170141	0.602532	0.5	0.5	62.625	64.5908	0	0.0126984	63	63.5
2004-02-09	64	65.5	64	65	2	0.0317	34121	2212693	38.92	63.3	65	2.68562	0	2	0	0.509636	0.427797	54.5455	16.6667	1	58.3333	64.875	64.7535	64.8996	-0.146086	0.465677	2	2.5	63.25	64.6538	0.015625	0.0123077	64.5	65
2004-02-10	65	65.5	64	64	-1	-0.0154	26834	1726845	38.32	63.4	64.55	0.946372	-0.852053	0	1	0.424697	0.523164	54.5455	25	0	70	64.375	64.6953	64.8608	-0.165461	0.325449	-1	1	64.875	64.5532	-0.0153846	0.0125	64	64.5
2004-02-11	64.5	64.5	63.5	64	0	0	18590	1188571	38.32	63.7	64.2	0.470958	-0.311526	0	0	0.353914	0.43597	48.3373	25	0	62.5	64	64.5883	64.797	-0.20867	0.186392	0	-1	64.375	64.4681	-0.00775194	0.0125	63.5	64
2004-02-12	64	65	64	64.5	0.5	0.0078	48649	3136960	38.62	64.1	64	0.624025	0.78125	0.5	0	0.378262	0.363309	54.5455	25	1	42.8571	64.5	64.5747	64.775	-0.200259	0.0609173	0.5	0.5	64	64.473	0.0078125	0.0124031	64	64.5
2004-02-13	64.5	64.5	63.5	64	-0.5	-0.0078	28300	1813176	38.32	64.3	63.8	-0.466563	0.31348	0	0.5	0.315218	0.38609	54.5455	25	0	40	64	64.4863	64.7176	-0.231273	-0.0502709	-0.5	0	64.5	64.4002	-0.00775194	0.0125	64	64.5
2004-02-16	64	64	62.5	62.5	-1.5	-0.0234	43882	2757010	37.43	63.8	63.55	-2.03762	-1.65224	0	1.5	0.262682	0.571742	54.5455	25	0	100	62.875	64.2384	64.5811	-0.342679	-0.143459	-1.5	-2	64	64.1079	-0.0234375	0.0128	62.5	63
2004-02-17	62.5	63.5	62.5	62.5	0	0	31506	1982915	37.43	63.5	63.45	-1.5748	-1.49724	0	0	0.218901	0.476452	45.1667	25	0	100	62.75	64.0094	64.4455	-0.43603	-0.214835	0	-1.5	62.875	63.8605	0	0.0128	62.5	63
2004-02-18	63.5	64	63	63	0.5	0.008	49333	3126659	37.72	63.3	63.5	-0.473934	-0.787402	0.5	0	0.265751	0.397043	46.5786	25	1	80	63.25	63.8926	64.3569	-0.464313	-0.262768	0.5	0.5	62.75	63.7281	-0.00787402	0.0126984	62.5	63
2004-02-19	63.5	64	63	63.5	0.5	0.0079	43717	2771546	38.02	63.1	63.6	0.633914	-0.157233	0.5	0	0.304793	0.330869	54.5455	33.3333	1	60	63.5	63.8322	64.2934	-0.461238	-0.295112	0.5	1	63.25	63.693	0	0.0125984	63	63.5
2004-02-20	63.5	64	63	63.5	0	0	52627	3341539	38.02	63	63.65	0.793651	-0.235664	0	0	0.253994	0.275724	54.5455	41.6667	0	60	63.5	63.7811	64.2347	-0.453572	-0.329277	0	0.5	63.5	63.6633	0	0.0125984	63.5	64
2004-02-23	63	63.5	62	62.5	-1	-0.0157	47834	2993052	37.43	63	63.4	-0.793651	-1.41956	0	1	0.211662	0.396437	54.5455	41.6667	0	100	62.625	63.6032	64.1154	-0.512198	-0.367803	-1	-1	63.5	63.4844	-0.00793651	0.0128	62.5	63
2004-02-24	62	62.5	61.5	61.5	-1	-0.016	41912	2595240	36.83	62.8	63.15	-2.07006	-2.61283	0	1	0.176385	0.497031	54.5455	41.6667	0	100	61.75	63.3181	63.9402	-0.622093	-0.413739	-1	-2	62.625	63.1791	-0.00806452	0.0130081	61.5	62
2004-02-25	62	62.5	61.5	61.5	0	0	40959	2535678	36.83	62.5	62.9	-1.6	-2.22576	0	0	0.146987	0.414192	24.3837	33.3333	0	100	61.75	63.0769	63.778	-0.701104	-0.469389	0	-1	61.75	62.9208	-0.00806452	0.0130081	61.5	62
2004-02-26	62.5	63.5	62	63.5	2	0.0325	43758	2757103	38.02	62.5	62.8	1.6	1.11465	2	0	0.455823	0.34516	54.5455	25	1	20	63.125	63.0843	63.7296	-0.645331	-0.515396	2	2	61.75	63.0099	0.016	0.0125984	63	63.5
2004-02-27	63.5	63.5	62.5	63.5	0	0	36982	2336759	38.02	62.5	62.75	1.6	1.19522	0	0	0.379852	0.287634	44.0121	33.3333	0	0	63.25	63.1098	63.6941	-0.584309	-0.542243	0	2	63.125	63.0853	0	0.0125984	63	63.5
2004-03-01	63.5	64.5	63	64.5	1	0.0157	51923	3318994	38.62	62.9	62.95	2.54372	2.46227	1	0	0.48321	0.239695	37.0972	33.3333	1	0	64.125	63.266	63.726	-0.46004	-0.544911	1	1	63.25	63.3029	0.015748	0.0124031	64	64.5
2004-03-02	65.5	67	65	67	2.5	0.0388	99499	6571809	40.12	64	63.4	4.6875	5.67823	2.5	0	0.819342	0.199746	54.5455	33.3333	1	0	66.5	63.7635	63.9315	-0.167976	-0.511985	2.5	3.5	64.125	63.8717	0.0229008	0.0119403	67	67.5
2004-03-03	67	67.5	65.5	66	-1	-0.0149	57896	3843579	39.52	64.9	63.7	1.69492	3.61068	0	1	0.682785	0.333121	48.1364	41.6667	0	18.1818	66.25	64.146	64.1032	0.0428193	-0.455978	-1	1.5	66.5	64.1991	-0.0149254	0.0121212	65.5	66
2004-03-04	66	67.5	65.5	67	1	0.0152	74938	5002141	40.12	65.6	64.05	2.13415	4.60578	1	0	0.735654	0.277601	54.5455	41.6667	1	0	66.75	64.5467	64.2993	0.247371	-0.378096	1	0	66.25	64.63	0.0151515	0.0119403	66.5	67
2004-03-05	68	68.5	67	67	0	0	85572	5796251	40.12	66.3	64.4	1.05581	4.03727	0	0	0.613045	0.231334	54.5455	50	0	0	67.375	64.9818	64.5271	0.45467	-0.270666	0	1	66.75	64.9946	-0.0147059	0.0119403	66.5	67
2004-03-08	66	67.5	66	66	-1	-0.0149	40894	2730068	39.52	66.6	64.75	-0.900901	1.9305	0	1	0.510871	0.359445	54.5455	41.6667	0	18.1818	66.375	65.1961	64.664	0.532131	-0.142419	-1	-1	67.375	65.1493	0	0.0121212	66	66.5
2004-03-09	65	66	64.5	65.5	-0.5	-0.0076	36685	2393355	39.22	66.3	65.15	-1.20664	0.537222	0	0.5	0.425726	0.382871	54.5455	33.3333	0	27.2727	65.375	65.2236	64.7167	0.506983	-0.00818688	-0.5	-1.5	66.375	65.2033	0.00769231	0.0122137	65.5	66
2004-03-10	65	65	63	63	-2.5	-0.0382	87607	5591610	37.72	65.7	65.3	-4.10959	-3.52221	0	2.5	0.354771	0.735726	48.3506	33.3333	0	100	63.5	64.9585	64.6265	0.33193	0.100398	-2.5	-3	65.375	64.8643	-0.0307692	0.0126984	63	63.5
2004-03-11	62	64	62	63.5	0.5	0.0079	49806	3135714	38.02	65	65.3	-2.30769	-2.75651	0.5	0	0.378976	0.613105	54.5455	33.3333	1	87.5	63.25	64.6956	64.5246	0.171055	0.184327	0.5	-2	63.5	64.6544	0.0241935	0.0125984	63	63.5
2004-03-12	62.5	63	62	62	-1.5	-0.0236	83702	5212220	37.13	64	65.15	-3.125	-4.835	0	1.5	0.315813	0.760921	54.5455	41.6667	0	100	62.25	64.3194	64.3561	-0.0367085	0.231364	-1.5	-1	63.25	64.246	-0.008	0.0129032	62	62.5
2004-03-15	63	63.5	61	61	-1	-0.0161	44374	2760108	36.53	63	64.8	-3.1746	-5.8642	0	1	0.263178	0.800767	54.5455	41.6667	0	100	61.625	63.9049	64.1538	-0.248925	0.222369	-1	-2.5	62.25	63.7466	-0.031746	0.0131148	61	61.5
2004-03-16	61.5	61.5	60	60.5	-0.5	-0.0082	62170	3775951	36.23	62	64.15	-2.41935	-5.68979	0	0.5	0.219315	0.750639	54.5455	33.3333	0	100	60.625	63.4003	63.8924	-0.492127	0.162931	-0.5	-1.5	61.625	63.2472	-0.0162602	0.0132231	60.5	61
2004-03-17	61	61.5	60	60.5	0	0	65711	3990657	36.23	61.5	63.6	-1.62602	-4.87421	0	0	0.182762	0.625533	31.238	33.3333	0	100	60.625	62.9733	63.6504	-0.677062	0.0602163	0	-0.5	60.625	62.8245	-0.00819672	0.0132231	60	60.5
2004-03-18	60	62.5	60	62	1.5	0.0248	112049	6862913	37.13	61.2	63.1	1.30719	-1.74326	1.5	0	0.402302	0.521277	44.4916	25	1	76.9231	61.625	62.7659	63.5003	-0.734466	-0.07191	1.5	1.5	60.625	62.6977	0.0333333	0.0129032	62	62.5
2004-03-19	62	63	61.5	63	1	0.0161	36938	2307700	37.72	61.4	62.7	2.60586	0.478469	1	0	0.501918	0.434398	54.5455	25	1	54.5455	62.625	62.7442	63.4355	-0.691298	-0.207847	1	2.5	61.625	62.7442	0.016129	0.0126984	62.5	63
2004-03-22	59	59	59	59	-4	-0.0635	10805	637783	35.33	61	62	-3.27869	-4.83871	0	4	0.418265	1.02866	54.5455	33.3333	0	100	59	62.1682	63.1069	-0.938773	-0.368486	-4	-3	62.625	62.1682	0	0.0135593	59	59
2004-03-23	55	57	55	55	-4	-0.0678	248568	13752002	32.93	59.9	60.95	-8.1803	-9.7621	0	4	0.348554	1.52389	30.6014	25	0	100	55.5	61.1423	62.5435	-1.40117	-0.561053	-4	-8	59	61.0654	0	0.0145455	55	55
2004-03-24	58.5	58.5	57	58	3	0.0545	140895	8108566	34.73	59.4	60.45	-2.3569	-4.05294	3	0	0.790462	1.26991	54.5455	25	1	64.7059	57.875	60.6396	62.1977	-1.55802	-0.753172	3	-1	55.5	60.5938	-0.00854701	0.0137931	57.5	58
2004-03-25	59	59	57.5	58	0	0	73067	4253488	34.73	58.6	59.9	-1.02389	-3.17195	0	0	0.658718	1.05826	51.0245	33.3333	0	62.5	58.125	60.2528	61.896	-1.64321	-0.931671	0	3	57.875	60.1947	-0.0169492	0.0137931	57.5	58
2004-03-26	59	59.5	58	58.5	0.5	0.0086	47083	2763417	35.03	57.7	59.55	1.38648	-1.76322	0.5	0	0.632265	0.881879	38.1077	33.3333	1	56.25	58.625	60.0023	61.6537	-1.65134	-1.08749	0.5	0.5	58.125	59.934	-0.00847458	0.0136752	58.5	59
2004-03-29	60	61.5	59.5	61.5	3	0.0513	46398	2826073	36.83	58.2	59.6	5.6701	3.18792	3	0	1.02689	0.734899	54.5455	41.6667	1	18.75	61	60.1558	61.6053	-1.44943	-1.19386	3	3.5	58.625	60.1749	0.025	0.0130081	61.5	62
2004-03-30	61	61.5	60	60	-1.5	-0.0244	43253	2616274	35.93	59.2	59.55	1.35135	0.755668	0	1.5	0.85574	0.862416	54.5455	41.6667	0	37.5	60.375	60.1895	61.5141	-1.32458	-1.26581	-1.5	1.5	61	60.148	-0.0163934	0.0133333	60	60.5
2004-03-31	60.5	61	59.5	60	0	0	33574	2014519	25.75	59.6	59.5	0.671141	0.840336	0	0	0.713116	0.71868	54.5455	41.6667	0	37.5	60.125	60.1796	61.4112	-1.23161	-1.32105	0	-1.5	60.375	60.1252	-0.00826446	0.0133333	60	60.5
2004-04-01	59.5	60	59	59.5	-0.5	-0.0083	37887	2243333	25.54	59.9	59.25	-0.66778	0.421941	0	0.5	0.594264	0.682233	54.5455	41.6667	0	43.75	59.5	60.0751	61.2697	-1.1946	-1.37697	-0.5	-0.5	60.125	60.0291	0	0.0134454	59	59.5
2004-04-02	59.5	60	58.5	59.5	0	0	33976	2015581	25.54	60.1	58.9	-0.998336	1.01868	0	0	0.49522	0.568528	37.3872	41.6667	0	30.7692	59.375	59.9674	61.1293	-1.16195	-1.40177	0	-0.5	59.5	59.9477	0	0.0134454	59	59.5
2004-04-05	61	62	60	62	2.5	0.042	59968	3662413	26.61	60.2	59.2	2.99003	4.72973	2.5	0	0.82935	0.473773	54.5455	41.6667	1	0	61.5	60.2031	61.1568	-0.953621	-1.35204	2.5	2.5	59.375	60.2634	0.0163934	0.0129032	61.5	62
2004-04-06	62.5	62.5	61	62	0	0	47068	2901941	26.61	60.6	59.9	2.31023	3.50584	0	0	0.691125	0.394811	54.5455	41.6667	0	0	61.875	60.4604	61.21	-0.749615	-1.26222	0	2.5	61.5	60.5306	-0.008	0.0129032	61.5	62
2004-04-07	61.5	62	61	61.5	-0.5	-0.0081	15852	970159	26.39	60.9	60.25	0.985222	2.07469	0	0.5	0.575937	0.412343	54.5455	33.3333	0	12.5	61.5	60.6203	61.2315	-0.611154	-1.14754	-0.5	-0.5	61.875	60.6797	0	0.0130081	61	61.5
2004-04-08	61	61.5	60.5	61	-0.5	-0.0081	28086	1716359	26.18	61.2	60.55	-0.326797	0.743187	0	0.5	0.479948	0.426952	54.5455	33.3333	0	28.5714	61	60.6787	61.2143	-0.535594	-1.02357	-0.5	-1	61.5	60.729	0	0.0131148	60.5	61
2004-04-09	60.5	61	60	60	-1	-0.0164	18475	1113077	25.75	61.3	60.7	-2.12072	-1.15321	0	1	0.399957	0.52246	44.4435	33.3333	0	80	60.25	60.6128	61.1429	-0.53012	-0.921428	-1	-1.5	61	60.6168	-0.00826446	0.0133333	60	60.5
2004-04-12	60.5	62	60.5	61	1	0.0167	30548	1872382	26.18	61.1	60.65	-0.163666	0.577082	1	0	0.499964	0.435383	54.5455	25	1	40	61.125	60.6916	61.1416	-0.449989	-0.824251	1	0	60.25	60.6758	0.00826446	0.0131148	61	61.5
2004-04-13	61.5	62	60	60.5	-0.5	-0.0082	29976	1819524	25.97	60.8	60.7	-0.493421	-0.329489	0	0.5	0.416636	0.446153	35.2932	33.3333	0	60	60.75	60.7006	61.1126	-0.411996	-0.733182	-0.5	0.5	61.125	60.6487	-0.0162602	0.0132231	60.5	61
2004-04-14	60.5	63.5	60	63	2.5	0.0413	63266	3899906	27.04	61.1	61	3.10966	3.27869	2.5	0	0.763864	0.371794	54.5455	25	1	0	62.375	60.9582	61.2061	-0.247903	-0.627994	2.5	2	60.75	61.0105	0.0413223	0.0126984	63	63.5
2004-04-15	63	63	61	61	-2	-0.0317	42203	2611870	26.18	61.1	61.15	-0.163666	-0.245298	0	2	0.636553	0.643162	54.5455	25	0	57.1429	61.5	61.0415	61.2278	-0.186317	-0.51959	-2	0.5	62.375	61.0089	-0.031746	0.0131148	61	61.5
2004-04-16	60.5	61.5	60	61	0	0	60404	3677139	26.18	61.3	61.3	-0.489396	-0.489396	0	0	0.530461	0.535968	54.5455	25	0	66.6667	60.875	61.0159	61.2017	-0.185799	-0.434276	0	-2	61.5	61.0075	0.00826446	0.0131148	61	61.5
2004-04-19	60.5	61	59.5	59.5	-1.5	-0.0246	50155	3006780	25.54	61	61.05	-2.45902	-2.5389	0	1.5	0.442051	0.69664	41.6861	25	0	100	59.875	60.8404	61.1034	-0.263049	-0.380213	-1.5	-1.5	60.875	60.7756	-0.0165289	0.0134454	59.5	60
2004-04-20	60	61.5	60	61	1.5	0.0252	38040	2314985	26.18	61.1	60.95	-0.163666	0.0820345	1.5	0	0.618376	0.580533	50.8106	25	1	57.1429	60.875	60.8457	61.0865	-0.240802	-0.339063	1.5	0	59.875	60.8101	0.0166667	0.0131148	60.5	61
2004-04-21	61	61.5	61	61.5	0.5	0.0082	42594	2616321	26.39	60.8	60.95	1.15132	0.902379	0.5	0	0.598646	0.483778	50.6962	33.3333	1	42.8571	61.375	60.9271	61.1079	-0.180742	-0.299635	0.5	2	60.875	60.9162	0.00819672	0.0130081	61	61.5
2004-04-22	62.5	64	61	62	0.5	0.0081	124125	7811016	26.61	61	61.05	1.63934	1.5561	0.5	0	0.582205	0.403148	41.565	33.3333	1	28.5714	62.25	61.1307	61.1925	-0.061826	-0.247603	0.5	1	61.375	61.083	-0.008	0.0129032	61.5	62
2004-04-23	63	64	62.5	64	2	0.0323	90836	5768203	27.47	61.6	61.45	3.8961	4.14972	2	0	0.818504	0.335957	54.5455	41.6667	1	0	63.625	61.5144	61.3727	0.141733	-0.181856	2	2.5	62.25	61.5317	0.015873	0.0125	63.5	64
2004-04-26	64	64.5	63.5	63.5	-0.5	-0.0078	55125	3524288	27.25	62.4	61.7	1.76282	2.91734	0	0.5	0.682087	0.363297	54.5455	50	0	11.1111	63.75	61.8583	61.5488	0.309573	-0.101681	-0.5	1.5	63.625	61.8346	-0.0078125	0.0125984	63.5	64
2004-04-27	63.5	63.5	62	63.5	0	0	45437	2851934	27.25	62.9	62	0.953895	2.41935	0	0	0.568406	0.302748	54.5455	50	0	11.1111	63.125	62.0532	61.6655	0.387686	-0.0310604	0	-0.5	63.75	62.0908	0	0.0125984	63	63.5
2004-04-28	63	63.5	62	62	-1.5	-0.0236	31146	1948719	26.61	63	61.9	-1.5873	0.161551	0	1.5	0.473672	0.50229	54.5455	50	0	44.4444	62.375	62.1027	61.7181	0.384638	0.032379	-1.5	-1.5	63.125	62.0768	-0.015873	0.0129032	62	62.5
2004-04-29	60	61	59.5	60.5	-1.5	-0.0242	85575	5144648	25.97	62.7	61.85	-3.50877	-2.1827	0	1.5	0.394726	0.668575	54.5455	41.6667	0	77.7778	60.375	61.8369	61.6186	0.218323	0.0772815	-1.5	-3	62.375	61.8342	0.00833333	0.0132231	60	60.5
2004-04-30	60	60	56.5	57.5	-3	-0.0496	86620	5021998	18.91	61.4	61.5	-6.35179	-6.50407	0	3	0.328939	1.05715	47.9232	41.6667	0	100	57.875	61.2274	61.3413	-0.113899	0.0938537	-3	-4.5	60.375	61.1674	-0.0416667	0.013913	57.5	58
2004-05-03	57.5	58.5	57	58	0.5	0.0087	33094	1909919	19.08	60.3	61.35	-3.81426	-5.46047	0.5	0	0.357449	0.880955	43.4858	33.3333	1	92.3077	57.875	60.7116	61.0845	-0.372889	0.0791773	0.5	-2.5	57.875	60.6801	0.00869565	0.0137931	57.5	58
2004-05-04	59	59.5	58.5	59	1	0.0172	29516	1740345	19.41	59.4	61.15	-0.673401	-3.51594	1	0	0.464541	0.734129	54.5455	41.6667	1	76.9231	59	60.4483	60.9301	-0.481808	0.0457255	1	1.5	57.875	60.4216	0	0.0135593	59	59.5
2004-05-05	59	59	55	55	-4	-0.0678	73760	4189183	18.09	58	60.5	-5.17241	-9.09091	0	4	0.387117	1.27844	48.8138	50	0	100	56	59.764	60.5649	-0.80097	-0.0364016	-4	-3	59	59.5875	-0.0677966	0.0145455	55	55.5
2004-05-06	56	57	55.5	55.5	0.5	0.0091	78663	4409262	18.26	57	59.85	-2.63158	-7.26817	0.5	0	0.405931	1.06537	40.8296	50	1	94.4444	55.875	59.1657	60.2175	-1.05187	-0.169024	0.5	-3.5	56	58.9587	-0.00892857	0.0144144	55.5	56
2004-05-07	55	57	55	57	1.5	0.027	58535	3258529	18.75	56.9	59.15	0.175747	-3.63483	1.5	0	0.588276	0.887806	54.5455	50	1	76.4706	56.5	58.7556	59.9421	-1.1866	-0.335265	1.5	2	55.875	58.6574	0.0363636	0.0140351	56.5	57
2004-05-10	56	56	54	55	-2	-0.0351	54300	2986375	18.09	56.3	58.3	-2.30906	-5.66038	0	2	0.49023	1.07317	37.2679	50	0	100	55	58.1778	59.5761	-1.39829	-0.533707	-2	-0.5	56.5	58.0947	-0.0178571	0.0145455	55	55.5
2004-05-11	55.5	57.5	53.5	57.5	2.5	0.0455	49403	2734234	18.91	56	57.7	2.67857	-0.34662	2.5	0	0.825192	0.89431	54.5455	41.6667	1	64.2857	56.5	57.9197	59.3482	-1.42855	-0.735172	2.5	0.5	55	58.0032	0.036036	0.013913	57.5	58
2004-05-12	58	58.5	57	57.5	0	0	48572	2809328	18.91	56.5	57.25	1.76991	0.436681	0	0	0.68766	0.745258	54.5455	41.6667	0	54.5455	57.625	57.8743	59.2206	-1.34624	-0.909012	0	2.5	56.5	57.9258	-0.00862069	0.013913	57.5	58
2004-05-13	57	57	55	57	-0.5	-0.0087	48909	2742100	18.75	56.8	56.9	0.352113	0.175747	0	0.5	0.57305	0.704382	54.5455	41.6667	0	50	56.5	57.6629	59.019	-1.35615	-1.04704	-0.5	-0.5	57.625	57.7834	0	0.0140351	56.5	57
2004-05-14	56.5	57	54.5	55	-2	-0.0351	57848	3200299	18.09	56.4	56.65	-2.48227	-2.91262	0	2	0.477541	0.920318	54.5455	41.6667	0	100	55.375	57.3109	58.7491	-1.4382	-1.16541	-2	-2.5	56.5	57.3551	-0.0265487	0.0145455	55	55.5
2004-05-17	53.5	53.5	51.5	51.5	-3.5	-0.0636	63410	3303322	16.94	55.7	56	-7.54039	-8.03571	0	3.5	0.397951	1.35027	48.9539	41.6667	0	100	52	56.4938	58.2492	-1.75533	-1.30691	-3.5	-5.5	55.375	56.4544	-0.0373832	0.015534	51.5	52
2004-05-18	52	53	51.5	52	0.5	0.0097	41932	2191442	17.11	54.6	55.3	-4.7619	-5.96745	0.5	0	0.414959	1.12522	30.8728	41.6667	1	91.6667	52.125	55.8217	57.7955	-1.97382	-1.43723	0.5	-3	52	55.7691	0	0.0153846	52	52.5
2004-05-19	54	55.5	53.5	55.5	3.5	0.0673	59653	3264226	18.26	54.2	55.35	2.39852	0.271003	3.5	0	0.929133	0.937684	54.5455	50	1	33.3333	55	55.6953	57.5885	-1.89316	-1.5307	3.5	4	52.125	55.7277	0.0277778	0.0144144	55	55.5
2004-05-20	54	55	53	55	-0.5	-0.009	66591	3616273	18.09	53.8	55.3	2.23048	-0.542495	0	0.5	0.774277	0.864737	54.5455	50	0	41.6667	54.5	55.5114	57.3597	-1.84828	-1.60422	-0.5	3	55	55.6157	0.0185185	0.0145455	54.5	55
2004-05-21	54.5	56	54	55	0	0	54153	2984516	18.09	53.8	55.1	2.23048	-0.181488	0	0	0.645231	0.720614	54.5455	41.6667	0	41.6667	55	55.4327	57.1849	-1.75216	-1.64354	0	-0.5	54.5	55.521	0.00917431	0.0145455	54.5	55
2004-05-24	55	55	53.5	54	-1	-0.0182	28355	1540742	17.76	54.3	55	-0.552486	-1.81818	0	1	0.537693	0.767178	50.2938	41.6667	0	58.3333	54.125	55.2315	56.9582	-1.72669	-1.67667	-1	-1	55	55.287	-0.0181818	0.0148148	54	54.5
2004-05-25	54	55.5	53.5	54.5	0.5	0.0093	28777	1574806	17.93	54.8	54.7	-0.547445	-0.365631	0.5	0	0.53141	0.639315	43.4069	33.3333	1	50	54.5	55.119	56.7761	-1.65715	-1.71122	0.5	-0.5	54.125	55.1659	0.00925926	0.0146789	54.5	55
2004-05-26	56.5	57	56	56	1.5	0.0275	44897	2537868	18.42	54.9	54.55	2.00364	2.65811	1.5	0	0.692842	0.532763	48.2186	33.3333	1	18.1818	56.25	55.293	56.7372	-1.44417	-1.721	1.5	2	54.5	55.2942	-0.00884956	0.0142857	56	56.5
2004-05-27	57	57	56	57	1	0.0179	35343	2006143	18.75	55.3	54.55	3.07414	4.49129	1	0	0.744035	0.443969	48.6065	41.6667	1	0	56.75	55.5171	56.7381	-1.22097	-1.69686	1	2.5	56.25	55.5567	0	0.0140351	56.5	57
2004-05-28	57.5	58	57	58	1	0.0175	51382	2959538	19.08	55.9	54.85	3.75671	5.74294	1	0	0.786696	0.369974	54.5455	41.6667	1	0	57.75	55.8607	56.8131	-0.952407	-1.60765	1	2	56.75	55.9326	0.00869565	0.0137931	57.5	58
2004-05-31	57.5	57.5	56	56	-2	-0.0345	24319	1376117	18.42	56.3	55.3	-0.53286	1.26582	0	2	0.65558	0.641645	51.0088	50	0	33.3333	56.375	55.9398	56.7806	-0.840829	-1.48176	-2	-1	57.75	55.9429	-0.026087	0.0142857	56	56.5
2004-06-01	56	57	55.5	56.5	0.5	0.0089	22208	1246905	18.59	56.7	55.75	-0.352734	1.34529	0.5	0	0.62965	0.534704	54.5455	50	1	37.5	56.375	56.0067	56.7506	-0.743828	-1.35405	0.5	-1.5	56.375	56.0286	0.00892857	0.0141593	56.5	57
2004-06-02	56	56.5	54.5	55.5	-1	-0.0177	37065	2050634	18.26	56.6	55.75	-1.94346	-0.44843	0	1	0.524708	0.612254	54.5455	58.3333	0	62.5	55.5	55.9288	56.6579	-0.729154	-1.22971	-1	-0.5	56.375	55.9473	-0.00892857	0.0144144	55.5	56
2004-06-03	55.5	56	53	53	-2.5	-0.045	51706	2799355	17.43	55.8	55.55	-5.01792	-4.59046	0	2.5	0.437257	0.926878	54.5455	58.3333	0	100	53.75	55.5936	56.4425	-0.848949	-1.12935	-2.5	-3.5	55.5	55.4939	-0.045045	0.0150943	53	53.5
2004-06-04	53	54	52.5	53	0	0	43150	2296520	17.43	54.8	55.35	-3.28467	-4.24571	0	0	0.364381	0.772398	36.3884	50	0	100	53.125	55.2138	56.1968	-0.982988	-1.04672	0	-2.5	53.75	55.1102	0	0.0150943	53	53.5
2004-06-07	54.5	55	54	55	2	0.0377	31779	1737461	18.09	54.6	55.45	0.732601	-0.811542	2	0	0.636984	0.643665	44.9275	41.6667	1	60	54.75	55.1425	56.0896	-0.947173	-0.96783	2	2	53.125	55.0932	0.00917431	0.0145455	54.5	55
2004-06-08	55.5	56.5	55	56.5	1.5	0.0273	38469	2150280	18.59	54.6	55.65	3.47985	1.5274	1.5	0	0.78082	0.536388	54.5455	50	1	30	56.125	55.2936	56.0922	-0.798632	-0.896103	1.5	3.5	54.75	55.3097	0.018018	0.0141593	56	56.5
2004-06-09	55.5	56	55	55	-1.5	-0.0265	27924	1548970	18.09	54.5	55.55	0.917431	-0.990099	0	1.5	0.650683	0.69699	54.5455	58.3333	0	60	55.25	55.2869	56.0299	-0.742953	-0.842991	-1.5	0	56.125	55.262	-0.00900901	0.0145455	55	55.5
2004-06-10	54	54.5	53	53	-2	-0.0364	44848	2396171	17.43	54.5	55.15	-2.75229	-3.89846	0	2	0.542236	0.914158	54.5455	58.3333	0	100	53.375	54.9928	55.8332	-0.840436	-0.830549	-2	-3.5	55.25	54.914	-0.0185185	0.0150943	53	53.5
2004-06-11	52	52	50	50.5	-2.5	-0.0472	79256	4034474	16.61	54	54.4	-6.48148	-7.16912	0	2.5	0.451863	1.17847	54.5455	50	0	100	50.75	54.34	55.4567	-1.11664	-0.861195	-2.5	-4.5	53.375	54.2349	-0.0288462	0.0158416	50.5	51
2004-06-14	44	45.4	43.2	43.3	-7.2	-0.1426	94965	4204790	14.24	51.66	53.13	-16.1827	-18.5018	0	7.2	0.376553	2.18205	54.5455	41.6667	0	100	43.8	52.7185	54.5932	-1.87472	-0.986849	-7.2	-9.7	50.75	52.5526	-0.0159091	0.0184758	43.3	43.4
2004-06-15	43.3	43.3	42.5	43	-0.3	-0.0069	82159	3527756	16.29	48.96	51.78	-12.1732	-16.9564	0	0.3	0.313794	1.86838	47.644	33.3333	0	100	42.95	51.2156	53.7308	-2.51511	-1.18529	-0.3	-7.5	43.8	51.083	-0.00692841	0.0186047	43	43.1
2004-06-16	44.9	44.9	43	43.5	0.5	0.0116	70448	3083969	16.48	46.66	50.58	-6.7724	-13.9976	0.5	0	0.344828	1.55698	45.0451	25	1	96.2963	43.725	50.0632	52.9896	-2.92635	-1.41611	0.5	0.2	42.95	49.9164	-0.0311804	0.0183908	43.5	43.6
2004-06-17	43.3	45	43.3	44.3	0.8	0.0184	86737	3834924	16.78	44.92	49.71	-1.38023	-10.8831	0.8	0	0.42069	1.29749	54.5455	33.3333	1	90.3704	44.225	49.165	52.3404	-3.17531	-1.6597	0.8	1.3	43.725	49.0523	0.0230947	0.0180587	44.2	44.3
2004-06-18	43.6	43.6	42.3	42.8	-1.5	-0.0339	58955	2520815	16.21	43.38	48.69	-1.33702	-12.0969	0	1.5	0.350575	1.33124	46.1655	33.3333	0	100	42.875	48.1973	51.6392	-3.44187	-1.93689	-1.5	-0.7	44.225	48.0904	-0.0183486	0.0186916	42.7	42.8
2004-06-21	44.3	44.3	43.2	43.5	0.7	0.0164	42737	1863777	16.48	43.42	47.54	0.184247	-8.49811	0.7	0	0.408813	1.10936	36.6268	33.3333	1	94.8905	43.625	47.4939	51.0456	-3.55166	-2.24278	0.7	-0.8	42.875	47.3842	-0.0180587	0.0183908	43.5	43.6
2004-06-23	43.6	46	43.6	45.7	2.2	0.0506	91896	4165640	17.31	43.96	46.46	3.95814	-1.63582	2.2	0	0.707344	0.924471	53.8533	41.6667	1	76.2295	45.25	47.1487	50.6163	-3.46758	-2.54552	2.2	2.9	43.625	47.1251	0.0481651	0.0175055	45.6	45.7
2004-06-24	46.3	46.3	45.7	45.8	0.1	0.0022	39178	1802430	17.35	44.42	45.54	3.10671	0.570927	0.1	0	0.60612	0.770392	51.4583	50	1	70.5882	45.9	46.9566	50.2669	-3.31033	-2.81995	0.1	2.3	45.25	46.9212	-0.0107991	0.0174672	45.8	45.9
2004-06-25	45.8	46.3	45.6	46.2	0.4	0.0087	29595	1358368	17.5	44.8	44.86	3.125	2.98707	0.4	0	0.571767	0.641993	54.5455	50	1	55.8442	46.075	46.821	49.9564	-3.13545	-3.04426	0.4	0.5	45.9	46.8103	0.00873362	0.017316	46.2	46.3
2004-06-28	46.1	46.3	45	45.9	-0.3	-0.0065	28624	1306183	17.39	45.42	44.4	1.0568	3.37838	0	0.3	0.476472	0.584995	52.5405	50	0	8.82353	45.775	46.66	49.6467	-2.98663	-3.16781	-0.3	0.1	46.075	46.6702	-0.00433839	0.0174292	45.9	46
2004-06-29	45.5	46.1	45.3	46.1	0.2	0.0044	26807	1230728	17.46	45.94	44.68	0.34828	3.17816	0.2	0	0.430393	0.487495	36.7108	50	1	2.94118	45.9	46.5431	49.3691	-2.82603	-3.20236	0.2	-0.1	45.775	46.5825	0.0131868	0.0173536	46.1	46.2
2004-06-30	47	48.4	47	48.4	2.3	0.0499	70838	3396658	18.33	46.48	45.22	4.13081	7.03229	2.3	0	0.741995	0.406246	54.5455	58.3333	1	0	48.05	46.7749	49.2714	-2.49649	-3.15459	2.3	2.5	45.9	46.8621	0.0297872	0.0165289	48.3	48.4
2004-07-01	48.5	48.8	48.1	48.4	0	0	33761	1637321	18.33	47	45.71	2.97872	5.88493	0	0	0.618329	0.338538	54.5455	66.6667	0	0	48.425	47.0288	49.2087	-2.17993	-3.044	0	2.3	48.05	47.0987	-0.00206186	0.0165289	48.3	48.4
2004-07-02	46.3	46.8	46	46.2	-2.2	-0.0455	59277	2755311	17.5	47	45.9	-1.70213	0.653595	0	2.2	0.515274	0.648782	54.5455	66.6667	0	39.2857	46.3	46.9167	48.9933	-2.07659	-2.8923	-2.2	-2.2	48.425	46.9605	-0.00215983	0.017316	46.2	46.3
2004-07-05	45	45.5	44.6	44.8	-1.4	-0.0303	30249	1359018	16.97	46.78	46.1	-4.23258	-2.81996	0	1.4	0.429395	0.773985	43.4952	66.6667	0	73.4694	44.925	46.6103	48.6919	-2.08165	-2.72896	-1.4	-3.6	46.3	46.6281	-0.00444444	0.0178571	44.8	44.9
2004-07-06	44.8	46	44.8	46	1.2	0.0268	21249	958632	17.42	46.76	46.35	-1.62532	-0.755124	1.2	0	0.557829	0.644988	54.5455	58.3333	1	66.6667	45.7	46.4702	48.4703	-2.00007	-2.56591	1.2	-0.2	44.925	46.5315	0.0267857	0.0173913	45.5	46
2004-07-07	44.5	45	44.3	44.7	-1.3	-0.0283	42815	1914269	16.93	46.02	46.25	-2.86832	-3.35135	0	1.3	0.464858	0.754156	51.5227	58.3333	0	100	44.675	46.194	48.1892	-1.99512	-2.41977	-1.3	-0.1	45.7	46.2497	0.00449438	0.0178971	44.7	44.8
2004-07-08	45	45.8	44.9	45	0.3	0.0067	36065	1631598	17.05	45.34	46.17	-0.74989	-2.53411	0.3	0	0.437381	0.628464	45.1592	58.3333	1	91.8919	45.175	46.0373	47.9659	-1.92863	-2.28568	0.3	-1	44.675	46.0574	0	0.0177778	44.9	45
2004-07-09	45.3	46.1	44.9	46	1	0.0222	34960	1592833	17.42	45.3	46.15	1.54525	-0.325027	1	0	0.531151	0.52372	54.5455	58.3333	1	64.8649	45.75	45.9931	47.8017	-1.80868	-2.1548	1	1.3	45.175	46.0486	0.0154525	0.0173913	45.9	46
2004-07-12	46	46	44.5	44.8	-1.2	-0.0261	42607	1926267	16.97	45.3	46.04	-1.10375	-2.69331	0	1.2	0.442626	0.636433	54.5455	58.3333	0	97.2973	45.025	45.8441	47.5961	-1.75193	-2.03545	-1.2	-0.2	45.75	45.8565	-0.026087	0.0178571	44.7	44.8
2004-07-13	44.2	44.5	44	44.2	-0.6	-0.0134	40907	1808868	16.74	44.94	45.85	-1.64664	-3.59869	0	0.6	0.368855	0.630361	54.5455	50	0	100	44.225	45.595	47.3464	-1.75132	-1.95266	-0.6	-1.8	45.025	45.6017	0	0.0180995	44.2	44.3
2004-07-14	44.5	44.8	44.1	44.2	0	0	36234	1609802	16.74	44.84	45.43	-1.4273	-2.70746	0	0	0.307379	0.525301	54.5455	41.6667	0	100	44.325	45.3996	47.1225	-1.7229	-1.90188	0	-0.6	44.225	45.386	-0.00674157	0.0180995	44.2	44.3
2004-07-15	43.2	43.4	42.3	43	-1.2	-0.0271	78085	3345984	16.29	44.44	44.89	-3.24032	-4.21029	0	1.2	0.256149	0.637751	54.5455	41.6667	0	100	42.925	45.0189	46.8116	-1.79269	-1.87033	-1.2	-1.2	44.325	45.0189	-0.00462963	0.0186047	42.9	43
2004-07-16	42	43.2	42	42.5	-0.5	-0.0116	52659	2249311	16.1	43.74	44.52	-2.83493	-4.53729	0	0.5	0.213458	0.614792	54.5455	33.3333	0	100	42.55	44.6391	46.4959	-1.85685	-1.84535	-0.5	-1.7	42.925	44.6314	0.0119048	0.0188235	42.5	42.6
2004-07-19	42.3	42.5	41.8	42.2	-0.3	-0.0071	41092	1731847	15.98	43.22	44.26	-2.36002	-4.65432	0	0.3	0.177881	0.562327	54.5455	25	0	100	42.175	44.26	46.1759	-1.91587	-1.836	-0.3	-0.8	42.55	44.2573	-0.00236407	0.0189573	42.2	42.3
2004-07-20	41.7	42.1	41.5	41.5	-0.7	-0.0166	55389	2312584	15.72	42.68	43.81	-2.76476	-5.27277	0	0.7	0.148235	0.585272	25.1915	25	0	100	41.65	43.8585	45.8406	-1.98216	-1.83456	-0.7	-1	42.175	43.8331	-0.00479616	0.0192771	41.5	41.6
2004-07-21	42.3	43.9	42.1	43.4	1.9	0.0458	64939	2801407	16.44	42.52	43.68	2.06961	-0.641026	1.9	0	0.440195	0.487727	54.5455	25	1	57.7778	43.2	43.7572	45.645	-1.88786	-1.83003	1.9	1.2	41.65	43.7665	0.0260047	0.0184332	43.3	43.4
2004-07-22	42	43.5	42	43.3	-0.1	-0.0023	72995	3128637	16.4	42.58	43.51	1.69093	-0.482648	0	0.1	0.36683	0.423106	54.5455	33.3333	0	60	43.025	43.6445	45.4509	-1.80642	-1.82978	-0.1	1.8	43.2	43.6947	0.0309524	0.0184758	43.2	43.3
2004-07-23	43	43.6	42.7	42.8	-0.5	-0.0115	33474	1444512	16.21	42.64	43.19	0.375235	-0.902987	0	0.5	0.305691	0.435921	54.5455	25	0	60.6061	42.975	43.5415	45.2675	-1.72602	-1.8269	-0.5	-0.6	43.025	43.5571	-0.00465116	0.0186916	42.7	42.8
2004-07-26	41.5	41.7	40.9	40.9	-1.9	-0.0444	63483	2612724	15.49	42.38	42.8	-3.49221	-4.43925	0	1.9	0.254743	0.679935	42.4315	25	0	100	41.1	43.1659	44.9588	-1.79294	-1.83152	-1.9	-2.4	42.975	43.1483	-0.0144578	0.0195599	40.9	41
2004-07-27	40.9	42.3	40.7	41.7	0.8	0.0196	58756	2434111	15.8	42.42	42.55	-1.69731	-1.99765	0.8	0	0.345619	0.566612	54.5455	16.6667	1	75.7576	41.6	42.925	44.71	-1.78504	-1.83843	0.8	-1.1	41.1	42.9255	0.0195599	0.0191847	41.7	41.8
2004-07-28	42	42.5	41.6	41.7	0	0	55667	2337953	15.8	42.08	42.3	-0.903042	-1.41844	0	0	0.288016	0.472177	54.5455	16.6667	0	68	41.875	42.7635	44.5	-1.73658	-1.83219	0	0.8	41.6	42.7369	-0.00714286	0.0191847	41.7	41.8
2004-07-29	41.7	41.9	41	41	-0.7	-0.0168	47870	1979319	15.53	41.62	42.1	-1.48967	-2.61283	0	0.7	0.240013	0.510147	31.7188	16.6667	0	96	41.225	42.5268	44.2574	-1.73067	-1.81817	-0.7	-0.7	41.875	42.4697	-0.0167866	0.0195122	41	41.1
2004-07-30	42.7	43.3	42.3	42.9	1.9	0.0463	94795	4064861	16.25	41.64	42.14	3.02594	1.80351	1.9	0	0.516678	0.425123	54.5455	16.6667	1	20	42.85	42.5765	44.1532	-1.57668	-1.78049	1.9	1.2	41.225	42.5359	0.00468384	0.018648	42.8	42.9
2004-08-02	42.9	43	42.4	42.8	-0.1	-0.0023	44069	1883005	16.21	42.02	42.2	1.85626	1.4218	0	0.1	0.430565	0.370936	43.5191	25	0	24	42.75	42.6032	44.0492	-1.44605	-1.72092	-0.1	1.8	42.85	42.5765	-0.002331	0.0186916	42.7	42.8
2004-08-03	43	44.1	42.9	44	1.2	0.028	60078	2621482	16.67	42.48	42.45	3.57815	3.65135	1.2	0	0.558804	0.309113	54.5455	25	1	0	43.75	42.7796	44.0271	-1.24745	-1.64976	1.2	1.1	42.75	42.7955	0.0232558	0.0181818	43.9	44
2004-08-04	43.6	44	43.3	43.8	-0.2	-0.0045	42585	1858733	16.59	42.9	42.49	2.0979	3.08308	0	0.2	0.46567	0.290928	44.1926	33.3333	0	6.45161	43.725	42.9251	44.0047	-1.07964	-1.56901	-0.2	1	43.75	42.9501	0.00458716	0.0182648	43.7	43.8
2004-08-05	44	45.3	43.3	45	1.2	0.0274	62157	2757392	17.05	43.7	42.66	2.97483	5.48523	1.2	0	0.588058	0.24244	54.5455	33.3333	1	0	44.65	43.1904	44.0525	-0.862061	-1.47301	1.2	1	43.725	43.2654	0.0227273	0.0177778	45	45.1
2004-08-06	44.5	45	43.8	44	-1	-0.0222	49130	2185376	16.67	43.92	42.78	0.182149	2.8518	0	1	0.490049	0.3687	54.5455	41.6667	0	24.3902	44.2	43.3458	44.0634	-0.717669	-1.35354	-1	0.2	44.65	43.3785	-0.011236	0.0181818	43.9	44
2004-08-09	43	43.8	42.9	43.3	-0.7	-0.0159	51432	2228095	16.4	44.02	43.02	-1.63562	0.65086	0	0.7	0.408374	0.423916	54.5455	33.3333	0	42.5	43.325	43.3426	44.0087	-0.666165	-1.22922	-0.7	-1.7	44.2	43.3664	0.00697674	0.0184758	43.3	43.4
2004-08-10	43.3	43.6	43.1	43.3	0	0	18266	792438	16.4	43.88	43.18	-1.32179	0.277906	0	0	0.340311	0.353264	48.1184	33.3333	0	42.5	43.325	43.3399	43.9581	-0.61822	-1.10496	0	-0.7	43.325	43.3562	0	0.0184758	43.3	43.4
2004-08-11	43.8	44.4	43.8	43.8	0.5	0.0115	51060	2250280	16.59	43.88	43.39	-0.182315	0.944918	0.5	0	0.366926	0.294386	54.5455	33.3333	1	30	43.95	43.4337	43.9575	-0.523754	-0.970855	0.5	0.5	43.325	43.4245	0	0.0182648	43.8	43.9
2004-08-12	43.4	43.8	43.1	43.8	0	0	27230	1185279	16.59	43.64	43.67	0.366636	0.297687	0	0	0.305772	0.245322	54.5455	41.6667	0	54.5455	43.625	43.4632	43.9329	-0.469699	-0.847857	0	0.5	43.95	43.4822	0.00921659	0.0182648	43.7	43.8
2004-08-13	43.2	44.1	43.2	43.8	0	0	30660	1338541	16.59	43.6	43.76	0.458716	0.0914077	0	0	0.25481	0.204435	54.5455	33.3333	0	54.5455	43.725	43.5034	43.9175	-0.414019	-0.733186	0	0	43.625	43.5311	0.0138889	0.0182648	43.7	43.8
2004-08-16	43.7	43.7	43.4	43.4	-0.4	-0.0091	21420	932125	16.44	43.62	43.82	-0.504356	-0.958466	0	0.4	0.212342	0.237029	46.5703	33.3333	0	94.1176	43.475	43.4991	43.8847	-0.385619	-0.637427	-0.4	-0.4	43.725	43.5109	-0.00686499	0.0184332	43.3	43.4
2004-08-17	43.6	43.9	43.6	43.8	0.4	0.0092	15427	674542	16.59	43.72	43.8	0.182983	-1.62224e-14	0.4	0	0.243618	0.197524	39.7225	33.3333	1	70.5882	43.775	43.5415	43.8766	-0.335043	-0.554694	0.4	0	43.475	43.5554	0.00458716	0.0182648	43.7	43.8
2004-08-18	43.8	45.2	43.6	44.8	1	0.0228	64632	2892083	16.97	43.92	43.9	2.00364	2.05011	1	0	0.369682	0.164604	36.5629	33.3333	1	11.7647	44.6	43.7044	43.9301	-0.225788	-0.483997	1	1.4	43.775	43.7469	0.0228311	0.0178571	44.8	44.9
2004-08-19	45.6	46.9	45.6	46.8	2	0.0446	84316	3900237	17.73	44.52	44.08	5.12129	6.1706	2	0	0.641401	0.13717	54.5455	41.6667	1	0	46.525	44.1383	44.1224	0.0159459	-0.402485	2	3	44.6	44.2166	0.0263158	0.017094	46.7	46.8
2004-08-20	46.5	46.8	46.3	46.4	-0.4	-0.0085	43498	2025569	17.58	45.04	44.32	3.01954	4.69314	0	0.4	0.534501	0.180975	49.4946	41.6667	0	11.4286	46.475	44.4978	44.2966	0.201168	-0.306114	-0.4	1.6	46.525	44.5525	-0.00215054	0.0172414	46.3	46.4
2004-08-23	46.4	47.3	46.4	47	0.6	0.0129	37374	1752259	17.8	45.76	44.69	2.70979	5.16894	0.6	0	0.545418	0.150812	43.0616	41.6667	1	0	46.925	44.8712	44.4913	0.37989	-0.195213	0.6	0.2	46.475	44.929	0.012931	0.0170213	47	47.1
2004-08-26	47.8	48.8	47.8	48.6	1.6	0.034	114869	5570287	18.41	46.72	45.22	4.02397	7.47457	1.6	0	0.721181	0.125677	54.5455	41.6667	1	0	48.45	45.4218	44.7846	0.637237	-0.0662142	1.6	2.2	46.925	45.4938	0.0167364	0.0164609	48.5	48.6
2004-08-27	48.5	48.5	48	48	-0.6	-0.0123	38790	1873613	18.18	47.36	45.64	1.35135	5.1709	0	0.6	0.600984	0.204731	53.7327	50	0	11.5385	48.125	45.8377	45.032	0.805675	0.075494	-0.6	1	48.45	45.8794	-0.0103093	0.0166667	47.9	48
2004-08-30	48	48.3	47.8	48.1	0.1	0.0021	44673	2147299	18.22	47.62	46.07	1.00798	4.40634	0.1	0	0.517487	0.170609	54.5455	50	1	9.61538	48.075	46.1819	45.2574	0.924471	0.224215	0.1	-0.5	48.125	46.221	0.00208333	0.016632	48.1	48.2
2004-08-31	47.8	48.1	46.8	47	-1.1	-0.0229	49070	2341539	14.97	47.74	46.39	-1.55006	1.31494	0	1.1	0.431239	0.325507	53.4193	58.3333	0	30.7692	47.225	46.3424	45.4032	0.939204	0.371418	-1.1	-1	48.075	46.3409	-0.0167364	0.0170213	47	47.1
2004-09-01	47	47.5	46.9	47.1	0.1	0.0021	45259	2133495	15	47.76	46.76	-1.38191	0.727117	0.1	0	0.376033	0.271256	54.5455	50	1	31.25	47.15	46.4666	45.5325	0.934061	0.512429	0.1	-1	47.225	46.4576	0.00212766	0.0169851	47.1	47.2
2004-09-02	46.5	46.9	45.4	45.9	-1.2	-0.0255	53567	2453985	14.62	47.22	46.97	-2.79543	-2.27805	0	1.2	0.313361	0.426047	54.5455	58.3333	0	71.0526	46.025	46.3987	45.569	0.829643	0.629699	-1.2	-1.1	47.15	46.3719	-0.0129032	0.0174292	45.8	45.9
2004-09-03	45.2	45.3	44	44.4	-1.5	-0.0327	106205	4725780	14.14	46.5	46.93	-4.51613	-5.39101	0	1.5	0.261134	0.605039	54.5455	58.3333	0	100	44.525	46.1104	45.4917	0.618721	0.696674	-1.5	-2.7	46.025	46.0685	-0.0176991	0.018018	44.3	44.4
2004-09-06	43.8	44.2	43.3	44	-0.4	-0.009	57569	2510779	14.01	45.68	46.65	-3.67776	-5.6806	0	0.4	0.217612	0.570866	46.7357	58.3333	0	100	43.875	45.7665	45.3719	0.394567	0.718163	-0.4	-1.9	44.525	45.7503	0.00456621	0.0181818	44	44.1
2004-09-07	44	44.4	43.8	44.4	0.4	0.0091	28521	1258344	14.14	45.16	46.45	-1.68291	-4.41335	0.4	0	0.24801	0.475722	54.5455	50	1	91.3043	44.25	45.5332	45.2888	0.244365	0.703105	0.4	0	43.875	45.5425	0.00909091	0.018018	44.4	44.5
2004-09-08	44.3	44.3	43.8	43.9	-0.5	-0.0113	29570	1301575	13.98	44.52	46.14	-1.39263	-4.85479	0	0.5	0.206675	0.479768	54.5455	50	0	100	43.975	45.2935	45.1915	0.101963	0.64363	-0.5	-0.1	44.25	45.2898	-0.00902935	0.0182232	43.9	44
2004-09-09	43.9	44.1	43.5	43.7	-0.2	-0.0046	35937	1571902	13.92	44.08	45.65	-0.862069	-4.27163	0	0.2	0.172229	0.43314	36.9786	41.6667	0	100	43.75	45.056	45.0847	-0.0287156	0.55092	-0.2	-0.7	43.975	45.0452	-0.00455581	0.0183066	43.7	43.8
2004-09-10	44.9	44.9	44.3	44.6	0.9	0.0206	43990	1958818	14.2	44.12	45.31	1.08794	-1.56698	0.9	0	0.293524	0.36095	38.888	41.6667	1	79.5455	44.6	44.9859	45.0488	-0.0629658	0.441205	0.9	0.7	43.75	44.9767	-0.00668151	0.0179372	44.6	44.7
2004-09-13	45.9	46	45.3	45.9	1.3	0.0291	69330	3171439	14.62	44.5	45.09	3.14607	1.79641	1.3	0	0.46127	0.300792	54.5455	41.6667	1	35.2941	45.775	45.1073	45.1026	0.00464972	0.337365	1.3	2.2	44.6	45.1188	0	0.0174292	45.9	46
2004-09-14	46	46.1	45.4	45.5	-0.4	-0.0087	48405	2212060	14.49	44.72	44.94	1.74419	1.24611	0	0.4	0.384392	0.317326	54.5455	41.6667	0	47.0588	45.625	45.1869	45.1413	0.0456061	0.238648	-0.4	0.9	45.775	45.1774	-0.0108696	0.0175824	45.5	45.6
2004-09-15	45.4	45.6	45.2	45.4	-0.1	-0.0022	24175	1097550	14.46	45.02	44.77	0.844069	1.40719	0	0.1	0.320326	0.281105	54.5455	41.6667	0	22.7273	45.4	45.2197	45.1605	0.0592259	0.153046	-0.1	-0.5	45.625	45.2117	0	0.0176211	45.3	45.4
2004-09-16	44.5	45.4	44.4	45.4	0	0	32325	1450314	14.46	45.36	44.72	0.0881834	1.52057	0	0	0.266939	0.234254	54.5455	33.3333	0	22.7273	45.15	45.209	45.1597	0.0492788	0.0897749	0	-0.1	45.4	45.2406	0.0202247	0.0176211	45.3	45.4
2004-09-17	45	45.2	44.5	44.8	-0.6	-0.0132	29706	1330954	14.27	45.4	44.76	-1.32159	0.0893655	0	0.6	0.222449	0.295212	46.8817	33.3333	0	50	44.825	45.1499	45.1349	0.0149979	0.0476006	-0.6	-0.6	45.15	45.1729	-0.00444444	0.0178571	44.8	44.9
2004-09-20	45.1	45.4	44.8	45.2	0.4	0.0089	24095	1086597	14.39	45.26	44.88	-0.132567	0.713012	0.4	0	0.252041	0.24601	42.3308	25	1	31.8182	45.15	45.1499	45.136	0.0138947	0.0219928	0.4	-0.2	44.825	45.177	0.00221729	0.0176991	45.1	45.2
2004-09-21	46	46	45.4	46	0.8	0.0177	42125	1928961	14.65	45.36	45.04	1.41093	2.13144	0.8	0	0.343367	0.205008	54.5455	33.3333	1	0	45.85	45.2576	45.1889	0.0687125	0.0182982	0.8	1.2	45.15	45.3036	0	0.0173913	45.9	46
2004-09-22	46	46	45.3	45.8	-0.2	-0.0043	28177	1284657	14.59	45.44	45.23	0.792254	1.26023	0	0.2	0.286139	0.204174	54.5455	41.6667	0	8.69565	45.725	45.3295	45.2286	0.100906	0.0327007	-0.2	0.6	45.85	45.38	-0.00434783	0.0174672	45.7	45.8
2004-09-23	44.8	45.1	44.8	44.9	-0.9	-0.0197	34976	1570816	14.3	45.34	45.35	-0.970446	-0.992282	0	0.9	0.23845	0.320145	54.5455	41.6667	0	78.5714	44.925	45.2673	45.2061	0.0611618	0.0464926	-0.9	-1.1	45.725	45.3062	0.00223214	0.0178174	44.9	45
2004-09-24	45	45	43.7	43.7	-1.2	-0.0267	64557	2848331	13.92	45.12	45.26	-3.14716	-3.44675	0	1.2	0.198708	0.466787	54.5455	33.3333	0	100	44.025	45.0762	45.1186	-0.0424689	0.0412572	-1.2	-2.1	44.925	45.0591	-0.0288889	0.0183066	43.7	43.8
2004-09-27	43.4	43.4	42.6	43	-0.7	-0.016	63427	2719861	13.69	44.68	44.97	-3.76007	-4.3807	0	0.7	0.16559	0.505656	54.5455	33.3333	0	100	43	44.7568	44.9617	-0.204943	0.0134184	-0.7	-1.9	44.025	44.7423	-0.00921659	0.0186047	42.9	43
2004-09-29	42.5	43.5	42.5	42.7	-0.3	-0.007	33825	1450520	13.6	44.02	44.69	-2.99864	-4.4529	0	0.3	0.137992	0.47138	39.0928	33.3333	0	100	42.85	44.4634	44.8053	-0.341869	-0.0311476	-0.3	-1	43	44.4281	0.00470588	0.0187354	42.7	43
2004-09-30	43.1	43.7	43.1	43.3	0.6	0.0141	37687	1635851	13.79	43.52	44.48	-0.505515	-2.65288	0.6	0	0.214993	0.392817	36.1847	25	1	81.8182	43.35	44.2921	44.6975	-0.405364	-0.0816635	0.6	0.3	42.85	44.2545	0.00464037	0.0184758	43.2	43.3
2004-10-01	43.9	44.5	43.6	44.5	1.2	0.0277	36911	1625916	14.17	43.44	44.39	2.44015	0.247804	1.2	0	0.379161	0.327347	43.9966	25	1	45.4545	44.275	44.2895	44.6662	-0.376703	-0.125186	1.2	1.8	43.35	44.2923	0.0136674	0.0179775	44.4	44.5
2004-10-04	45	45.5	44.9	45.5	1	0.0225	72671	3293299	14.4	43.8	44.46	3.88128	2.33918	1	0	0.482634	0.272789	54.5455	33.3333	1	15.1515	45.35	44.4526	44.7168	-0.264199	-0.156085	1	2.2	44.275	44.4781	0.0111111	0.0175824	45.4	45.5
2004-10-05	45.5	45.5	45.1	45.3	-0.2	-0.0044	39707	1796468	14.34	44.26	44.47	2.34975	1.86643	0	0.2	0.402195	0.260658	54.5455	41.6667	0	21.2121	45.3	44.583	44.76	-0.177033	-0.18339	-0.2	0.8	45.35	44.6045	-0.0043956	0.01766	45.2	45.3
2004-10-06	45.3	45.5	44.5	45	-0.3	-0.0066	42933	1932809	14.24	44.72	44.37	0.626118	1.41988	0	0.3	0.335163	0.267215	54.5455	41.6667	0	25.8065	45	44.6472	44.7778	-0.130655	-0.209119	-0.3	-0.5	45.3	44.6654	-0.00662252	0.0177778	45	45.1
2004-10-07	45.3	45.3	44.1	45	0	0	40020	1785807	14.24	45.06	44.29	-0.133156	1.60307	0	0	0.279302	0.222679	54.5455	41.6667	0	17.8571	44.85	44.6784	44.7832	-0.104796	-0.227559	0	-0.3	45	44.7169	-0.00662252	0.0177778	44.6	45
2004-10-08	43.7	44.1	42.9	43.3	-1.7	-0.0378	82767	3588612	13.7	44.82	44.13	-3.39134	-1.88081	0	1.7	0.232752	0.468899	54.5455	33.3333	0	78.5714	43.4	44.4817	44.6807	-0.199011	-0.244953	-1.7	-1.7	44.85	44.4989	-0.00915332	0.0184758	43.2	43.3
2004-10-11	42.8	43.2	42.6	42.8	-0.5	-0.0115	32634	1399284	13.54	44.28	44.04	-3.34237	-2.81562	0	0.5	0.19396	0.474083	54.5455	25	0	96.4286	42.85	44.2307	44.5451	-0.314433	-0.257118	-0.5	-2.2	43.4	44.2375	0	0.0186916	42.8	42.9
2004-10-12	42.8	43.2	42.6	42.6	-0.2	-0.0047	46230	1982530	13.48	43.74	44	-2.60631	-3.18182	0	0.2	0.161633	0.428402	54.5455	25	0	100	42.75	44.0029	44.4121	-0.409257	-0.264606	-0.2	-0.7	42.85	43.9856	-0.0046729	0.0187793	42.6	42.7
2004-10-13	42.8	42.9	42.5	42.6	0	0	26679	1139251	13.48	43.26	43.99	-1.52566	-3.15981	0	0	0.134694	0.357002	51.0968	25	0	100	42.65	43.7947	44.2816	-0.486863	-0.273661	0	-0.2	42.75	43.7724	-0.0046729	0.0187793	42.6	42.7
2004-10-14	42.5	43.1	42.3	42.7	0.1	0.0023	40057	1709812	13.51	42.8	43.93	-0.233645	-2.79991	0.1	0	0.128912	0.297502	54.5455	25	1	96.5517	42.7	43.6263	44.1644	-0.538128	-0.291597	0.1	0.1	42.65	43.6074	0.00470588	0.0187354	42.6	42.7
2004-10-15	42.5	42.7	42.2	42.5	-0.2	-0.0047	35218	1496971	13.45	42.64	43.73	-0.32833	-2.81271	0	0.2	0.107427	0.281251	54.5455	33.3333	0	100	42.475	43.4492	44.0393	-0.590109	-0.327809	-0.2	-0.1	42.7	43.4371	0	0.0188235	42.5	42.6
2004-10-18	42.7	42.8	42.2	42.2	-0.3	-0.0071	21264	902006	13.35	42.52	43.4	-0.752587	-2.76498	0	0.3	0.0895222	0.284376	30.0958	33.3333	0	100	42.35	43.2801	43.9142	-0.634082	-0.378593	-0.3	-0.5	42.475	43.2467	-0.0117096	0.0189573	42.2	42.3
2004-10-19	42.7	43.2	42.6	43	0.8	0.019	30228	1296594	13.61	42.6	43.17	0.938967	-0.393792	0.8	0	0.207935	0.23698	54.5455	25	1	71.4286	42.95	43.2293	43.8427	-0.613445	-0.432236	0.8	0.5	42.35	43.2088	0.00702576	0.0186047	42.9	43
2004-10-20	43	43.3	42.8	42.8	-0.2	-0.0047	38520	1656172	13.54	42.64	42.95	0.375235	-0.349243	0	0.2	0.173279	0.230817	45.0843	25	0	78.5714	42.925	43.1825	43.7748	-0.592279	-0.486401	-0.2	0.6	42.95	43.1459	-0.00465116	0.0186916	42.8	43
2004-10-21	42.5	43.5	42.5	43.2	0.4	0.0093	36490	1571758	13.67	42.74	42.77	1.07628	1.00538	0.4	0	0.211066	0.192347	54.5455	16.6667	1	9.09091	43.1	43.1698	43.7248	-0.554986	-0.525954	0.4	0.2	42.925	43.1542	0.0164706	0.0185185	43.1	43.2
2004-10-22	44	44	43.2	43.2	0	0	39928	1742160	13.67	42.88	42.76	0.746269	1.029	0	0	0.175888	0.160289	54.5455	25	0	0	43.4	43.2052	43.7007	-0.495512	-0.546074	0	0.4	43.1	43.1613	-0.0181818	0.0185185	43.1	43.2
2004-10-26	42.7	42.7	42.2	42.2	-1	-0.0231	30889	1308839	13.35	42.88	42.7	-1.58582	-1.17096	0	1	0.146574	0.300241	54.5455	25	0	100	42.325	43.0698	43.5988	-0.529024	-0.559381	-1	-1	43.4	43.0134	-0.0117096	0.0189573	42.2	42.3
2004-10-27	42	42.2	41.3	41.9	-0.3	-0.0071	35458	1476776	13.26	42.66	42.63	-1.78153	-1.71241	0	0.3	0.122145	0.300201	29.9914	25	0	100	41.825	42.8783	43.4674	-0.589137	-0.570745	-0.3	-1.3	42.325	42.8421	-0.00238095	0.0190931	41.9	42
2004-10-28	43.1	43.7	42.8	43	1.1	0.0263	86040	3710377	13.61	42.7	42.67	0.702576	0.773377	1.1	0	0.285121	0.250167	43.4599	25	1	15.3846	43.125	42.9162	43.4421	-0.525816	-0.569377	1.1	0.8	41.825	42.8664	-0.00232019	0.0186047	43	43.1
2004-10-29	43.5	44	43.3	43.8	0.8	0.0186	60954	2667767	13.86	42.82	42.78	2.28865	2.38429	0.8	0	0.370934	0.208473	53.2406	33.3333	1	0	43.725	43.0407	43.463	-0.422351	-0.550737	0.8	1.9	43.125	43.01	0.00689655	0.0182648	43.8	43.9
2004-11-01	44.1	44.4	43.5	43.9	0.1	0.0023	53145	2344502	13.89	42.96	42.92	2.18808	2.28332	0.1	0	0.325778	0.173727	41.7347	41.6667	1	0	43.925	43.1767	43.4972	-0.320521	-0.515897	0.1	0.9	43.725	43.1469	-0.00453515	0.0182232	43.8	43.9
2004-11-02	44.4	45.2	44.2	45	1.1	0.0251	76459	3428935	12.16	43.52	43.2	3.40074	4.16667	1.1	0	0.454815	0.144773	39.5321	50	1	0	44.85	43.4341	43.5974	-0.163297	-0.46588	1.1	1.2	43.925	43.432	0.0135135	0.0177778	45	45.1
2004-11-03	45.5	47	45.5	46.9	1.9	0.0422	143647	6651846	12.68	44.52	43.59	5.34591	7.59348	1.9	0	0.695679	0.120644	50.5797	50	1	0	46.575	43.9174	43.818	0.0993514	-0.389033	1.9	3	44.85	43.9656	0.0307692	0.0170576	46.8	46.9
2004-11-04	47.1	47.9	46.4	47.5	0.6	0.0128	144704	6846942	12.84	45.42	44.06	4.57948	7.80754	0.6	0	0.679733	0.100537	53.1245	58.3333	1	0	47.325	44.4416	44.0778	0.363827	-0.286942	0.6	2.5	46.575	44.5093	0.00849257	0.0168421	47.5	47.6
2004-11-05	48	48.5	47.3	47.7	0.2	0.0042	106128	5089829	12.89	46.2	44.51	3.24675	7.16693	0.2	0	0.599777	0.0837806	52.9406	66.6667	1	0	47.8	44.9583	44.3535	0.604783	-0.164687	0.2	0.8	47.325	45.0002	-0.00625	0.0167715	47.6	47.7
2004-11-08	48	48	47.4	47.9	0.2	0.0042	46029	2196652	12.95	47	44.98	1.91489	6.49177	0.2	0	0.533148	0.0698171	54.5455	66.6667	1	0	47.8	45.3955	44.6088	0.786674	-0.0184986	0.2	0.4	47.8	45.4463	-0.00208333	0.0167015	47.8	47.9
2004-11-09	47.7	47.9	47.5	47.8	-0.1	-0.0021	53003	2530077	12.92	47.56	45.54	0.504626	4.96267	0	0.1	0.44429	0.0748476	52.401	75	0	1.66667	47.75	45.7577	44.8415	0.916227	0.148764	-0.1	0.1	47.8	45.8084	0.00209644	0.0167364	47.7	47.8
2004-11-10	47.8	48	47.6	48	0.2	0.0042	68239	3265185	12.97	47.78	46.15	0.460444	4.00867	0.2	0	0.403575	0.062373	54.5455	66.6667	1	0	47.9	46.0873	45.068	1.01925	0.320439	0.2	0.1	47.75	46.1456	0.0041841	0.0166667	47.9	48
2004-11-11	47.2	47.5	46.2	46.3	-1.7	-0.0354	50872	2371894	12.51	47.54	46.48	-2.60833	-0.387263	0	1.7	0.336312	0.335311	45.8667	75	0	40.4762	46.575	46.1623	45.1797	0.982659	0.476551	-1.7	-1.5	47.9	46.1693	-0.0190678	0.0172786	46.3	46.4
2004-11-12	46.5	47.7	46.5	47	0.7	0.0151	33276	1569728	12.7	47.4	46.8	-0.843882	0.42735	0.7	0	0.396927	0.279426	48.9409	75	1	24.3902	47.05	46.2989	45.3182	0.980682	0.621129	0.7	-1	46.575	46.2971	0.0107527	0.0170213	46.9	47
2004-11-15	47.9	48.2	47.5	47.5	0.5	0.0106	46532	2230405	12.84	47.32	47.16	0.380389	0.72095	0.5	0	0.414106	0.232855	45.5465	83.3333	1	16.6667	47.675	46.5106	45.4928	1.01781	0.752363	0.5	1.2	47.05	46.4822	-0.00835073	0.0168421	47.5	47.6
2004-11-16	47.8	48.5	47.7	48.4	0.9	0.0189	69166	3335166	13.08	47.44	47.5	2.02361	1.89474	0.9	0	0.495088	0.194046	44.0341	83.3333	1	0	48.25	46.7782	45.697	1.08118	0.861455	0.9	1.4	47.675	46.7772	0.0125523	0.0165289	48.3	48.4
2004-11-17	48.3	49.7	48.1	49.7	1.3	0.0269	122313	6018594	13.43	47.78	47.78	4.01842	4.01842	1.3	0	0.62924	0.161705	48.8943	83.3333	1	0	49.3	47.1662	45.9639	1.20226	0.954614	1.3	2.2	48.25	47.2269	0.0289855	0.0160966	49.6	49.7
2004-11-18	50	51	49.8	50.5	0.8	0.0161	113726	5707833	13.65	48.62	48.08	3.86672	5.03328	0.8	0	0.6577	0.134754	54.5455	83.3333	1	0	50.45	47.6714	46.2962	1.37516	1.04021	0.8	2.1	49.3	47.7304	0.01	0.0158416	50	50.5
2004-11-19	50.5	51	49.9	50.5	0	0	79106	3992971	13.65	49.32	48.36	2.39254	4.42514	0	0	0.548083	0.112295	54.5455	83.3333	0	0	50.475	48.1027	46.6058	1.49695	1.11913	0	0.8	50.45	48.1565	0	0.0158416	50	50.5
2004-11-22	49	49.4	48.2	48.2	-2.3	-0.0455	61926	3021427	13.03	49.46	48.39	-2.54751	-0.392643	0	2.3	0.456736	0.476912	52.4572	75	0	54.7619	48.5	48.1638	46.7461	1.41776	1.17486	-2.3	-2.3	50.475	48.1632	-0.0163265	0.0165975	48.2	48.3
2004-11-23	48.4	48.7	47.5	48.4	0.2	0.0041	48715	2352072	13.08	49.46	48.45	-2.14315	-0.103199	0.2	0	0.413947	0.397427	49.1486	66.6667	1	50	48.25	48.1771	46.8575	1.31961	1.20823	0.2	-2.1	48.5	48.1996	0	0.0165289	48.3	48.4
2004-11-24	48.4	49.3	48.1	48.9	0.5	0.0103	39057	1904797	13.22	49.3	48.54	-0.811359	0.741656	0.5	0	0.428289	0.331189	54.5455	66.6667	1	38.0952	48.8	48.2729	47.0014	1.27155	1.24033	0.5	0.7	48.25	48.3074	0.0103306	0.0163599	48.9	49
2004-11-25	49.1	49.2	48.3	48.3	-0.6	-0.0123	37225	1819942	13.05	48.86	48.74	-1.14613	-0.902749	0	0.6	0.356908	0.375991	54.5455	66.6667	0	62.8571	48.525	48.3117	47.1142	1.19747	1.26442	-0.6	-0.1	48.8	48.3063	-0.0162933	0.0165631	48.3	48.5
2004-11-26	48.5	49.4	46.5	47.2	-1.1	-0.0228	35391	1706087	12.76	48.2	48.76	-2.07469	-3.19934	0	1.1	0.297423	0.496659	54.5455	66.6667	0	100	47.575	48.1984	47.1484	1.05	1.26799	-1.1	-1.7	48.525	48.1361	-0.0268041	0.0169492	47.1	47.2
2004-11-29	47	47.7	46.7	46.9	-0.3	-0.0064	36947	1738912	12.68	47.94	48.7	-2.16938	-3.6961	0	0.3	0.247852	0.463883	47.5667	58.3333	0	100	47.05	48.0217	47.1411	0.88062	1.24571	-0.3	-1.4	47.575	47.9459	-0.00212766	0.0170576	46.9	47
2004-11-30	47.4	47.4	46.3	47.3	0.4	0.0085	77756	3646929	12.78	47.72	48.59	-0.880134	-2.65487	0.4	0	0.27321	0.386569	54.5455	58.3333	1	88.8889	47.075	47.876	47.1362	0.739869	1.19433	0.4	0.1	47.05	47.8465	-0.0021097	0.0169133	47	47.3
2004-12-01	46.3	46.7	46.2	46.4	-0.9	-0.019	39791	1847059	12.54	47.22	48.26	-1.73655	-3.85412	0	0.9	0.227675	0.472141	33.2824	58.3333	0	100	46.425	47.6528	47.0835	0.569311	1.10479	-0.9	-0.5	47.075	47.624	0.00215983	0.0172414	46.4	46.5
2004-12-02	47.3	48	47	48	1.6	0.0345	54155	2573307	12.97	47.16	48.01	1.78117	-0.020829	1.6	0	0.456396	0.393451	46.2536	50	1	60.9756	47.75	47.6678	47.1329	0.534893	0.997899	1.6	0.7	46.425	47.6818	0.0147992	0.0166667	47.9	48
2004-12-03	48.6	49	48.3	48.9	0.9	0.0188	61116	2980680	13.22	47.5	47.85	2.94737	2.19436	0.9	0	0.53033	0.327875	54.5455	50	1	0	48.775	47.8381	47.2545	0.583599	0.905215	0.9	2.5	47.75	47.8692	0.00617284	0.0163599	48.8	48.9
2004-12-06	48.4	49	48.1	48.9	0	0	48055	2337386	13.22	47.9	47.92	2.08768	2.04508	0	0	0.441942	0.27323	51.375	50	0	0	48.725	47.9745	47.3634	0.611119	0.826494	0	0.9	48.775	48.0278	0.0103306	0.0163599	48.7	48.9
2004-12-07	48.8	49.3	48.4	49.2	0.3	0.0061	57739	2820808	13.3	48.28	48	1.90555	2.5	0.3	0	0.418285	0.227691	54.5455	41.6667	1	0	49.025	48.1362	47.4865	0.649647	0.757393	0.3	0.3	48.725	48.2082	0.00819672	0.0162602	49.1	49.2
2004-12-08	49	49	48.4	48.8	-0.4	-0.0081	39898	1943813	13.19	48.76	47.99	0.0820345	1.68785	0	0.4	0.348571	0.256409	54.5455	50	0	14.2857	48.75	48.2306	47.5801	0.650493	0.696617	-0.4	-0.1	49.025	48.2992	-0.00408163	0.0163934	48.8	48.9
2004-12-09	48.1	48.5	47.5	48.2	-0.6	-0.0123	52974	2545050	13.03	48.8	47.98	-1.22951	0.458524	0	0.6	0.290476	0.313675	54.5455	50	0	35.7143	48.1	48.2105	47.6186	0.59189	0.645716	-0.6	-1	48.75	48.2839	0.002079	0.0165975	48.2	48.3
2004-12-10	47.7	48.2	47	48.2	0	0	67862	3232849	13.03	48.66	48.08	-0.945335	0.249584	0	0	0.242063	0.261395	54.5455	41.6667	0	35.7143	47.9	48.1627	47.6395	0.523277	0.606011	0	-0.6	48.1	48.271	0.0104822	0.0165975	48	48.2
2004-12-13	47.2	48.7	46.8	47.6	-0.6	-0.0124	55785	2669455	12.86	48.4	48.15	-1.65289	-1.14226	0	0.6	0.201719	0.31783	44.5147	33.3333	0	57.1429	47.675	48.0877	47.6421	0.445608	0.573315	-0.6	-0.6	47.9	48.1678	0.00847458	0.0168067	47.5	47.6
2004-12-14	48	48.2	47.7	48.1	0.5	0.0105	31795	1526028	13	48.18	48.23	-0.166044	-0.269542	0.5	0	0.251433	0.264858	33.7814	33.3333	1	39.2857	48.025	48.0781	47.6705	0.407599	0.555347	0.5	-0.1	47.675	48.1574	0.00208333	0.016632	48	48.1
2004-12-15	48.4	50	48.3	49.8	1.7	0.0353	72308	3564473	13.46	48.38	48.57	2.9351	2.53243	1.7	0	0.492861	0.220715	52.6048	41.6667	1	0	49.475	48.293	47.8041	0.488844	0.550231	1.7	2.2	48.025	48.4101	0.0289256	0.0160643	49.8	49.9
2004-12-16	49.8	50	49.4	50	0.2	0.004	49078	2439581	13.51	48.74	48.77	2.58515	2.52204	0.2	0	0.44405	0.183929	54.5455	50	1	0	49.85	48.5325	47.9557	0.576841	0.54948	0.2	1.9	49.475	48.6547	0.00401606	0.016	49.9	50
2004-12-17	49.9	50.5	49.8	49.8	-0.2	-0.004	35753	1784378	13.46	49.06	48.86	1.50836	1.92386	0	0.2	0.370042	0.186608	51.9909	50	0	8.33333	49.975	48.7544	48.1052	0.649182	0.553709	-0.2	0	49.85	48.8309	-0.00200401	0.0160643	49.7	49.8
2004-12-20	49	50	49	50	0.2	0.004	50915	2519969	13.51	49.54	48.97	0.928543	2.10333	0.2	0	0.341702	0.155506	54.5455	50	1	0	49.75	48.9076	48.2271	0.680513	0.557139	0.2	0	49.975	49.0107	0.0204082	0.016	49.6	50
2004-12-21	49.7	49.9	49.3	49.3	-0.7	-0.014	47579	2362143	13.32	49.78	48.98	-0.964243	0.653328	0	0.7	0.284751	0.246255	47.037	50	0	29.1667	49.45	48.991	48.3177	0.673374	0.559681	-0.7	-0.5	49.75	49.0552	-0.00804829	0.0162272	49.3	49.4
2004-12-22	49.6	50.5	49.5	49.8	0.5	0.0101	81146	4054280	13.46	49.78	49.08	0.0401768	1.46699	0.5	0	0.320626	0.205213	51.6183	41.6667	1	8.33333	49.9	49.1309	48.4349	0.696003	0.571249	0.5	-0.2	49.45	49.1698	0.00403226	0.0160643	49.8	49.9
2004-12-23	49.5	50	49.4	50	0.2	0.004	35016	1743738	13.51	49.78	49.26	0.441945	1.50223	0.2	0	0.300522	0.171011	54.5455	50	1	0	49.85	49.2415	48.5397	0.701813	0.591086	0.2	0.7	49.9	49.2975	0.010101	0.016	50	50.5
2004-12-24	50	50.5	49.8	50	0	0	21848	1092021	13.51	49.82	49.44	0.361301	1.13269	0	0	0.250435	0.142509	54.5455	50	0	0	50.075	49.3697	48.6534	0.716316	0.621165	0	0.2	49.85	49.4056	0	0.016	49.9	50
2004-12-27	50	50	49.6	49.9	-0.1	-0.002	7050	351343	13.49	49.8	49.67	0.200803	0.463056	0	0.1	0.208696	0.135424	52.2686	50	0	5.26316	49.85	49.4436	48.7421	0.701566	0.653828	-0.1	-0.1	50.075	49.4817	-0.002	0.0160321	49.8	49.9
2004-12-28	49.9	50.5	49.9	50	0.1	0.002	26379	1321109	13.51	49.94	49.86	0.120144	0.280786	0.1	0	0.19058	0.112853	44.0413	50	1	0	50.1	49.5446	48.8427	0.701958	0.677507	0.1	0	49.85	49.5614	0.00200401	0.016	49.9	50
2004-12-29	50.5	51	50	50.5	0.5	0.01	40412	2041468	13.65	50.08	49.93	0.838658	1.1416	0.5	0	0.24215	0.0940445	54.5455	58.3333	1	0	50.5	49.6916	48.9654	0.726175	0.6941	0.5	0.6	50.1	49.7058	0	0.0158416	50.5	51
2004-12-30	50.5	51	50.5	50.5	0	0	42509	2160932	13.65	50.18	49.98	0.637704	1.04042	0	0	0.201791	0.0783704	54.5455	66.6667	0	0	50.625	49.8352	49.0883	0.746844	0.704951	0	0.5	50.5	49.828	0	0.0158416	50.5	51
2004-12-31	50.5	51.5	50.5	50.5	0	0	37953	1930798	13.65	50.28	50.05	0.43755	0.899101	0	0	0.16816	0.0653087	42.9388	58.3333	0	0	50.75	49.9759	49.2114	0.764498	0.714283	0	0	50.625	49.9314	0	0.0158416	50.5	51
2005-01-03	51	51.5	50.5	51	0.5	0.0099	26097	1329675	13.78	50.5	50.15	0.990099	1.69492	0.5	0	0.223466	0.0544239	54.5455	50	1	0	51	50.1335	49.3439	0.789561	0.727193	0.5	0.5	50.75	50.0958	0	0.0394118	50.5	51
2005-01-04	50	50.5	49.6	49.6	-1.4	-0.0275	27821	1387726	13.41	50.42	50.18	-1.62634	-1.15584	0	1.4	0.186222	0.278687	54.5455	50	0	100	49.825	50.086	49.3796	0.706466	0.728355	-1.4	-0.9	51	50.0195	-0.008	0.0405242	49.6	49.8
2005-01-05	48.8	48.8	48.5	48.5	-1.1	-0.0222	38000	1849825	13.11	50.02	50.05	-3.03878	-3.0969	0	1.1	0.155185	0.415572	54.5455	50	0	100	48.575	49.8536	49.32	0.533598	0.709665	-1.1	-2.5	49.825	49.7857	-0.00614754	0.0414433	48.5	48.6
2005-01-06	48.1	48.4	47.9	48	-0.5	-0.0103	43601	2097512	12.97	49.52	49.85	-3.06947	-3.71113	0	0.5	0.129321	0.429643	54.5455	41.6667	0	100	48.075	49.5799	49.2277	0.352193	0.669207	-0.5	-1.6	48.575	49.511	-0.002079	0.041875	48	48.1
2005-01-07	47.8	47.9	47.5	47.8	-0.2	-0.0042	43700	2084223	12.92	48.98	49.63	-2.40915	-3.68729	0	0.2	0.107767	0.39137	34.2946	41.6667	0	100	47.75	49.2984	49.1183	0.180127	0.611269	-0.2	-0.7	48.075	49.2478	0	0.0420502	47.8	47.9
2005-01-10	47.8	48.8	47.8	48.5	0.7	0.0146	35253	1705012	13.11	48.48	49.49	0.0412541	-2.0004	0.7	0	0.206473	0.326141	54.5455	33.3333	1	78.125	48.4	49.1602	49.0651	0.0951166	0.543842	0.7	0.5	47.75	49.1327	0.0146444	0.0414433	48.4	48.5
2005-01-11	48.3	48.6	48	48.2	-0.3	-0.0062	32803	1582430	13.03	48.2	49.31	0	-2.25106	0	0.3	0.172061	0.321784	54.5455	33.3333	0	87.5	48.25	49.0202	49.0047	0.0154632	0.464874	-0.3	0.4	48.4	48.9892	-0.00207039	0.0417012	48.2	48.3
2005-01-12	47.8	48.1	47	47	-1.2	-0.0249	41124	1955077	12.7	47.9	48.96	-1.87891	-4.00327	0	1.2	0.143384	0.468154	54.5455	33.3333	0	100	47.275	48.7517	48.8766	-0.124897	0.368014	-1.2	-1.5	48.25	48.6832	-0.0167364	0.042766	47	47.1
2005-01-13	47.3	47.8	46.5	46.8	-0.2	-0.0043	35956	1695907	12.65	47.66	48.59	-1.80445	-3.68389	0	0.2	0.119487	0.423461	47.3417	33.3333	0	100	46.975	48.4783	48.7357	-0.257375	0.254473	-0.2	-1.4	47.275	48.3935	-0.0105708	0.0429487	46.7	46.8
2005-01-14	46.5	47.1	46.2	47	0.2	0.0043	48926	2285601	12.7	47.5	48.24	-1.05263	-2.57048	0.2	0	0.132905	0.352884	23.7193	25	1	95.2381	46.825	48.224	48.5942	-0.3702	0.12561	0.2	0	46.975	48.1791	0.0107527	0.042766	46.9	47
2005-01-17	47.8	48.9	47.6	48.9	1.9	0.0404	41588	2017275	13.22	47.58	48.03	2.77427	1.81137	1.9	0	0.427421	0.29407	52.3199	25	1	25	48.575	48.278	48.5928	-0.314776	0.0121389	1.9	2.1	46.825	48.29	0.0230126	0.0411043	48.8	48.9
2005-01-18	48.9	49.2	48.6	49.1	0.2	0.0041	42294	2067064	13.27	47.76	47.98	2.8057	2.33431	0.2	0	0.389518	0.245059	54.5455	33.3333	1	0	49	48.3891	48.6229	-0.233863	-0.0731346	0.2	2.1	48.575	48.4146	0.00408998	0.0409369	49	49.1
2005-01-19	49.1	49.3	47.7	47.7	-1.4	-0.0285	31281	1519648	12.89	47.9	47.9	-0.417537	-0.417537	0	1.4	0.324598	0.437549	50.3178	41.6667	0	60.8696	48.1	48.3446	48.5842	-0.239599	-0.138889	-1.4	-1.2	49	48.3047	-0.0285132	0.0421384	47.7	48
2005-01-20	47.4	48.5	47.4	48	0.3	0.0063	39516	1898981	12.97	48.14	47.9	-0.290818	0.208768	0.3	0	0.320498	0.364624	54.5455	33.3333	1	47.8261	47.975	48.2877	48.5391	-0.251334	-0.186829	0.3	-1.1	48.1	48.2578	0.0126582	0.041875	48	48.1
2005-01-21	47.7	48	47.5	47.5	-0.5	-0.0104	28725	1369595	12.84	48.24	47.87	-1.534	-0.772927	0	0.5	0.267082	0.387187	54.5455	41.6667	0	69.5652	47.625	48.1858	48.4714	-0.285584	-0.229129	-0.5	-0.2	47.975	48.1412	-0.00419287	0.0423158	47.5	47.6
2005-01-24	47.5	47.6	46.9	47	-0.5	-0.0105	23761	1120729	12.7	47.86	47.72	-1.79691	-1.5088	0	0.5	0.222568	0.405989	43.809	41.6667	0	91.3043	47.125	48.0226	48.3716	-0.349049	-0.269631	-0.5	-1	47.625	47.9656	-0.0105263	0.042766	47	47.1
2005-01-25	46.7	47.7	46.7	47.6	0.6	0.0128	37084	1754332	12.86	47.56	47.66	0.0841043	-0.125892	0.6	0	0.285474	0.338324	36.1343	41.6667	1	65.2174	47.4	47.9268	48.2997	-0.372858	-0.297182	0.6	0.1	47.125	47.9094	0.0192719	0.0422269	47.6	47.7
2005-01-26	48	49.4	47.9	49.2	1.6	0.0336	70887	3456583	13.3	47.86	47.88	2.79983	2.75689	1.6	0	0.504561	0.281937	52.6483	50	1	0	48.925	48.0804	48.346	-0.26561	-0.298097	1.6	2.2	47.4	48.1079	0.025	0.0408537	49.1	49.2
2005-01-27	49.2	49.5	48.9	49.4	0.2	0.0041	43795	2157487	13.35	48.14	48.14	2.61737	2.61737	0.2	0	0.453801	0.234947	48.6927	50	1	0	49.3	48.268	48.4166	-0.148643	-0.273479	0.2	1.8	48.925	48.3067	0.00406504	0.0406883	49.3	49.4
2005-01-28	49.6	51	49.6	50	0.6	0.0121	81134	4072828	13.51	48.64	48.44	2.79605	3.22048	0.6	0	0.478168	0.195789	39.5188	58.3333	1	0	50.15	48.5575	48.545	0.0124989	-0.237116	0.6	0.8	49.3	48.5672	0.00806452	0.0402	50	50.5
2005-01-31	50.5	52.5	50.5	52	2	0.04	127695	6568447	14.05	49.64	48.75	4.75423	6.66667	2	0	0.731806	0.163158	51.3556	66.6667	1	0	51.75	49.0487	48.7824	0.266242	-0.181548	2	2.6	50.15	49.0953	0.029703	0.0386538	51.5	52
2005-02-01	52.5	53	52	52.5	0.5	0.0096	105803	5545536	14.19	50.62	49.09	3.71395	6.94642	0.5	0	0.693172	0.135965	48.2213	75	1	0	52.5	49.5797	49.0578	0.521839	-0.0969442	0.5	2.5	51.75	49.6191	0	0.0382857	52.5	53
2005-02-02	53	54	53	53.5	1	0.019	106977	5718199	14.46	51.48	49.67	3.92385	7.71089	1	0	0.74431	0.113304	54.5455	75	1	0	53.5	50.1828	49.3869	0.795918	0.0194171	1	1.5	52.5	50.2162	0.00943396	0.0375701	53	53.5
2005-02-03	53.5	54	52.5	53.5	0	0	89138	4754889	14.46	52.3	50.22	2.29446	6.53126	0	0	0.620258	0.0944201	47.5729	75	0	0	53.375	50.6739	49.6823	0.991611	0.161328	0	1	53.5	50.7214	0	0.0375701	53	53.5
2005-02-14	54.5	55.5	54	54.5	1	0.0187	139791	7655896	14.73	53.2	50.92	2.44361	7.03064	1	0	0.683549	0.0786834	51.1445	66.6667	1	0	54.625	51.2818	50.0484	1.23335	0.337149	1	1	53.375	51.3027	0	0.0368807	54.5	55
2005-02-15	54.5	55.5	54.5	55	0.5	0.0092	60536	3321766	14.86	53.8	51.72	2.23048	6.34184	0.5	0	0.652957	0.0655695	54.5455	75	1	0	55	51.8538	50.4152	1.4386	0.538422	0.5	1.5	54.625	51.8715	0.00917431	0.0365455	54.5	55
2005-02-16	55	55	53.5	54.5	-0.5	-0.0091	38293	2085129	14.73	54.2	52.41	0.553506	3.98779	0	0.5	0.544131	0.137975	54.5455	75	0	8.62069	54.375	52.2417	50.7085	1.53316	0.738285	-0.5	0	55	52.2759	-0.00909091	0.0368807	54.5	55
2005-02-17	54.5	54.5	53	53.5	-1	-0.0183	42977	2312513	14.46	54.2	52.84	-1.29151	1.24905	0	1	0.453442	0.281645	49.5758	75	0	26.7857	53.625	52.4545	50.9246	1.52994	0.924794	-1	-1.5	54.375	52.4642	-0.0183486	0.0375701	53	53.5
2005-02-18	53.5	54.5	53	54	0.5	0.0093	60423	3247053	14.59	54.3	53.3	-0.552486	1.31332	0.5	0	0.461202	0.234705	49.6519	75	1	20	53.875	52.673	51.1431	1.52993	1.0934	0.5	-0.5	53.625	52.7005	0.00934579	0.0372222	54	54.5
2005-02-21	54	54.5	53.5	54.5	0.5	0.0093	27899	1508569	14.73	54.3	53.75	0.368324	1.39535	0.5	0	0.467668	0.195587	54.5455	75	1	16.6667	54.25	52.9156	51.3732	1.5424	1.23519	0.5	1	53.875	52.9774	0.00925926	0.0368807	54	54.5
2005-02-22	54	54.5	53.5	54	-0.5	-0.0092	25373	1363871	14.59	54.1	53.95	-0.184843	0.0926784	0	0.5	0.389724	0.246323	54.5455	75	0	40	54	53.0825	51.5678	1.51465	1.34551	-0.5	0	54.25	53.1347	0	0.0372222	53.5	54
2005-02-23	53.5	54	52.5	53.5	-0.5	-0.0093	53202	2831370	14.46	53.9	54.05	-0.742115	-1.01758	0	0.5	0.32477	0.288602	54.5455	66.6667	0	100	53.375	53.1275	51.7017	1.42579	1.41549	-0.5	-1	54	53.1909	0	0.0375701	53.5	54
2005-02-24	53	53.5	52.5	53	-0.5	-0.0093	38313	2032615	14.32	53.8	54	-1.48699	-1.85185	0	0.5	0.270641	0.323835	32.6267	58.3333	0	100	53	53.1079	51.7979	1.31001	1.45087	-0.5	-1	53.375	53.1615	0	0.0379245	52.5	53
2005-02-25	54	55	54	55	2	0.0377	84167	4610983	14.86	54	54.15	1.85185	1.56971	2	0	0.558868	0.269863	54.5455	50	1	0	54.75	53.3605	52.0165	1.34396	1.46316	2	1.5	53	53.4444	0.0185185	0.0365455	54.5	55
2005-03-01	54.5	54.9	54	54.3	-0.7	-0.0127	38225	2077422	14.68	53.96	54.13	0.630096	0.314059	0	0.7	0.465723	0.341552	54.5455	50	0	35	54.375	53.5166	52.1912	1.32534	1.45057	-0.7	1.3	54.75	53.576	-0.00366972	0.0370166	54.3	54.4
2005-03-02	54.3	54.7	54	54.1	-0.2	-0.0037	45735	2480516	14.62	53.98	54.04	0.222305	0.111029	0	0.2	0.388103	0.31796	54.5455	41.6667	0	45	54.225	53.6256	52.3419	1.28368	1.42285	-0.2	-0.9	54.375	53.6566	-0.00368324	0.0371534	54.1	54.2
2005-03-03	54	54	53.2	53.5	-0.6	-0.0111	64315	3443508	14.46	53.98	53.94	-0.889218	-0.815721	0	0.6	0.323419	0.364967	54.5455	41.6667	0	75	53.55	53.6139	52.4314	1.18256	1.38426	-0.6	-0.8	54.225	53.6325	-0.00925926	0.0375701	53.5	53.6
2005-03-04	53	53.1	52.1	52.5	-1	-0.0187	66781	3503851	14.19	53.88	53.84	-2.56125	-2.48886	0	1	0.269516	0.470806	49.5331	33.3333	0	100	52.55	53.4503	52.4402	1.01009	1.3265	-1	-1.6	53.55	53.4583	-0.00943396	0.0382857	52.4	52.5
2005-03-07	52.5	53.1	52.3	52.8	0.3	0.0057	34805	1831740	14.27	53.44	53.72	-1.1976	-1.71258	0.3	0	0.274596	0.392338	42.0241	25	1	88	52.75	53.3425	52.4631	0.879412	1.25283	0.3	-0.7	52.55	53.357	0.00571429	0.0380682	52.7	52.8
2005-03-08	53.5	54.2	52.8	53.7	0.9	0.017	33012	1770585	14.51	53.32	53.64	0.712678	0.111857	0.9	0	0.37883	0.326948	54.5455	33.3333	1	52	53.6	53.3821	52.5473	0.83481	1.1773	0.9	1.2	52.75	53.4098	0.00373832	0.0374302	53.5	53.7
2005-03-09	52.7	53.4	52.7	53	-0.7	-0.013	26794	1421104	14.32	53.1	53.54	-0.188324	-1.00859	0	0.7	0.315692	0.389124	54.5455	41.6667	0	80	53.025	53.3272	52.5827	0.744482	1.10159	-0.7	0.2	53.6	53.3467	0.0056926	0.0379245	53	53.1
2005-03-10	52.8	52.8	51.7	52	-1	-0.0189	44221	2301347	14.05	52.8	53.39	-1.51515	-2.60348	0	1	0.263077	0.490936	46.5095	33.3333	0	100	52.125	53.1422	52.5488	0.593434	1.02198	-1	-1.7	53.025	53.1395	-0.0151515	0.0386538	51.9	52
2005-03-11	52.1	52.9	52.1	52.5	0.5	0.0096	27266	1427641	14.19	52.8	53.34	-0.568182	-1.5748	0.5	0	0.302564	0.409114	54.5455	25	1	83.3333	52.5	53.0434	52.5452	0.498243	0.928007	0.5	-0.5	52.125	53.0412	0.00767754	0.0382857	52.5	52.6
2005-03-14	51.9	52	51.3	51.5	-1	-0.019	32036	1653360	13.92	52.54	52.99	-1.97944	-2.81185	0	1	0.252137	0.507595	54.5455	33.3333	0	100	51.575	52.8175	52.4733	0.344197	0.818991	-1	-0.5	52.5	52.8041	-0.00770713	0.0390291	51.5	51.6
2005-03-15	51.4	51.5	51	51.1	-0.4	-0.0078	30323	1551862	13.81	52.02	52.67	-1.76855	-2.98082	0	0.4	0.210114	0.489662	39.2583	33.3333	0	100	51.175	52.5648	52.3772	0.187673	0.697212	-0.4	-1.4	51.575	52.5419	-0.00583658	0.0393346	51.1	51.2
2005-03-16	51	52	51	52	0.9	0.0176	42834	2204212	14.05	51.82	52.46	0.347356	-0.876859	0.9	0	0.325095	0.408052	54.5455	33.3333	1	65.3846	51.75	52.4395	52.3307	0.108771	0.577902	0.9	0.5	51.175	52.4585	0.0196078	0.0386538	52	52.1
2005-03-17	51	51.5	50.7	50.9	-1.1	-0.0212	52154	2660768	13.76	51.6	52.2	-1.35659	-2.49042	0	1.1	0.270912	0.523377	54.5455	33.3333	0	100	51	52.218	52.2321	-0.0141152	0.464101	-1.1	-0.2	51.75	52.2188	-0.00196078	0.0394892	50.8	50.9
2005-03-18	51	51.4	50.7	50.9	0	0	29417	1500660	13.76	51.28	52.04	-0.74103	-2.19062	0	0	0.22576	0.436147	54.5455	33.3333	0	100	50.975	52.0268	52.139	-0.112227	0.353919	0	-1.1	51	52.0159	-0.00196078	0.0394892	50.8	50.9
2005-03-21	50.8	50.8	50.3	50.6	-0.3	-0.0059	44379	2238345	13.68	51.1	51.82	-0.978474	-2.3543	0	0.3	0.188134	0.413456	54.5455	33.3333	0	100	50.575	51.8034	52.0232	-0.219725	0.236748	-0.3	-0.3	50.975	51.798	-0.00393701	0.0397233	50.5	50.6
2005-03-22	50.3	50.8	49.9	50.5	-0.1	-0.002	36884	1851354	13.65	50.98	51.5	-0.941546	-1.94175	0	0.1	0.156778	0.361213	54.5455	33.3333	0	100	50.425	51.5914	51.9048	-0.313409	0.119205	-0.1	-0.4	50.575	51.5983	0.00397614	0.039802	50.5	50.6
2005-03-23	49.9	50.5	49.8	50.3	-0.2	-0.004	40548	2027830	13.59	50.64	51.23	-0.671406	-1.81534	0	0.2	0.130648	0.334344	45.1255	33.3333	0	100	50.225	51.3812	51.7803	-0.399192	0.00891287	-0.2	-0.3	50.425	51.3986	0.00801603	0.0399602	50.3	50.4
2005-03-24	50.2	51.4	50.1	50.6	0.3	0.006	37467	1902291	13.68	50.58	51.09	0.0395413	-0.959092	0.3	0	0.158874	0.27862	36.0039	25	1	86.3636	50.675	51.2725	51.6985	-0.425953	-0.0937756	0.3	0.1	50.225	51.2757	0.00796813	0.0397233	50.6	50.7
2005-03-25	50.9	51.5	50.9	51.5	0.9	0.0178	24769	1271796	13.92	50.7	50.99	1.57791	1.0002	0.9	0	0.282395	0.232184	54.5455	25	1	29.4118	51.35	51.2844	51.6727	-0.38822	-0.175155	0.9	1.2	50.675	51.3102	0.0117878	0.0390291	51.5	51.6
2005-03-28	51.6	51.7	51.2	51.5	0	0	18084	931414	13.92	50.88	50.99	1.21855	1.0002	0	0	0.235329	0.193486	54.5455	33.3333	0	29.4118	51.475	51.3138	51.658	-0.344261	-0.234259	0	0.9	51.35	51.3394	-0.00193798	0.0390291	51.5	51.6
2005-03-29	51.5	51.5	50.8	51.1	-0.4	-0.0078	21192	1085854	13.81	51	50.99	0.196078	0.215729	0	0.4	0.196107	0.227905	54.5455	33.3333	0	52.9412	51.125	51.2847	51.6185	-0.333817	-0.283436	-0.4	-0.4	51.475	51.3026	-0.00776699	0.0393346	51.1	51.2
2005-03-30	50.5	51	50.5	50.6	-0.5	-0.0098	48374	2448589	13.68	51.06	50.85	-0.900901	-0.491642	0	0.5	0.163423	0.273254	36.3478	25	0	75	50.675	51.1909	51.5486	-0.357728	-0.321615	-0.5	-0.9	51.125	51.1945	0.0019802	0.0397233	50.6	50.7
2005-03-31	51.2	51.6	50.8	51.5	0.9	0.0178	27060	1386033	13.92	51.24	50.91	0.507416	1.15891	0.9	0	0.286186	0.227712	40.4213	25	1	0	51.35	51.2154	51.5339	-0.318539	-0.344538	0.9	0.4	50.675	51.2415	0.00585937	0.0390291	51.4	51.5
2005-04-01	51.5	52.7	51.1	52.6	1.1	0.0214	37605	1951089	14.22	51.46	51.08	2.21531	2.97572	1.1	0	0.421821	0.18976	54.5455	33.3333	1	0	52.25	51.3746	51.587	-0.21241	-0.343725	1.1	2	51.35	51.4505	0.0213592	0.0382129	52.5	52.6
2005-04-04	52.1	52.8	52.1	52.2	-0.4	-0.0076	24189	1267805	14.11	51.6	51.24	1.16279	1.87354	0	0.4	0.351518	0.2248	54.5455	33.3333	0	17.3913	52.325	51.5208	51.6416	-0.120857	-0.322331	-0.4	0.7	52.25	51.5658	0.00191939	0.0385057	52.2	52.3
2005-04-06	51.8	52.3	51.5	51.5	-0.7	-0.0134	27418	1419151	13.92	51.68	51.34	-0.348297	0.311648	0	0.7	0.292932	0.304	54.5455	33.3333	0	47.8261	51.7	51.5484	51.646	-0.0976082	-0.288822	-0.7	-1.1	52.325	51.5557	-0.00579151	0.0390291	51.5	51.6
2005-04-07	51.5	52.1	51.4	51.4	-0.1	-0.0019	42241	2184999	13.89	51.84	51.45	-0.848765	-0.0971817	0	0.1	0.24411	0.27	40.8528	33.3333	0	60	51.575	51.5525	51.6407	-0.0882522	-0.251299	-0.1	-0.8	51.7	51.5317	-0.00194175	0.0391051	51.4	51.5
2005-04-08	52	52.3	51.6	52.3	0.9	0.0175	32159	1671688	14.14	52	51.62	0.576923	1.31732	0.9	0	0.353425	0.225	54.5455	33.3333	1	15	52.125	51.6405	51.6766	-0.0360416	-0.212168	0.9	0.8	51.575	51.6499	0.00576923	0.0384321	52.2	52.3
2005-04-11	52.5	52.5	51.9	51.9	-0.4	-0.0076	25669	1335241	14.03	51.86	51.66	0.0771307	0.464576	0	0.4	0.294521	0.254167	48.551	41.6667	0	35	52.05	51.7035	51.7042	-0.000708112	-0.173996	-0.4	0.5	52.125	51.6884	-0.0114286	0.0387283	51.9	52
2005-04-12	51.5	52.4	51.5	52.3	0.4	0.0077	16534	862208	14.14	51.88	51.74	0.809561	1.08233	0.4	0	0.3121	0.211806	51.5428	41.6667	1	15	52.125	51.7684	51.7354	0.0329658	-0.133242	0.4	0	52.05	51.7825	0.015534	0.0384321	52.2	52.3
2005-04-13	52.3	52.6	52	52.5	0.2	0.0038	18007	942375	14.19	52.08	51.88	0.806452	1.19507	0.2	0	0.293417	0.176505	54.5455	41.6667	1	5	52.4	51.8655	51.7846	0.0809102	-0.0845045	0.2	0.6	52.125	51.8929	0.00382409	0.0382857	52.4	52.5
2005-04-14	51.7	51.7	51.2	51.3	-1.2	-0.0229	41842	2153501	13.86	52.06	51.95	-1.45985	-1.2512	0	1.2	0.244514	0.347087	54.5455	41.6667	0	100	51.375	51.7901	51.7543	0.035785	-0.0451352	-1.2	-1	52.4	51.8017	-0.00773694	0.0391813	51.3	51.4
2005-04-15	50.8	51.9	50.5	51.3	0	0	43871	2243008	13.86	51.86	51.93	-1.07983	-1.21317	0	0	0.203762	0.289239	54.5455	41.6667	0	100	51.25	51.707	51.7169	-0.0099488	-0.0226395	0	-1.2	51.375	51.7245	0.00984252	0.0391813	51.3	51.4
2005-04-18	50.5	50.5	50	50.3	-1	-0.0195	69139	3473126	13.59	51.54	51.7	-2.4059	-2.70793	0	1	0.169802	0.407699	54.5455	41.6667	0	100	50.275	51.4867	51.6101	-0.123445	-0.0229269	-1	-1	51.25	51.5053	-0.0039604	0.0399602	50.2	50.3
2005-04-19	50.1	50.5	49.9	50.1	-0.2	-0.004	44680	2240936	13.54	51.1	51.49	-1.95695	-2.69955	0	0.2	0.141501	0.373083	54.5455	41.6667	0	100	50.15	51.281	51.502	-0.22093	-0.0366294	-0.2	-1.2	50.275	51.2891	0	0.0401198	50.1	50.3
2005-04-20	51	51	49.9	50.1	0	0	30436	1527439	13.54	50.62	51.35	-1.02726	-2.43427	0	0	0.117918	0.310902	54.5455	33.3333	0	100	50.275	51.1263	51.4111	-0.284819	-0.0584702	0	-0.2	50.15	51.1062	-0.0176471	0.0401198	50	50.1
2005-04-21	49.2	50.2	49.1	49.6	-0.5	-0.01	58209	2888438	13.41	50.28	51.17	-1.35243	-3.0682	0	0.5	0.0982648	0.342419	54.5455	25	0	100	49.625	50.8953	51.2788	-0.38348	-0.0970745	-0.5	-0.5	50.275	50.8745	0.00813008	0.0405242	49.6	49.65
2005-04-22	50.1	50.3	49.6	49.6	0	0	39862	1989697	13.41	49.94	50.9	-0.680817	-2.55403	0	0	0.0818873	0.285349	44.635	25	0	100	49.775	50.7229	51.1674	-0.444443	-0.146378	0	-0.5	49.625	50.6784	-0.00998004	0.0405242	49.6	49.7
2005-04-25	49.6	49.9	49.35	49.8	0.2	0.004	21850	1083834	13.46	49.84	50.69	-0.0802568	-1.75577	0.2	0	0.101573	0.237791	20.8904	25	1	93.1034	49.7125	50.5675	51.0596	-0.492127	-0.204722	0.2	0.2	49.775	50.5433	0.00403226	0.0403614	49.75	49.8
2005-04-26	50	51.8	49.95	51.6	1.8	0.0361	51604	2632655	13.95	50.14	50.62	2.91185	1.93599	1.8	0	0.384644	0.198159	47.7711	33.3333	1	31.0345	51.2375	50.6706	51.0728	-0.402225	-0.258404	1.8	2	49.7125	50.7058	0.032	0.0389535	51.6	51.7
2005-04-27	52.1	52.2	51.3	52.2	0.6	0.0116	54694	2840848	14.11	50.56	50.59	3.24367	3.18245	0.6	0	0.420537	0.165132	46.5032	33.3333	1	0	51.975	50.8713	51.1396	-0.268374	-0.292199	0.6	2.4	51.2375	50.9357	0.00191939	0.0385057	52.1	52.2
2005-04-28	52	53	51.5	53	0.8	0.0153	42200	2214983	14.32	51.24	50.76	3.43482	4.41292	0.8	0	0.483781	0.13761	54.5455	41.6667	1	0	52.625	51.1411	51.2497	-0.108594	-0.30316	0.8	1.4	51.975	51.2533	0.0192308	0.0379245	52.9	53
2005-04-29	52.2	52.2	51.7	51.9	-1.1	-0.0208	28513	1482261	13.07	51.7	50.82	0.386847	2.12515	0	1.1	0.40315	0.298009	50.0326	41.6667	0	32.3529	51.925	51.2617	51.2997	-0.0380134	-0.293667	-1.1	-0.3	52.625	51.3528	-0.00574713	0.0387283	51.9	52
2005-05-03	52.2	53.1	52.2	52.3	0.4	0.0077	40388	2133877	13.17	52.2	51.02	0.191571	2.50882	0.4	0	0.402625	0.248341	52.1887	33.3333	1	20.5882	52.475	51.4483	51.3867	0.0615926	-0.262276	0.4	-0.7	51.925	51.4985	0.00191571	0.0384321	52.3	52.5
2005-05-04	52.3	53	52.3	52.5	0.2	0.0038	26165	1378490	13.22	52.38	51.26	0.229095	2.41904	0.2	0	0.368854	0.20695	40.5528	41.6667	1	14.7059	52.575	51.6217	51.4748	0.146907	-0.214306	0.2	0.6	52.475	51.6526	0.00382409	0.0382857	52.5	52.7
2005-05-05	53.1	54.4	53.1	53.9	1.4	0.0267	57892	3117454	13.58	52.72	51.64	2.23824	4.37645	1.4	0	0.540712	0.172459	48.802	50	1	0	53.825	51.9606	51.6489	0.311789	-0.137054	1.4	1.6	52.575	51.9983	0.0150659	0.0372913	53.8	53.9
2005-05-06	53.9	54.7	53.7	54.6	0.7	0.013	48639	2641862	14.04	53.04	52.14	2.94118	4.71807	0.7	0	0.56726	0.143716	53.6851	58.3333	1	0	54.4	52.3359	51.8526	0.483287	-0.033973	0.7	2.1	53.825	52.3986	0.012987	0.0368132	54.6	54.7
2005-05-09	54.6	54.7	53.9	54.7	0.1	0.0018	43527	2371144	14.06	53.6	52.65	2.05224	3.89364	0.1	0	0.489383	0.119763	54.5455	66.6667	1	0	54.5	52.6689	52.0487	0.62012	0.08961	0.1	0.8	54.4	52.7527	0.0018315	0.0367459	54.6	54.7
2005-05-10	54.7	55	54.2	54.7	0	0	35166	1920881	14.06	54.08	53.14	1.14645	2.93564	0	0	0.407819	0.0998025	54.5455	75	0	0	54.65	52.9737	52.2414	0.732225	0.21566	0	0.1	54.5	53.0522	0	0.0367459	54.7	54.8
2005-05-11	53.5	53.8	52.8	53.6	-1.1	-0.0201	44540	2375797	13.78	54.3	53.34	-1.28913	0.487439	0	1.1	0.33985	0.266502	43.9617	75	0	39.2857	53.45	53.0469	52.331	0.715985	0.325033	-1.1	-1.1	54.65	53.1365	0.00186916	0.0375	53.5	53.6
2005-05-12	53.8	54.5	53.7	54.5	0.9	0.0168	47587	2573252	14.01	54.42	53.57	0.147005	1.73605	0.9	0	0.433208	0.222085	51.3149	75	1	7.14286	54.3	53.2397	52.4768	0.762909	0.421867	0.9	-0.2	53.45	53.3463	0.0130112	0.0368807	54.4	54.5
2005-05-13	54.3	55.2	54.2	54.8	0.3	0.0055	54312	2980987	14.09	54.46	53.75	0.624311	1.95349	0.3	0	0.411007	0.185071	54.5455	75	1	0	54.75	53.4721	52.6452	0.826876	0.517966	0.3	1.2	54.3	53.5699	0.0092081	0.0366788	54.8	54.9
2005-05-16	55	55.1	54.5	54.8	0	0	30445	1670920	14.09	54.48	54.04	0.587372	1.40637	0	0	0.342506	0.154226	54.5455	75	0	0	54.8	53.6764	52.8048	0.871558	0.607962	0	0.3	54.75	53.7592	-0.00363636	0.0366788	54.8	54.9
2005-05-17	54.8	55	54.2	54.3	-0.5	-0.0091	28689	1567677	13.96	54.4	54.24	-0.183824	0.110619	0	0.5	0.285421	0.211855	45.794	66.6667	0	21.7391	54.45	53.7954	52.9267	0.868712	0.688162	-0.5	-0.5	54.8	53.8424	-0.00912409	0.0370166	54.2	54.3
2005-05-18	54.3	55	54.1	54.9	0.6	0.011	35267	1932622	14.11	54.66	54.48	0.439078	0.770925	0.6	0	0.337851	0.176546	38.8605	58.3333	1	0	54.725	53.9384	53.0599	0.878521	0.751133	0.6	0.1	54.45	54.0051	0.0110497	0.036612	54.8	54.9
2005-05-19	55.5	56.5	55.5	56.4	1.5	0.0273	93419	5250539	14.5	55.04	54.73	2.47093	3.05134	1.5	0	0.531543	0.147121	53.6283	66.6667	1	0	56.2	54.2863	53.2925	0.993857	0.807863	1.5	2.1	54.725	54.3735	0.0162162	0.0356383	56.4	56.5
2005-05-20	56	56.7	56	56.5	0.1	0.0018	41226	2326199	14.52	55.38	54.92	2.02239	2.87691	0.1	0	0.459619	0.122601	54.5455	66.6667	1	0	56.425	54.6154	53.5245	1.09084	0.860165	0.1	1.6	56.2	54.7007	0.00892857	0.0355752	56.4	56.5
2005-05-23	56.3	56.3	54.9	55.2	-1.3	-0.023	22255	1231802	14.19	55.46	54.97	-0.468806	0.41841	0	1.3	0.383016	0.318834	42.4537	66.6667	0	44.8276	55.4	54.7361	53.6634	1.07263	0.897988	-1.3	-1.2	56.425	54.7775	-0.0195382	0.036413	55.2	55.3
2005-05-24	55.2	56.7	55.1	56.4	1.2	0.0217	48951	2743920	14.5	55.88	55.14	0.930565	2.28509	1.2	0	0.51918	0.265695	54.5455	58.3333	1	3.44828	56.15	54.9536	53.8476	1.10597	0.94132	1.2	-0.1	55.4	55.0271	0.0217391	0.0356383	56.3	56.4
2005-05-25	56.4	56.9	55.6	55.8	-0.6	-0.0106	47708	2685926	14.34	56.06	55.36	-0.463789	0.794798	0	0.6	0.43265	0.321413	52.3457	58.3333	0	31.8182	56.025	55.1184	54.0089	1.10951	0.979831	-0.6	0.6	56.15	55.146	-0.0106383	0.0360215	55.8	55.9
2005-05-26	55.8	56.1	55.3	56	0.2	0.0036	37763	2106248	14.4	55.98	55.51	0.035727	0.882724	0.2	0	0.393875	0.267844	46.0437	50	1	22.7273	55.85	55.231	54.1453	1.08569	1.00859	0.2	-0.4	56.025	55.2774	0.00358423	0.0358929	55.9	56
2005-05-27	56.1	56.9	56.1	56.8	0.8	0.0143	37432	2119806	14.6	56.04	55.71	1.35617	1.95656	0.8	0	0.461562	0.223203	54.5455	58.3333	1	0	56.65	55.4493	54.3308	1.11846	1.03602	0.8	1	55.85	55.5116	0.0124777	0.0353873	56.7	56.8
2005-05-30	56.5	56.7	56.2	56.7	-0.1	-0.0018	24262	1371341	14.58	56.34	55.9	0.638978	1.43113	0	0.1	0.384635	0.202669	52.0835	66.6667	0	4	56.575	55.6225	54.4971	1.12541	1.06454	-0.1	0.7	56.65	55.6945	0.00353982	0.0354497	56.6	56.7
2005-05-31	56.6	57.1	56.2	56.9	0.2	0.0035	66097	3752164	14.63	56.44	56.16	0.815025	1.31766	0.2	0	0.353863	0.168891	54.5455	58.3333	1	0	56.775	55.7998	54.6658	1.13399	1.09293	0.2	0.1	56.575	55.8799	0.00530035	0.0353251	56.7	56.9
2005-06-01	56.3	56.7	55.8	55.9	-1	-0.0176	48374	2716976	14.37	56.46	56.26	-0.991853	-0.639886	0	1	0.294886	0.307409	41.6923	58.3333	0	58.8235	56.075	55.8421	54.7702	1.07194	1.10161	-1	-0.8	56.775	55.883	-0.0071048	0.0359571	55.9	56
2005-06-02	56.4	57	56.4	56.9	1	0.0179	56313	3194200	14.63	56.64	56.31	0.45904	1.04777	1	0	0.412405	0.256174	46.3684	58.3333	1	0	56.8	55.9895	54.9205	1.06895	1.09917	1	0	56.075	56.0395	0.00886525	0.0353251	56.8	56.9
2005-06-03	57.1	57.8	56.9	57.7	0.8	0.0141	54487	3129735	14.83	56.82	56.43	1.54875	2.25058	0.8	0	0.477004	0.213479	50.6818	66.6667	1	0	57.525	56.2257	55.1135	1.11226	1.10358	0.8	1.8	56.8	56.2949	0.0105079	0.0348354	57.6	57.7
2005-06-06	57.5	58.1	57.3	58.1	0.4	0.0069	50153	2901375	14.94	57.1	56.72	1.75131	2.433	0.4	0	0.46417	0.177899	54.5455	66.6667	1	0	57.9	56.4833	55.3199	1.16343	1.10996	0.4	1.2	57.525	56.5726	0.0104348	0.0345955	58	58.1
2005-06-07	58	58	57.2	57.5	-0.6	-0.0103	63208	3631781	14.78	57.22	56.83	0.489339	1.17895	0	0.6	0.386808	0.248249	46.8396	66.6667	0	26.087	57.55	56.6474	55.4851	1.16234	1.11583	-0.6	-0.2	57.9	56.7153	-0.00862069	0.0349565	57.4	57.5
2005-06-08	57.7	58.5	57.7	58.2	0.7	0.0122	71191	4132976	14.96	57.68	57.07	0.901526	1.98002	0.7	0	0.439007	0.206874	54.5455	58.3333	1	0	58.15	56.8786	55.6825	1.19611	1.1281	0.7	0.1	57.55	56.9437	0.00866551	0.0345361	58.2	58.3
2005-06-09	58.5	58.5	57.3	58	-0.2	-0.0034	47510	2744504	14.91	57.9	57.27	0.172712	1.27466	0	0.2	0.365839	0.205729	53.2229	66.6667	0	8.69565	57.95	57.0434	55.8504	1.19298	1.13638	-0.2	0.5	58.15	57.1062	-0.00854701	0.0346552	57.9	58
2005-06-10	58.3	58.5	57.8	58.1	0.1	0.0017	88120	5118053	14.94	57.98	57.4	0.206968	1.21951	0.1	0	0.321533	0.17144	54.5455	58.3333	1	4.34783	58.125	57.2098	56.0189	1.19089	1.14365	0.1	-0.1	57.95	57.2591	-0.00343053	0.0345955	58.1	58.2
2005-06-13	54	54.8	53.5	54.5	-3.6	-0.062	64207	3467817	14.01	57.26	57.18	-4.82012	-4.68695	0	3.6	0.267944	0.742867	54.5455	66.6667	0	100	54.325	56.766	55.8934	0.872547	1.11461	-3.6	-3.5	58.125	56.8346	0.00925926	0.0368807	54.5	54.6
2005-06-14	54.7	55	54.4	54.5	0	0	41498	2270658	14.93	56.66	56.94	-3.81221	-4.28521	0	0	0.223286	0.619056	45.3197	58.3333	0	100	54.6	56.4328	55.7976	0.635128	1.06607	0	-3.6	54.325	56.4755	-0.00365631	0.0368807	54.5	54.6
2005-06-15	54.5	55	54.4	55	0.5	0.0092	41673	2282409	15.07	56.02	56.85	-1.82078	-3.25418	0.5	0	0.269405	0.51588	41.839	50	1	86.4865	54.85	56.1893	55.7274	0.461821	0.998612	0.5	0.5	54.6	56.2485	0.00917431	0.0365455	54.9	55
2005-06-16	55.4	56	55	55.9	0.9	0.0164	45728	2540986	15.32	55.6	56.75	0.539568	-1.4978	0.9	0	0.374505	0.4299	44.7655	58.3333	1	62.1622	55.7	56.114	55.7254	0.388583	0.918203	0.9	1.4	54.85	56.1949	0.00902527	0.0359571	55.8	55.9
2005-06-17	56	57.5	55.9	56.8	0.9	0.0161	49526	2814565	15.56	55.34	56.66	2.63824	0.247088	0.9	0	0.462087	0.35825	53.4931	58.3333	1	37.8378	56.75	56.2118	55.8013	0.410534	0.834548	0.9	1.8	55.7	56.288	0.0142857	0.0353873	56.7	56.8
2005-06-20	56.8	57	56.2	56.9	0.1	0.0018	40445	2293814	15.59	55.82	56.54	1.93479	0.636717	0.1	0	0.401739	0.298542	54.5455	66.6667	1	35.1351	56.75	56.2946	55.8716	0.423055	0.752405	0.1	1	56.75	56.3821	0.00176056	0.0353251	56.9	57
2005-06-21	56.9	56.9	55.8	55.8	-1.1	-0.0193	27179	1523783	15.29	56.08	56.37	-0.499287	-1.01118	0	1.1	0.334783	0.432118	42	66.6667	0	64.8649	56.075	56.2608	55.8866	0.374197	0.661081	-1.1	-1	56.75	56.2926	-0.0193322	0.0360215	55.8	55.9
2005-06-22	56	57.2	56	56.9	1.1	0.0197	38387	2178500	15.59	56.46	56.24	0.779313	1.17354	1.1	0	0.462319	0.360098	51.507	58.3333	1	33.3333	56.75	56.3361	55.9506	0.3855	0.571361	1.1	0	56.075	56.386	0.0160714	0.0353251	56.9	57
2005-06-23	57.3	57.5	57	57.2	0.3	0.0053	45651	2614863	15.67	56.72	56.16	0.846262	1.85185	0.3	0	0.435266	0.300082	54.5455	58.3333	1	25	57.225	56.4729	56.045	0.427854	0.48658	0.3	1.4	56.75	56.5112	-0.0017452	0.0351399	57.2	57.3
2005-06-24	57	57.1	56.4	56.6	-0.6	-0.0105	34539	1962116	15.51	56.68	56.01	-0.141143	1.05338	0	0.6	0.362721	0.350068	54.5455	66.6667	0	22.2222	56.675	56.504	56.0917	0.412286	0.43544	-0.6	-0.3	57.225	56.5249	-0.00701754	0.0355124	56.6	56.7
2005-06-27	56.2	56.5	55.6	56.5	-0.1	-0.0018	30574	1710776	15.48	56.6	56.21	-0.176678	0.515922	0	0.1	0.302268	0.30839	54.5455	58.3333	0	25.9259	56.275	56.4687	56.1052	0.363483	0.405257	-0.1	-0.7	56.675	56.5211	0.00533808	0.0355752	56.5	56.6
2005-06-28	56.3	56.5	55.8	56.4	-0.1	-0.0018	30175	1693773	15.45	56.72	56.4	-0.564175	0	0	0.1	0.25189	0.273659	54.5455	58.3333	0	36.3636	56.275	56.4389	56.1178	0.321104	0.389622	-0.1	-0.2	56.275	56.5024	0.0017762	0.0356383	56.3	56.4
2005-06-29	56.9	56.9	54.8	54.9	-1.5	-0.0266	110213	6086796	15.04	56.32	56.39	-2.52131	-2.64231	0	1.5	0.209908	0.478049	50.1975	50	0	100	55.375	56.2752	56.0628	0.212447	0.370051	-1.5	-1.6	56.275	56.2559	-0.0351494	0.036612	54.8	54.9
2005-06-30	55.5	55.7	54.8	55.1	0.2	0.0036	39090	2159352	15.1	55.9	56.31	-1.43113	-2.14882	0.2	0	0.208257	0.398374	43.2244	50	1	91.3043	55.175	56.106	55.997	0.108942	0.336541	0.2	-1.3	55.375	56.0781	-0.00720721	0.0364791	55.1	55.2
2005-07-01	55.1	55.7	54.5	55.7	0.6	0.0109	18871	1039135	15.26	55.72	56.2	-0.0358938	-0.88968	0.6	0	0.273547	0.331978	54.5455	58.3333	1	65.2174	55.4	55.9974	55.9528	0.0445547	0.294485	0.6	0.8	55.175	56.0199	0.0108893	0.0360862	55.7	55.8
2005-07-04	55.4	55.9	55	55.1	-0.6	-0.0108	18038	996722	15.1	55.44	56.02	-0.613276	-1.64227	0	0.6	0.227956	0.376649	54.5455	58.3333	0	91.3043	55.275	55.8862	55.9026	-0.0163701	0.251089	-0.6	0	55.4	55.8784	-0.00541516	0.0364791	55.1	55.2
2005-07-05	55.1	55.1	54.4	54.4	-0.7	-0.0127	18987	1036541	14.9	55.04	55.88	-1.16279	-2.64853	0	0.7	0.189963	0.43054	49.7808	50	0	100	54.575	55.6845	55.8043	-0.119757	0.194949	-0.7	-1.3	55.275	55.6509	-0.0127042	0.0369485	54.4	54.5
2005-07-06	54.6	54.8	54.2	54.6	0.2	0.0037	49307	2691645	14.96	54.98	55.65	-0.69116	-1.88679	0.2	0	0.191636	0.358784	54.5455	41.6667	1	92.8571	54.55	55.51	55.7114	-0.201388	0.125033	0.2	-0.5	54.575	55.4893	0	0.0368132	54.5	54.6
2005-07-07	54.6	54.8	53.5	54.6	0	0	56006	3024655	14.96	54.88	55.39	-0.510204	-1.42625	0	0	0.159697	0.298986	54.5455	41.6667	0	90.9091	54.375	55.3354	55.6124	-0.277009	0.0484451	0	0.2	54.55	55.3525	0	0.0368132	54.3	54.6
2005-07-08	54.2	54.3	53.7	53.8	-0.8	-0.0147	67367	3631611	14.74	54.5	55.11	-1.2844	-2.37706	0	0.8	0.133081	0.382489	17.8876	41.6667	0	100	53.9	55.1145	55.4855	-0.370991	-0.0331631	-0.8	-0.8	54.375	55.1136	-0.00738007	0.0373606	53.8	53.9
2005-07-11	54.5	56.8	54.5	56.8	3	0.0558	100415	5601502	15.56	54.84	55.14	3.57403	3.01052	3	0	0.610901	0.318741	52.2144	33.3333	1	0	56.225	55.2854	55.5403	-0.254926	-0.0971663	3	2.2	53.9	55.3731	0.0422018	0.0353873	56.7	56.8
2005-07-12	57	57.8	57	57.1	0.3	0.0053	70328	4027051	15.64	55.38	55.21	3.10581	3.42329	0.3	0	0.559084	0.265617	54.5455	33.3333	1	0	57.25	55.5876	55.6669	-0.0793197	-0.129585	0.3	3.3	56.225	55.6387	0.00175439	0.0352014	57.1	57.2
2005-07-13	57	57.3	56.6	56.8	-0.3	-0.0053	43966	2503667	15.56	55.82	55.4	1.75564	2.52708	0	0.3	0.465903	0.271348	52.4968	41.6667	0	9.09091	56.875	55.7857	55.7564	0.0292527	-0.138439	-0.3	0	57.25	55.8174	-0.00350877	0.0353873	56.7	56.8
2005-07-14	57	57.1	56.2	57	0.2	0.0035	28012	1589556	15.62	56.3	55.59	1.24334	2.53643	0.2	0	0.421586	0.226123	54.5455	41.6667	1	3.0303	56.825	55.9456	55.8356	0.109994	-0.131168	0.2	-0.1	56.875	55.9993	0	0.0352632	56.9	57
2005-07-15	57.1	57.2	56.5	56.6	-0.4	-0.007	25142	1428984	15.51	56.86	55.68	-0.457263	1.6523	0	0.4	0.351322	0.255103	54.5455	50	0	15.1515	56.725	56.0655	55.9015	0.164023	-0.111124	-0.4	-0.2	56.825	56.0917	-0.00875657	0.0355124	56.6	56.7
2005-07-19	56.4	56.6	56	56.2	-0.4	-0.0071	28880	1624489	15.4	56.74	55.79	-0.95171	0.734899	0	0.4	0.292768	0.279252	51.3561	50	0	27.2727	56.25	56.0939	55.9273	0.166592	-0.0793078	-0.4	-0.8	56.725	56.1084	-0.0035461	0.0357651	56.2	56.3
2005-07-20	56.3	57.3	56.2	56.4	0.2	0.0036	60500	3431945	15.45	56.6	55.99	-0.353357	0.732274	0.2	0	0.277307	0.23271	54.5455	41.6667	1	21.2121	56.575	56.1679	55.9753	0.192632	-0.0355278	0.2	-0.2	56.25	56.1533	0.0017762	0.0356383	56.3	56.4
2005-07-21	55.7	57.4	55.7	56.4	0	0	58601	3299282	15.45	56.52	56.17	-0.212314	0.409471	0	0	0.231089	0.193925	45.58	41.6667	0	21.2121	56.475	56.2151	56.0123	0.202862	0.0177912	0	0.2	56.575	56.1912	0.0125673	0.0356383	56.3	56.4
2005-07-22	56.4	56.9	55.6	56.9	0.5	0.0089	40422	2272255	15.59	56.5	56.4	0.707965	0.886525	0.5	0	0.275907	0.161604	54.5455	41.6667	1	6.06061	56.575	56.2705	56.054	0.216542	0.0830726	0.5	0.5	56.475	56.3003	0.00886525	0.0353251	56.3	56.9
2005-07-25	56.5	56.5	56	56.1	-0.8	-0.0141	22730	1277538	15.37	56.4	56.63	-0.531915	-0.9359	0	0.8	0.229923	0.268004	54.5455	50	0	100	56.175	56.2558	56.0629	0.192883	0.132829	-0.8	-0.3	56.575	56.2695	-0.00707965	0.0358289	56.1	56.2
2005-07-26	56	57	55.6	55.6	-0.5	-0.0089	61743	3473305	15.23	56.28	56.51	-1.20824	-1.61033	0	0.5	0.191602	0.30667	54.5455	41.6667	0	100	55.95	56.2088	56.0546	0.1542	0.158776	-0.5	-1.3	56.175	56.1665	-0.00714286	0.0361511	55.6	55.7
2005-07-27	54	54.7	53	53.1	-2.5	-0.045	112968	6071189	14.55	55.62	56.11	-4.53074	-5.36446	0	2.5	0.159669	0.672225	37.4757	41.6667	0	100	53.475	55.7882	55.8635	-0.0752998	0.147159	-2.5	-3	55.95	55.6947	-0.0166667	0.0378531	53.1	53.2
2005-07-28	53.2	53.9	52.8	53.9	0.8	0.0151	70682	3771157	14.77	55.12	55.82	-2.21335	-3.43963	0.8	0	0.266391	0.560187	54.5455	41.6667	1	79.4872	53.625	55.4554	55.6977	-0.242284	0.108017	0.8	-1.7	53.475	55.4186	0.0131579	0.0372913	53.8	53.9
2005-07-29	54	54.5	53.2	53.2	-0.7	-0.013	38745	2087340	14.58	54.38	55.44	-2.16992	-4.0404	0	0.7	0.221992	0.583489	52.3996	41.6667	0	97.3684	53.525	55.1584	55.5367	-0.378328	0.0477556	-0.7	0.1	53.625	55.0773	-0.0148148	0.037782	53.2	53.3
2005-08-01	53.2	53.9	53.1	53.3	0.1	0.0019	17146	917495	14.6	53.82	55.11	-0.966184	-3.28434	0.1	0	0.20166	0.486241	31.6888	33.3333	1	94.7368	53.4	54.8879	55.3785	-0.490575	-0.0252629	0.1	-0.6	53.525	54.8038	0.0018797	0.0377111	53.3	53.4
2005-08-02	53.9	54.9	53.6	54.9	1.6	0.03	41635	2258430	15.04	53.68	54.98	2.27273	-0.145507	1.6	0	0.434717	0.405201	45.1116	41.6667	1	52.6316	54.575	54.8397	55.3189	-0.479195	-0.0999105	1.6	1.7	53.4	54.8186	0.0185529	0.036612	54.8	54.9
2005-08-03	55.5	56.1	55.1	55.9	1	0.0182	55188	3078111	15.32	54.24	54.93	3.06047	1.76588	1	0	0.528931	0.337667	54.5455	41.6667	1	26.3158	55.75	54.9798	55.3509	-0.371086	-0.163682	1	2.6	54.575	54.985	0.00720721	0.0359571	55.8	55.9
2005-08-04	55.9	55.9	54.7	54.7	-1.2	-0.0215	33600	1853658	14.99	54.4	54.76	0.551471	-0.109569	0	1.2	0.440776	0.48139	54.5455	50	0	57.8947	55	54.9829	55.3249	-0.341986	-0.225741	-1.2	-0.2	55.75	54.9412	-0.0214669	0.0367459	54.7	54.8
2005-08-08	53.6	53.9	53.3	53.4	-1.3	-0.0238	65312	3497369	14.63	54.44	54.41	-1.91036	-1.85628	0	1.3	0.367313	0.617825	54.5455	50	0	90	53.5	54.7548	55.1897	-0.434947	-0.2955	-1.3	-2.5	55	54.7041	-0.00373134	0.0376404	53.3	53.4
2005-08-09	53.2	53.6	52.8	53	-0.4	-0.0075	56102	2976238	14.52	54.38	54.1	-2.5377	-2.03327	0	0.4	0.306094	0.581521	54.5455	41.6667	0	100	53.1	54.5002	55.0349	-0.534732	-0.372048	-0.4	-1.7	53.5	54.4419	-0.0037594	0.0379245	52.9	53
2005-08-10	53.4	53.8	52.6	52.8	-0.2	-0.0038	45507	2423899	14.47	53.96	53.82	-2.14974	-1.89521	0	0.2	0.255078	0.517934	42.444	41.6667	0	100	53	54.2694	54.8842	-0.614795	-0.431992	-0.2	-0.6	53.1	54.1893	-0.011236	0.0380682	52.8	52.9
2005-08-11	53	53.6	52.9	53.6	0.8	0.0152	31279	1669397	14.68	53.5	53.87	0.186916	-0.501207	0.8	0	0.345899	0.431611	54.5455	33.3333	1	74.1935	53.425	54.1395	54.7761	-0.636612	-0.475806	0.8	0.6	53	54.0986	0.0113208	0.0375	53.5	53.6
2005-08-12	53.7	54.3	53.5	53.6	0	0	35579	1914458	14.68	53.28	53.84	0.600601	-0.445765	0	0	0.288249	0.359676	54.5455	41.6667	0	74.1935	53.75	54.0796	54.7001	-0.620525	-0.502717	0	0.8	53.425	54.0219	-0.0018622	0.0375	53.5	53.6
2005-08-15	53.3	53.4	52	53	-0.6	-0.0112	47616	2509477	14.52	53.2	53.82	-0.37594	-1.5236	0	0.6	0.240207	0.39973	54.5455	41.6667	0	93.5484	52.85	53.8904	54.563	-0.672645	-0.522947	-0.6	-0.6	53.75	53.8647	-0.00562852	0.0379245	52.9	53
2005-08-16	53.4	53.4	52.6	53	0	0	28841	1527269	14.52	53.2	53.79	-0.37594	-1.46867	0	0	0.200173	0.333108	54.5455	41.6667	0	93.5484	53	53.7534	54.4473	-0.693848	-0.546797	0	-0.6	52.85	53.7317	-0.00749064	0.0379245	52.9	53
2005-08-17	52.5	53	52.3	52.7	-0.3	-0.0057	37031	1949713	14.44	53.18	53.57	-0.902595	-1.62404	0	0.3	0.166811	0.32759	54.5455	33.3333	0	100	52.675	53.5875	54.316	-0.728479	-0.586508	-0.3	-0.3	53	53.573	0.00380952	0.0381404	52.7	52.8
2005-08-18	52.7	53	52	52	-0.7	-0.0133	35585	1864818	14.25	52.86	53.18	-1.62694	-2.21888	0	0.7	0.139009	0.389659	54.5455	33.3333	0	100	52.25	53.3817	54.1629	-0.781213	-0.635311	-0.7	-1	52.675	53.331	-0.0132827	0.0386538	52	52.1
2005-08-19	51.8	51.8	51.1	51.6	-0.4	-0.0077	39440	2029164	14.14	52.46	52.87	-1.63934	-2.40212	0	0.4	0.115841	0.391382	41.5138	25	0	100	51.525	53.0961	53.9675	-0.871461	-0.683812	-0.4	-1.1	52.25	53.0647	-0.003861	0.0389535	51.5	51.6
2005-08-22	51.9	52.2	51.7	52	0.4	0.0078	20143	1046163	14.25	52.26	52.73	-0.497512	-1.38441	0.4	0	0.163201	0.326152	54.5455	16.6667	1	80	51.975	52.9236	53.8199	-0.896339	-0.723991	0.4	0	51.525	52.9009	0.00192678	0.0386538	52	52.1
2005-08-23	52	52.4	51.9	52	0	0	26615	1385336	14.25	52.06	52.63	-0.115252	-1.19704	0	0	0.136001	0.271793	54.5455	16.6667	0	80	52.075	52.7931	53.6907	-0.897639	-0.755418	0	0.4	51.975	52.7623	0	0.0386538	51.9	52
2005-08-24	51.8	51.8	51.3	51.5	-0.5	-0.0096	25144	1295859	14.11	51.82	52.5	-0.617522	-1.90476	0	0.5	0.113334	0.309828	43.9656	16.6667	0	100	51.525	52.598	53.5303	-0.932302	-0.788272	-0.5	-0.5	52.075	52.5681	-0.00579151	0.0390291	51.4	51.5
2005-08-25	51.2	52.1	51.1	51.8	0.3	0.0058	21543	1112658	14.19	51.78	52.32	0.038625	-0.993884	0.3	0	0.144445	0.25819	33.4764	16.6667	1	85.7143	51.7	52.4598	53.3947	-0.934875	-0.8232	0.3	-0.2	51.525	52.4499	0.0117187	0.0388031	51.7	51.8
2005-08-26	51.8	53.2	51.7	52.8	1	0.0193	34693	1826440	14.47	52.02	52.24	1.49942	1.07198	1	0	0.287037	0.215158	54.5455	25	1	13.3333	52.625	52.4852	53.3377	-0.852448	-0.843178	1	1.3	51.7	52.5038	0.019305	0.0380682	52.8	52.9
2005-08-29	52.3	52.5	51.1	51.3	-1.5	-0.0284	35560	1832054	14.05	51.88	52.07	-1.11796	-1.47878	0	1.5	0.239198	0.429298	54.5455	33.3333	0	100	51.55	52.3413	53.2053	-0.863909	-0.862074	-1.5	-0.5	52.625	52.3186	-0.0191205	0.0391813	51.3	51.4
2005-08-30	51.9	51.9	51.1	51.1	-0.2	-0.0039	44007	2257877	14	51.7	51.88	-1.16054	-1.50347	0	0.2	0.199331	0.391082	23.4846	25	0	100	51.3	52.1811	53.0641	-0.882987	-0.879241	-0.2	-1.7	51.55	52.1311	-0.0154143	0.0393346	51.1	51.2
2005-08-31	51.1	54	51.1	54	2.9	0.0568	55789	2918813	15.65	52.2	52.01	3.44828	3.82619	2.9	0	0.649443	0.325902	54.5455	25	1	0	53.275	52.3494	53.0797	-0.730321	-0.873587	2.9	2.7	51.3	52.4186	0.0567515	0.0372222	53.2	54
2005-09-02	53	53.2	52.3	52.6	-1.4	-0.0259	55651	2932982	15.25	52.36	52.07	0.458365	1.01786	0	1.4	0.541202	0.504918	54.5455	33.3333	0	48.2759	52.675	52.3995	53.0498	-0.650251	-0.849008	-1.4	1.5	53.275	52.4465	-0.00754717	0.0382129	52.5	52.6
2005-09-05	52.4	52.6	52.1	52.1	-0.5	-0.0095	22508	1177838	15.1	52.22	52.12	-0.229797	-0.038373	0	0.5	0.451002	0.504098	53.4677	33.3333	0	65.5172	52.225	52.3727	52.9887	-0.616006	-0.81786	-0.5	-1.9	52.675	52.3932	-0.00572519	0.0385797	52	52.1
2005-09-06	52.5	52.7	52.1	52.2	0.1	0.0019	18248	956683	15.13	52.4	52.14	-0.381679	0.115075	0.1	0	0.392502	0.420082	54.5455	33.3333	1	62.069	52.3	52.3615	52.9377	-0.576173	-0.782141	0.1	-0.4	52.225	52.3635	-0.00571429	0.0385057	52.2	52.3
2005-09-07	52.1	52.3	51.9	52	-0.2	-0.0038	14987	780441	15.07	52.58	52.14	-1.10308	-0.268508	0	0.2	0.327085	0.383402	54.5455	41.6667	0	68.9655	52.05	52.3136	52.8719	-0.558341	-0.74059	-0.2	-0.1	52.3	52.3076	-0.00191939	0.0386538	52	52.1
2005-09-08	52	52.4	51.8	51.9	-0.1	-0.0019	21068	1098637	15.04	52.16	52.18	-0.498466	-0.536604	0	0.1	0.272571	0.336168	54.5455	41.6667	0	72.4138	52	52.2653	52.8073	-0.541997	-0.696937	-0.1	-0.3	52.05	52.2449	-0.00192308	0.0387283	51.8	51.9
2005-09-09	52.1	52.4	51.5	51.6	-0.3	-0.0058	26116	1353709	14.96	51.96	52.16	-0.692841	-1.07362	0	0.3	0.227142	0.33014	37.8721	33.3333	0	82.7586	51.775	52.1899	52.7309	-0.540963	-0.662328	-0.3	-0.4	52	52.1457	-0.00959693	0.0389535	51.6	51.7
2005-09-12	52.5	53	52.3	52.7	1.1	0.0213	44476	2340942	15.28	52.08	52.15	1.19048	1.05465	1.1	0	0.372618	0.275117	45.6379	33.3333	1	44.8276	52.675	52.2645	52.7267	-0.462194	-0.617693	1.1	0.8	51.775	52.2309	0.00380952	0.0381404	52.7	52.8
2005-09-13	52.7	53.6	52.7	53.5	0.8	0.0152	73993	3934991	15.51	52.34	52.37	2.21628	2.15772	0.8	0	0.443849	0.229264	50.4151	41.6667	1	17.2414	53.325	52.4277	52.771	-0.34336	-0.557734	0.8	1.9	52.675	52.4262	0.0151803	0.0375701	53.4	53.5
2005-09-14	53.5	53.9	53.4	53.9	0.4	0.0075	43455	2328771	15.62	52.72	52.65	2.23824	2.37417	0.4	0	0.436541	0.191053	54.5455	41.6667	1	4.16667	53.775	52.635	52.8454	-0.210447	-0.49997	0.4	1.2	53.325	52.6529	0.00747664	0.0372913	53.8	53.9
2005-09-15	53.8	54	53.3	53.9	0	0	33073	1778547	15.62	53.12	52.64	1.46837	2.39362	0	0	0.363784	0.159211	54.5455	41.6667	0	0	53.775	52.8103	52.9143	-0.103915	-0.439266	0	0.4	53.775	52.8448	0.00185874	0.0372913	53.8	53.9
2005-09-16	53.9	54.1	52.6	52.6	-1.3	-0.0241	44726	2379175	15.25	53.32	52.64	-1.35034	-0.0759878	0	1.3	0.303153	0.349343	46.2278	41.6667	0	56.5217	52.975	52.8357	52.9188	-0.0830826	-0.380053	-1.3	-1.3	53.775	52.8071	-0.0241187	0.0382129	52.6	52.7
2005-09-19	52.6	53.5	52.3	53.2	0.6	0.0114	35673	1887645	15.42	53.42	52.75	-0.411831	0.853081	0.6	0	0.352628	0.291119	49.4464	41.6667	1	30.4348	53.05	52.8687	52.9285	-0.0598314	-0.322681	0.6	-0.7	52.975	52.8676	0.0114068	0.037782	53.2	53.3
2005-09-20	52.8	54	52.5	53.6	0.4	0.0075	44858	2396076	15.54	53.44	52.89	0.299401	1.34241	0.4	0	0.360523	0.242599	54.5455	41.6667	1	13.0435	53.425	52.9542	52.9653	-0.0110182	-0.261868	0.4	1	53.05	52.9802	0.0151515	0.0375	53.6	53.7
2005-09-21	53.6	53.6	53.1	53.6	0	0	16198	865994	15.54	53.38	53.05	0.412139	1.03676	0	0	0.300436	0.202166	54.5455	50	0	13.0435	53.475	53.0344	53.003	0.0313399	-0.198164	0	0.4	53.425	53.0756	0	0.0375	53.5	53.6
2005-09-22	52.8	52.9	51.9	52.1	-1.5	-0.028	61089	3197244	15.1	53.02	53.07	-1.73519	-1.82777	0	1.5	0.250363	0.418472	54.5455	50	0	78.2609	52.25	52.9137	52.9472	-0.0335516	-0.141784	-1.5	-1.5	53.475	52.9255	-0.0132576	0.0385797	52.1	52.2
2005-09-23	51.6	52	50.9	51.4	-0.7	-0.0134	35390	1822783	14.9	52.78	53.05	-2.61463	-3.11027	0	0.7	0.208636	0.465393	54.5455	41.6667	0	100	51.425	52.6847	52.8345	-0.149822	-0.107077	-0.7	-2.2	52.25	52.6908	-0.00387597	0.0391051	51.4	51.5
2005-09-26	51.5	51.9	50.5	51	-0.4	-0.0078	38391	1959625	14.78	52.34	52.88	-2.56018	-3.55522	0	0.4	0.173863	0.454494	43.2407	41.6667	0	100	51.1	52.4409	52.706	-0.265136	-0.0983849	-0.4	-1.1	51.425	52.4307	-0.00970874	0.0394118	50.9	51
2005-09-27	51.1	51.7	50.9	51.5	0.5	0.0098	37104	1907346	14.93	51.92	52.68	-0.808937	-2.23994	0.5	0	0.228219	0.378745	54.5455	41.6667	1	82.7586	51.4	52.2807	52.6093	-0.328528	-0.111505	0.5	0.1	51.1	52.2875	0.00782779	0.0390291	51.4	51.5
2005-09-28	51.3	51.7	50.6	51.2	-0.3	-0.0058	33818	1725576	14.84	51.44	52.41	-0.466563	-2.30872	0	0.3	0.190183	0.365621	38.1381	50	0	93.1034	51.175	52.1106	52.503	-0.392399	-0.143559	-0.3	0.2	51.4	52.1202	-0.00194932	0.0392578	51.2	51.3
2005-09-29	51.2	52.2	51	52.1	0.9	0.0176	48045	2492949	15.1	51.44	52.23	1.28305	-0.248899	0.9	0	0.308486	0.304684	40.2956	41.6667	1	57.6923	51.85	52.0705	52.4546	-0.384123	-0.177008	0.9	0.6	51.175	52.1171	0.0175781	0.0385797	52.1	52.2
2005-09-30	52.5	53.3	52.4	53.3	1.2	0.023	50349	2671809	15.45	51.82	52.3	2.85604	1.91205	1.2	0	0.457071	0.253903	54.5455	41.6667	1	11.5385	53.075	52.2251	52.5006	-0.27554	-0.200975	1.2	2.1	51.85	52.2991	0.0152381	0.0377111	53.1	53.3
2005-10-03	53.4	53.4	52.7	52.8	-0.5	-0.0094	35479	1880912	15.3	52.18	52.26	1.18819	1.0333	0	0.5	0.380893	0.29492	42.4014	41.6667	0	30.7692	52.925	52.3327	52.532	-0.199294	-0.221895	-0.5	0.7	53.075	52.3761	-0.011236	0.0380682	52.8	52.9
2005-10-04	53	54	53	54	1.2	0.0227	59225	3186521	15.65	52.68	52.3	2.50569	3.25048	1.2	0	0.517411	0.245766	52.6938	41.6667	1	0	53.75	52.5508	52.6223	-0.0714739	-0.233319	1.2	0.7	52.925	52.626	0.0188679	0.0372222	53.9	54
2005-10-05	54	54.8	54	54.2	0.2	0.0037	62540	3409125	15.71	53.28	52.36	1.72673	3.51413	0.2	0	0.464509	0.204805	54.5455	50	1	0	54.3	52.8199	52.7465	0.0733593	-0.22144	0.2	1.4	53.75	52.8681	0.0037037	0.0370849	54.2	54.3
2005-10-06	53.8	53.9	53.5	53.7	-0.5	-0.0092	30353	1630561	15.57	53.6	52.52	0.186567	2.24676	0	0.5	0.387091	0.254004	52.0984	50	0	15.625	53.7	52.9553	52.8172	0.138133	-0.189445	-0.5	-0.3	54.3	52.9961	-0.00185874	0.0374302	53.6	53.7
2005-10-07	53.4	54.2	53.4	53.9	0.2	0.0037	37460	2019356	15.62	53.72	52.77	0.335071	2.14137	0.2	0	0.355909	0.21167	54.5455	41.6667	1	9.375	53.85	53.0929	52.8937	0.199274	-0.137844	0.2	-0.3	53.7	53.1352	0.0093633	0.0372913	53.8	53.9
2005-10-11	53.7	53.7	52.7	52.9	-1	-0.0186	32968	1748346	15.33	53.74	52.96	-1.56308	-0.113293	0	1	0.296591	0.343059	54.5455	50	0	43.3333	53.05	53.0863	52.9052	0.181087	-0.0812196	-1	-0.8	53.85	53.099	-0.0148976	0.0379962	52.9	53
2005-10-12	52.4	52.4	51.7	51.8	-1.1	-0.0208	47806	2483993	15.01	53.3	52.99	-2.81426	-2.24571	0	1.1	0.247159	0.469215	54.5455	50	0	80	51.925	52.9077	52.8326	0.0750313	-0.0292829	-1.1	-2.1	53.05	52.8991	-0.0114504	0.0388031	51.8	51.9
2005-10-13	51.5	51.6	51.2	51.4	-0.4	-0.0077	34704	1781775	14.9	52.74	53.01	-2.54077	-3.03716	0	0.4	0.205966	0.45768	54.5455	50	0	100	51.4	52.6757	52.7265	-0.0507963	0.00775339	-0.4	-1.5	51.925	52.6685	-0.00194175	0.0391051	51.4	51.5
2005-10-14	51.7	51.9	51	51.1	-0.3	-0.0058	38520	1974450	14.81	52.22	52.91	-2.14477	-3.4209	0	0.3	0.171638	0.4314	54.5455	50	0	100	51.275	52.4602	52.619	-0.158772	0.0207276	-0.3	-0.7	51.4	52.4272	-0.0116054	0.0393346	51.1	51.2
2005-10-17	51.1	51.2	50.1	50.1	-1	-0.0196	35538	1796020	14.52	51.46	52.59	-2.64283	-4.73474	0	1	0.143032	0.526166	43.489	41.6667	0	100	50.375	52.1394	52.4528	-0.313354	0.00805434	-1	-1.3	51.275	52.0692	-0.0195695	0.0401198	50.1	50.2
2005-10-18	50.5	51.4	50.4	50.5	0.4	0.008	33547	1707300	14.64	50.98	52.36	-0.941546	-3.55233	0.4	0	0.18586	0.438472	54.5455	41.6667	1	90.2439	50.7	51.918	52.3229	-0.404968	-0.0290005	0.4	-0.6	50.375	51.8278	0	0.039802	50.5	50.7
2005-10-19	50.1	50.1	49.55	49.55	-0.95	-0.0188	55634	2765780	14.36	50.53	51.915	-1.93944	-4.55552	0	0.95	0.154883	0.523727	37.8732	41.6667	0	100	49.6875	51.5748	52.1277	-0.552899	-0.0985848	-0.95	-0.55	50.7	51.4773	-0.010978	0.0405651	49.5	49.55
2005-10-20	49.6	50.5	49	50.3	0.75	0.0151	51030	2532310	14.58	50.31	51.525	-0.0198768	-2.37749	0.75	0	0.254069	0.436439	54.5455	33.3333	1	82.7586	50.025	51.3364	51.972	-0.635576	-0.184553	0.75	-0.2	49.6875	51.2962	0.0141129	0.0399602	50.2	50.3
2005-10-21	48.7	49.75	48.7	49.2	-1.1	-0.0219	31285	1542259	14.26	49.93	51.075	-1.46205	-3.67107	0	1.1	0.211724	0.547032	37.0475	41.6667	0	100	49.2125	51.0096	51.7676	-0.757924	-0.290908	-1.1	-0.35	50.025	50.9737	0.0102669	0.0408537	49.2	49.3
2005-10-24	49.9	50.7	49.8	50.3	1.1	0.0224	41295	2071923	14.58	49.97	50.715	0.660396	-0.818298	1.1	0	0.35977	0.45586	48.427	33.3333	1	70.2703	50.275	50.8966	51.657	-0.760384	-0.395516	1.1	0	49.2125	50.8701	0.00801603	0.0399602	50.3	50.4
2005-10-25	51.5	51.6	50.8	50.8	0.5	0.0099	35933	1842228	14.72	50.03	50.505	1.53908	0.584101	0.5	0	0.383142	0.379884	54.5455	33.3333	1	38.4615	51	50.9125	51.6083	-0.695812	-0.481165	0.5	1.6	50.275	50.8593	-0.0135922	0.0395669	50.8	51
2005-10-26	50.8	51.5	50.4	50.8	0	0	27699	1410373	14.72	50.28	50.405	1.03421	0.783652	0	0	0.319285	0.31657	54.5455	41.6667	0	27.2727	50.875	50.9067	51.554	-0.647264	-0.547439	0	0.5	51	50.8502	0	0.0395669	50.8	50.9
2005-10-27	50	50.6	49.5	49.6	-1.2	-0.0236	33267	1664248	14.38	50.14	50.225	-1.07698	-1.2444	0	1.2	0.266071	0.463808	42.8366	33.3333	0	78.9474	49.825	50.7403	51.4259	-0.685612	-0.605977	-1.2	-1.2	50.875	50.6578	-0.008	0.0405242	49.55	49.6
2005-10-28	50.1	51.7	50.1	50.4	0.8	0.0161	61369	3124105	14.61	50.38	50.155	0.0396983	0.488486	0.8	0	0.355059	0.386507	38.694	33.3333	1	25	50.65	50.7264	51.3685	-0.642031	-0.642497	0.8	-0.4	49.825	50.6182	0.00598802	0.039881	50.4	50.5
2005-10-31	51.7	52.5	51.2	52	1.6	0.0317	61076	3162491	15.07	50.72	50.345	2.52366	3.28732	1.6	0	0.562549	0.322089	54.5455	41.6667	1	0	51.925	50.9108	51.4097	-0.498861	-0.652929	1.6	2.4	50.65	50.8308	0.00580271	0.0386538	52	52.1
2005-11-01	52.5	52.5	51.8	51.8	-0.2	-0.0038	26296	1371522	15.01	50.92	50.475	1.7282	2.62506	0	0.2	0.468791	0.301741	46.4402	50	0	7.14286	51.975	51.0745	51.4516	-0.377016	-0.633387	-0.2	1.4	51.925	50.9799	-0.0133333	0.0388031	51.8	51.9
2005-11-02	52.3	52.8	52.1	52.7	0.9	0.0174	37020	1943905	15.92	51.3	50.79	2.72904	3.76058	0.9	0	0.540659	0.251451	48.0782	50	1	0	52.575	51.3054	51.5348	-0.229395	-0.588255	0.9	0.7	51.975	51.2445	0.00764818	0.0381404	52.6	52.7
2005-11-03	53.3	53.6	53.2	53.5	0.8	0.0152	48409	2586085	16.16	52.08	51.11	2.72657	4.67619	0.8	0	0.583883	0.209542	49.1849	58.3333	1	0	53.45	51.6353	51.6766	-0.0413221	-0.508633	0.8	1.7	52.575	51.5915	0.00375235	0.0375701	53.4	53.5
2005-11-04	54	54.4	53.9	54.2	0.7	0.0131	59134	3198933	16.37	52.84	51.61	2.57381	5.01841	0.7	0	0.603236	0.174619	52.9495	58.3333	1	0	54.175	52.026	51.8617	0.164334	-0.405887	0.7	1.5	53.45	51.9928	0.0037037	0.0370849	54	54.2
2005-11-07	54.2	54.4	53.8	54.4	0.2	0.0037	41005	2219391	16.44	53.32	52.02	2.02551	4.57516	0.2	0	0.53603	0.145515	53.6358	66.6667	1	0	54.25	52.3682	52.0386	0.329571	-0.291955	0.2	0.9	54.175	52.3631	0.00369004	0.0369485	54.3	54.4
2005-11-08	54.4	54.5	53.9	54.5	0.1	0.0018	41110	2233580	16.47	53.86	52.39	1.18827	4.02749	0.1	0	0.463358	0.121263	47.1456	66.6667	1	0	54.35	52.6731	52.2098	0.463251	-0.168565	0.1	0.3	54.25	52.6919	0.00183824	0.0368807	54.4	54.6
2005-11-09	54.4	55.4	54.3	55.3	0.8	0.0147	71604	3941566	16.71	54.38	52.84	1.6918	4.65556	0.8	0	0.519465	0.101052	49.3623	75	1	0	55.075	53.0426	52.4221	0.620542	-0.0234363	0.8	0.9	54.35	53.0931	0.0165441	0.0363472	55.2	55.3
2005-11-10	55.7	56	55.4	55.9	0.6	0.0108	66768	3722581	16.89	54.86	53.47	1.89573	4.5446	0.6	0	0.532888	0.0842103	45.9269	75	1	0	55.8	53.4668	52.6723	0.794539	0.136183	0.6	1.4	55.075	53.525	0.00359066	0.0359571	55.8	55.9
2005-11-11	56	57	56	57	1.1	0.0197	92329	5223535	17.22	55.42	54.13	2.85096	5.30205	1.1	0	0.627406	0.0701753	54.5455	75	1	0	56.75	53.9719	52.9743	0.99759	0.302455	1.1	1.7	55.8	54.0596	0.0178571	0.0352632	56.9	57
2005-11-14	56.6	57.2	56.4	57	0	0	59665	3396133	17.22	55.94	54.63	1.89489	4.33828	0	0	0.522839	0.0584794	54.5455	83.3333	0	0	56.9	54.4224	53.2651	1.15727	0.472931	0	1.1	56.75	54.512	0.00706714	0.0352632	56.9	57
2005-11-15	56	57	56	57	0	0	54493	3085971	17.22	56.44	55.15	0.992204	3.35449	0	0	0.435699	0.0487328	54.5455	83.3333	0	0	56.75	54.7805	53.5233	1.25723	0.638111	0	0	56.9	54.8947	0.0178571	0.0352632	56.9	57
2005-11-16	57	57.2	55.5	56.8	-0.2	-0.0035	35391	2004884	17.16	56.74	55.56	0.105746	2.23182	0	0.2	0.363082	0.073944	54.5455	75	0	5.71429	56.575	55.0566	53.7493	1.30725	0.787953	-0.2	-0.2	56.75	55.1879	-0.00350877	0.0353873	56.5	56.8
2005-11-17	56.8	56.8	55.6	56.1	-0.7	-0.0123	25983	1456661	16.95	56.78	55.82	-1.1976	0.501612	0	0.7	0.302569	0.178287	41.9433	66.6667	0	32.1429	56.15	55.2248	53.9271	1.29764	0.913876	-0.7	-0.9	56.575	55.3282	-0.0123239	0.0358289	56.1	56.2
2005-11-18	57	57.4	56.9	57.1	1	0.0178	50556	2888678	17.25	56.8	56.11	0.528169	1.76439	1	0	0.418807	0.148572	46.4749	66.6667	1	0	57.125	55.5171	54.164	1.3531	1.0276	1	0.3	56.15	55.6008	0.00175439	0.0352014	57.1	57.2
2005-11-21	57.5	58.3	57.5	57.9	0.8	0.014	64728	3752448	17.49	56.98	56.46	1.6146	2.55048	0.8	0	0.482339	0.12381	53.5364	66.6667	1	0	57.9	55.8837	54.4408	1.44296	1.13646	0.8	1.8	57.125	55.9545	0.00695652	0.034715	57.9	58
2005-11-22	57.9	58	57.3	58	0.1	0.0017	34065	1969697	17.52	57.18	56.81	1.43407	2.0947	0.1	0	0.418616	0.103175	39.838	66.6667	1	0	57.825	56.1824	54.6914	1.49093	1.23317	0.1	0.9	57.9	56.2692	0.00172712	0.0346552	57.9	58
2005-11-23	59	60.2	58.8	59.7	1.7	0.0293	95559	5676837	18.04	57.76	57.25	3.35873	4.27948	1.7	0	0.63218	0.0859793	54.5455	66.6667	1	0	59.6	56.7082	55.055	1.65312	1.32857	1.7	1.8	57.825	56.797	0.0118644	0.0336683	59.7	59.8
2005-11-24	59.7	60	59.4	59.7	0	0	58568	3500287	18.04	58.48	57.63	2.08618	3.59188	0	0	0.526817	0.0716494	54.5455	66.6667	0	0	59.7	57.1685	55.3991	1.76934	1.41432	0	1.7	59.6	57.2436	0	0.0336683	59.7	59.8
2005-11-25	59.7	59.7	59	59.1	-0.6	-0.0101	22065	1305540	17.85	58.88	57.84	0.373641	2.17842	0	0.6	0.439014	0.159708	50.373	58.3333	0	16.6667	59.225	57.4848	55.6825	1.80233	1.48599	-0.6	-0.6	59.7	57.5292	-0.0100503	0.0340102	59.1	59.2
2005-11-28	59.6	59.9	59.3	59.5	0.4	0.0068	28681	1709602	17.98	59.2	58.09	0.506757	2.42727	0.4	0	0.432512	0.13309	54.5455	50	1	5.55556	59.55	57.8026	55.969	1.83356	1.55003	0.4	-0.2	59.225	57.8324	-0.00167785	0.0337815	59.4	59.5
2005-11-29	58.2	59.3	57.8	57.8	-1.7	-0.0286	39502	2304771	17.46	59.16	58.17	-2.29885	-0.636067	0	1.7	0.360426	0.394242	38.1761	50	0	52.7778	58.175	57.8599	56.1324	1.72746	1.59672	-1.7	-1.3	59.55	57.8274	-0.00687285	0.0347751	57.8	57.9
2005-11-30	58.4	59.8	58.4	59.5	1.7	0.0294	49991	2955406	17.98	59.12	58.44	0.64276	1.81383	1.7	0	0.583689	0.328535	54.5455	41.6667	1	5.55556	59.3	58.0814	56.367	1.71438	1.64302	1.7	0	58.175	58.0847	0.0188356	0.0337815	59.4	59.5
2005-12-01	59.5	60	59.3	59.3	-0.2	-0.0034	54630	3266165	17.92	59.04	58.76	0.440379	0.918993	0	0.2	0.486407	0.307112	43.8832	50	0	15.3846	59.475	58.2958	56.5973	1.69856	1.6814	-0.2	1.5	59.3	58.2717	-0.00336134	0.0338954	59.3	59.5
2005-12-02	60.2	60.8	60.1	60.6	1.3	0.0219	69603	4210754	18.31	59.34	59.11	2.12336	2.52072	1.3	0	0.622006	0.255927	45.2803	50	1	0	60.525	58.6388	56.8882	1.75056	1.71558	1.3	1.1	59.475	58.6299	0.00664452	0.0331683	60.5	60.6
2005-12-05	61	62	60.3	62	1.4	0.0231	44842	2740300	18.73	59.84	59.52	3.60963	4.16667	1.4	0	0.751672	0.213272	51.4351	58.3333	1	0	61.575	59.0905	57.2354	1.85512	1.75605	1.4	2.7	60.525	59.1484	0.0163934	0.0324194	61.9	62
2005-12-06	60.4	62.7	60.4	62.5	0.5	0.0081	56709	3529968	18.88	60.78	59.97	2.82988	4.21878	0.5	0	0.709726	0.177727	54.5455	66.6667	1	0	62.025	59.542	57.5902	1.9518	1.78923	0.5	1.9	61.575	59.664	0.0347682	0.03216	62.4	62.5
2005-12-07	62.5	63.5	61.9	62.5	0	0	41852	2622043	18.88	61.38	60.25	1.8247	3.73444	0	0	0.591439	0.148106	54.5455	66.6667	0	0	62.6	60.0124	57.9613	2.05117	1.82055	0	0.5	62.025	60.1003	0	0.03216	62.4	62.5
2005-12-08	62.5	62.5	61	61.7	-0.8	-0.0128	36493	2248560	18.64	61.86	60.45	-0.258649	2.06782	0	0.8	0.492866	0.256755	54.5455	58.3333	0	17.0213	61.725	60.2759	58.2401	2.03584	1.84649	-0.8	-0.8	62.6	60.3464	-0.0128	0.032577	61.5	61.7
2005-12-09	61.1	61.2	60.3	60.8	-0.9	-0.0146	39707	2410605	18.37	61.9	60.62	-1.77706	0.296932	0	0.9	0.410721	0.363962	50.109	50	0	36.1702	60.775	60.3527	58.4278	1.92485	1.85664	-0.9	-1.7	61.725	60.4162	-0.00490998	0.0330592	60.7	60.8
2005-12-12	60.8	61.4	60.1	61.2	0.4	0.0066	31192	1888057	18.49	61.74	60.79	-0.874636	0.674453	0.4	0	0.408934	0.303302	46.3095	41.6667	1	27.6596	60.975	60.4484	58.6165	1.83192	1.86824	0.4	-0.5	60.775	60.5368	0.00657895	0.0328431	61.2	61.3
2005-12-13	61.2	62	60.6	62	0.8	0.0131	43260	2654853	18.73	61.64	61.21	0.584036	1.29064	0.8	0	0.474112	0.252752	54.5455	50	1	15.625	61.65	60.6333	58.8412	1.79207	1.87688	0.8	1.2	60.975	60.7619	0.0130719	0.0324194	61.7	62
2005-12-14	61.6	61.6	60.7	61.1	-0.9	-0.0145	45579	2784410	18.46	61.36	61.37	-0.423729	-0.439954	0	0.9	0.395093	0.360626	54.5455	58.3333	0	43.75	61.125	60.7089	59.0104	1.69855	1.87688	-0.9	-0.1	61.65	60.8139	-0.00811688	0.0328969	61	61.1
2005-12-15	61	61	60.4	60.9	-0.2	-0.0033	31021	1882835	18.4	61.2	61.53	-0.490196	-1.02389	0	0.2	0.329244	0.333855	41.8381	50	0	84.2105	60.8	60.7229	59.1429	1.58	1.85792	-0.2	-1.1	61.125	60.8272	-0.00163934	0.0330049	60.8	60.9
2005-12-16	61	62.3	61	62	1.1	0.0181	41400	2566183	18.73	61.44	61.67	0.911458	0.535106	1.1	0	0.457704	0.278213	49.6179	50	1	29.4118	61.825	60.8925	59.3416	1.55087	1.82412	1.1	0.9	60.8	61.0076	0.0163934	0.0324194	61.9	62
2005-12-19	62.2	62.5	61.8	62.5	0.5	0.0081	35419	2205434	18.88	61.7	61.72	1.2966	1.26377	0.5	0	0.464753	0.231844	54.5455	50	1	0	62.325	61.1129	59.5626	1.55027	1.7795	0.5	1.6	61.825	61.2372	0.00482315	0.03216	62.4	62.5
2005-12-20	62	62.3	61.7	62.3	-0.2	-0.0032	25540	1585298	18.82	61.76	61.7	0.874352	0.972447	0	0.2	0.387294	0.226537	46.8479	58.3333	0	11.7647	62.15	61.2724	59.7543	1.51817	1.72028	-0.2	0.3	62.325	61.4007	0.00483871	0.0322632	62.2	62.3
2005-12-21	62.4	63	62.1	63	0.7	0.0112	31976	2007416	19.03	62.14	61.75	1.38397	2.02429	0.7	0	0.439412	0.188781	54.5455	50	1	0	62.775	61.5036	59.978	1.52557	1.66359	0.7	0.5	62.15	61.6468	0.00961538	0.0319048	62.9	63
2005-12-22	63.5	63.5	62.1	62.3	-0.7	-0.0111	19599	1229436	18.82	62.42	61.81	-0.192246	0.792752	0	0.7	0.366177	0.273984	39.0384	50	0	31.8182	62.55	61.6646	60.1685	1.49604	1.61594	-0.7	0	62.775	61.7473	-0.0188976	0.0322632	62.3	62.4
2005-12-23	62.8	63.9	62.4	63.9	1.6	0.0257	34643	2192667	19.31	62.8	62.12	1.75159	2.86542	1.6	0	0.571814	0.22832	54.5455	41.6667	1	0	63.525	61.9508	60.4172	1.53363	1.5828	1.6	0.9	62.55	62.0784	0.0175159	0.0314554	63.8	63.9
2005-12-26	64	64	62.6	63.8	-0.1	-0.0016	11919	757123	19.27	63.06	62.38	1.17349	2.27637	0	0.1	0.476511	0.206933	54.5455	50	0	3.33333	63.55	62.1968	60.6492	1.5476	1.55563	-0.1	1.5	63.525	62.3433	-0.003125	0.0315047	63.8	63.9
2005-12-27	63.8	64.3	63.2	63.8	0	0	20626	1315862	19.27	63.36	62.56	0.694444	1.9821	0	0	0.397093	0.172444	54.5455	50	0	3.33333	63.775	62.4396	60.8808	1.55886	1.54011	0	-0.1	63.55	62.5674	0	0.0315047	63.8	63.9
2005-12-28	62.6	63.5	62.6	63.5	-0.3	-0.0047	1947674	121354085	19.18	63.46	62.8	0.0630318	1.11465	0	0.3	0.330911	0.193704	54.5455	50	0	13.3333	63.275	62.5681	61.0581	1.51003	1.53234	-0.3	-0.3	63.775	62.7109	0.014377	0.0316535	63.4	63.5
2005-12-29	63.5	63.5	62.6	63	-0.5	-0.0079	53634	3385068	19.03	63.6	63.01	-0.943396	-0.0158705	0	0.5	0.275759	0.244753	54.5455	41.6667	0	47.3684	63.025	62.6384	61.2038	1.43462	1.51942	-0.5	-0.8	63.275	62.7554	-0.00787402	0.0319048	63	63.1
2005-12-30	62.9	63	62.3	62.5	-0.5	-0.0079	28156	1764300	18.88	63.32	63.06	-1.29501	-0.888043	0	0.5	0.229799	0.287294	54.5455	33.3333	0	87.5	62.575	62.6287	61.3054	1.32329	1.4942	-0.5	-1	63.025	62.7161	-0.0063593	0.03216	62.5	62.7
2006-01-02	61.8	61.8	60	61	-1.5	-0.024	29268	1780021	18.43	62.76	62.91	-2.80433	-3.03608	0	1.5	0.191499	0.489412	28.6783	33.3333	0	100	60.95	62.3704	61.2791	1.09136	1.44678	-1.5	-2	62.575	62.4521	-0.012945	0.0409836	60.9	61
2006-01-03	61	62.9	60.5	62.9	1.9	0.0311	68455	4231395	19	62.58	62.97	0.511345	-0.111164	1.9	0	0.476249	0.407843	49.7931	33.3333	1	34.4828	62.3	62.3596	61.3547	1.0049	1.38892	1.9	0.4	60.95	62.521	0.0311475	0.0397456	62.8	62.9
2006-01-04	63.1	63.4	62	63.4	0.5	0.0079	53060	3333170	19.15	62.56	63.01	1.34271	0.618949	0.5	0	0.480208	0.339869	48.9818	33.3333	1	17.2414	63.05	62.4658	61.4803	0.985538	1.3322	0.5	2.4	62.3	62.6562	0.00475436	0.0394322	63.1	63.4
2006-01-05	63.4	64	62.6	64	0.6	0.0095	43480	2760143	19.34	62.76	63.18	1.97578	1.29788	0.6	0	0.500173	0.283224	42.8603	33.3333	1	0	63.65	62.648	61.641	1.007	1.27369	0.6	1.1	63.05	62.8629	0.00946372	0.0390625	63.5	64
2006-01-06	64.8	65.5	64.7	65.5	1.5	0.0234	66363	4321176	19.79	63.36	63.34	3.37753	3.41017	1.5	0	0.666811	0.23602	40.2707	41.6667	1	0	65.3	63.056	61.912	1.14397	1.22884	1.5	2.1	63.65	63.2686	0.0108025	0.0381679	65.4	65.5
2006-01-09	66.1	68.4	66.1	68.1	2.6	0.0397	75795	5106845	20.57	64.78	63.77	5.12504	6.79003	2.6	0	0.989009	0.196684	54.5455	41.6667	1	0	67.675	63.7666	62.3389	1.4277	1.21427	2.6	4.1	65.3	64.0119	0.0302572	0.0367107	68.1	68.2
2006-01-10	68	68	66.2	66.7	-1.4	-0.0206	44406	2965614	20.15	65.54	64.06	1.76991	4.12114	0	1.4	0.824174	0.397236	54.5455	50	0	19.7183	66.9	64.2487	62.6768	1.5719	1.22114	-1.4	1.2	67.675	64.4255	-0.0191176	0.0374813	66.6	66.7
2006-01-11	66	66	64.1	65.8	-0.9	-0.0135	67186	4361089	19.88	66.02	64.29	-0.333232	2.34873	0	0.9	0.686812	0.48103	54.5455	41.6667	0	32.3944	65.425	64.4296	62.8803	1.5493	1.23388	-0.9	-2.3	66.9	64.6369	-0.0030303	0.0379939	65.7	65.8
2006-01-12	66.5	66.5	65.1	65.5	-0.3	-0.0046	46494	3050242	19.79	66.32	64.54	-1.23643	1.48745	0	0.3	0.572343	0.450859	54.5455	41.6667	0	36.6197	65.65	64.6174	63.0855	1.53189	1.25706	-0.3	-1.2	65.425	64.7697	-0.0150376	0.0381679	65.3	65.5
2006-01-13	64.8	65	63.8	64.5	-1	-0.0153	36962	2377685	19.49	66.12	64.74	-2.45009	-0.370714	0	1	0.476953	0.542382	54.5455	41.6667	0	50.7042	64.45	64.5916	63.1866	1.40506	1.29192	-1	-1.3	65.65	64.7282	-0.00462963	0.0387597	64.5	64.6
2006-01-16	63.8	64.3	63.5	63.9	-0.6	-0.0093	36002	2300807	19.31	65.28	65.03	-2.11397	-1.73766	0	0.6	0.397461	0.551985	47.0176	41.6667	0	80.7692	63.9	64.4852	63.2394	1.24581	1.31868	-0.6	-1.6	64.45	64.6008	0.0015674	0.0391236	63.9	64
2006-01-17	64.1	65.3	64.1	64.6	0.7	0.011	37880	2447485	19.52	64.86	65.2	-0.400863	-0.920245	0.7	0	0.447884	0.459988	54.5455	41.6667	1	74.4681	64.65	64.5106	63.3439	1.16667	1.33881	0.7	0.1	63.9	64.6007	0.00780031	0.0386997	64.5	64.6
2006-01-18	62	62.7	61.4	61.6	-3	-0.0464	79147	4892455	18.61	64.02	65.02	-3.78007	-5.25992	0	3	0.373237	0.883323	49.703	50	0	100	61.825	64.0974	63.2314	0.866017	1.32314	-3	-2.3	64.65	64.139	-0.00645161	0.0405844	61.5	61.6
2006-01-19	61.8	63.1	61.3	62	0.4	0.0065	51883	3224865	18.73	63.32	64.82	-2.08465	-4.35051	0.4	0	0.377697	0.736103	48.6862	50	1	93.8462	62.1	63.7901	63.1476	0.64253	1.26743	0.4	-2.6	61.825	63.81	0.00323625	0.0403226	62	62.5
2006-01-20	63	63	62.1	62.5	0.5	0.0081	35319	2212885	18.88	62.92	64.52	-0.667514	-3.13081	0.5	0	0.398081	0.613419	54.5455	50	1	86.1538	62.525	63.5955	63.1015	0.494014	1.16369	0.5	0.9	62.1	63.6084	-0.00793651	0.04	62.4	62.5
2006-01-23	61.6	62.2	61.4	61.8	-0.7	-0.0112	28082	1734337	18.67	62.5	63.89	-1.12	-3.27125	0	0.7	0.331734	0.627849	53.0906	50	0	96.0784	61.8	63.3193	63.0051	0.31419	1.02394	-0.7	-0.2	62.525	63.3302	0.00324675	0.0404531	61.7	61.8
2006-01-24	61.8	62.6	61.7	61.9	0.1	0.0016	38641	2400943	18.7	61.96	63.41	-0.0968367	-2.38133	0.1	0	0.293112	0.523207	36.455	41.6667	1	92.8571	62.025	63.1201	62.9325	0.187672	0.87265	0.1	-0.6	61.8	63.1102	0.00161812	0.0403877	61.9	62
2006-01-25	63	63.5	62.3	63.5	1.6	0.0258	39855	2512801	19.18	62.34	63.18	1.86076	0.506489	1.6	0	0.510926	0.436006	54.5455	41.6667	1	51.2821	63.2	63.1324	62.9523	0.180141	0.722456	1.6	1.7	62.025	63.1701	0.00793651	0.0393701	63.4	63.5
2006-02-03	64	64.5	62.3	63.4	-0.1	-0.0016	79437	5007324	19.15	62.62	62.97	1.24561	0.682865	0	0.1	0.425772	0.380005	32.8212	41.6667	0	40	63.4	63.1736	62.9854	0.188142	0.587243	-0.1	1.5	63.2	63.2055	-0.009375	0.0394322	63	63.4
2006-02-06	63	66.5	61.6	66.5	3.1	0.0489	52337	3280581	20.09	63.42	63.17	4.85651	5.27149	3.1	0	0.871477	0.316671	54.5455	41.6667	1	0	65.275	63.4969	63.155	0.341839	0.486802	3.1	3	63.4	63.7124	0.0555556	0.037594	65	66.5
2006-02-07	64	65.3	64	65	-1.5	-0.0226	40155	2603913	19.64	64.06	63.28	1.46737	2.71808	0	1.5	0.726231	0.513892	54.5455	50	0	30.6122	64.825	63.7012	63.2787	0.422464	0.404112	-1.5	1.6	65.275	63.9105	0.015625	0.0384615	64.9	65
2006-02-08	65	65	63	63.1	-1.9	-0.0292	34913	2227760	19.06	64.3	63.13	-1.86625	-0.047521	0	1.9	0.605192	0.74491	54.5455	50	0	69.3878	63.55	63.6779	63.2988	0.379108	0.350011	-1.9	-3.4	64.825	63.7858	-0.0292308	0.0396197	63.1	63.2
2006-02-09	64	64.2	62.6	63	-0.1	-0.0016	37009	2353564	19.03	64.2	63.27	-1.86916	-0.426743	0	0.1	0.504327	0.637425	54.5455	50	0	74.4681	63.2	63.6044	63.2915	0.312899	0.313385	-0.1	-2	63.55	63.6649	-0.015625	0.0396825	62.9	63
2006-02-10	63	63.1	62	62.6	-0.4	-0.0063	37461	2337963	18.91	64.04	63.33	-2.24859	-1.15269	0	0.4	0.420272	0.597854	54.5455	50	0	82.9787	62.575	63.446	63.2384	0.207603	0.281562	-0.4	-0.5	63.2	63.5011	-0.00634921	0.0399361	62.5	62.6
2006-02-13	62.1	62.7	62	62.4	-0.2	-0.0032	25958	1617707	18.85	63.22	63.32	-1.29706	-1.45294	0	0.2	0.350227	0.531545	54.5455	41.6667	0	87.234	62.375	63.2813	63.1745	0.106785	0.258517	-0.2	-0.6	62.575	63.3317	0.00483092	0.0400641	62.3	62.4
2006-02-14	62	62.3	61.6	62.3	-0.1	-0.0016	46120	2852716	18.82	62.68	63.37	-0.606254	-1.6885	0	0.1	0.291856	0.459621	54.5455	41.6667	0	91.3043	62.125	63.1034	63.0967	0.00663718	0.238402	-0.1	-0.3	62.375	63.1729	0.00483871	0.0401284	62.3	62.4
2006-02-15	62.5	62.5	61.1	61.3	-1	-0.0161	37024	2289401	18.52	62.32	63.31	-1.63671	-3.17485	0	1	0.243213	0.549684	38.6529	33.3333	0	100	61.55	62.8644	62.9822	-0.117771	0.205301	-1	-1.1	62.125	62.8848	-0.0192	0.040783	61.3	61.4
2006-02-16	61.9	62.9	61.6	62.4	1.1	0.0179	43052	2685851	18.85	62.2	63.2	0.321543	-1.26582	1.1	0	0.386011	0.45807	54.5455	25	1	78.8462	62.325	62.7814	62.9335	-0.152076	0.167499	1.1	0.1	61.55	62.8102	0.00807754	0.0400641	62.3	62.4
2006-02-17	62.5	62.9	61.6	61.7	-0.7	-0.0112	32252	1998265	18.64	62.02	63.03	-0.515963	-2.11011	0	0.7	0.321676	0.498392	42.5269	33.3333	0	92.3077	61.975	62.6574	62.8625	-0.205141	0.106723	-0.7	0.4	62.325	62.6394	-0.0128	0.0405186	61.7	61.8
2006-02-20	61.5	62.7	61.4	62.7	1	0.0162	22700	1410800	18.94	62.08	62.65	0.998711	0.0798085	1	0	0.43473	0.415327	54.5455	25	1	62.1622	62.375	62.6139	62.8264	-0.212469	0.0361751	1	0.3	61.975	62.6487	0.0195122	0.0398724	62.6	62.7
2006-02-21	62.9	63.2	62	62.1	-0.6	-0.0096	31716	1978104	18.76	62.04	62.36	0.0967118	-0.416934	0	0.6	0.362275	0.446105	54.5455	25	0	55.5556	62.35	62.5733	62.7911	-0.217783	-0.0301462	-0.6	0.4	62.375	62.5643	-0.0127186	0.0402576	62.1	62.2
2006-02-22	62.4	62.7	61.3	61.9	-0.2	-0.0032	36071	2231328	18.7	62.16	62.24	-0.418275	-0.546272	0	0.2	0.301896	0.405088	54.5455	25	0	64.7059	61.95	62.4774	62.7288	-0.251374	-0.0928432	-0.2	-0.8	62.35	62.4621	-0.00801282	0.0403877	61.8	61.9
2006-02-23	61.7	61.8	60.5	60.8	-1.1	-0.0178	41692	2549616	18.37	61.84	62.02	-1.68176	-1.96711	0	1.1	0.25158	0.520907	50.8691	16.6667	0	100	60.975	62.2463	62.5989	-0.352605	-0.155088	-1.1	-1.3	61.95	62.2064	-0.0145867	0.0411184	60.8	60.9
2006-02-24	60.8	61.3	60.3	61	0.2	0.0033	44898	2734797	18.43	61.7	61.86	-1.13452	-1.39024	0.2	0	0.242983	0.434089	54.5455	16.6667	1	89.4737	60.9	62.0392	62.473	-0.433881	-0.215162	0.2	-0.9	60.975	62.0208	0.00328947	0.0409836	60.9	61
2006-02-27	61	61	60.3	60.9	-0.1	-0.0016	43734	2651206	18.4	61.34	61.71	-0.717313	-1.31259	0	0.1	0.202486	0.378407	54.5455	25	0	94.7368	60.775	61.8447	62.3473	-0.502586	-0.271743	-0.1	0.1	60.9	61.8484	-0.00163934	0.0410509	60.8	60.9
2006-03-01	60.3	60.8	59.9	60.4	-0.5	-0.0082	55533	3350826	18.25	61	61.52	-0.983607	-1.82055	0	0.5	0.168738	0.398673	24.36	25	0	100	60.375	61.6186	62.2012	-0.582596	-0.32339	-0.5	-0.6	60.775	61.6255	0.00165837	0.0413907	60.4	60.5
2006-03-02	61.5	62.8	61.5	62.7	2.3	0.0381	77472	4826442	18.94	61.16	61.66	2.51799	1.68667	2.3	0	0.523949	0.332227	54.5455	25	1	0	62.425	61.7426	62.2177	-0.47511	-0.359283	2.3	1.8	60.375	61.7908	0.0195122	0.0398724	62.6	62.7
2006-03-03	62.6	62.6	61.4	61.8	-0.9	-0.0144	42744	2650208	18.67	61.36	61.6	0.71708	0.324675	0	0.9	0.436624	0.426856	54.5455	33.3333	0	39.1304	61.9	61.7668	62.1942	-0.427363	-0.383974	-0.9	1.4	62.425	61.7923	-0.0127796	0.0404531	61.7	61.8
2006-03-06	61.7	61.7	60.7	60.9	-0.9	-0.0146	27293	1668512	18.4	61.34	61.52	-0.717313	-1.0078	0	0.9	0.363853	0.505713	54.5455	33.3333	0	78.2609	61.05	61.6566	62.1095	-0.452891	-0.410688	-0.9	-1.8	61.9	61.655	-0.012966	0.0410509	60.9	61
2006-03-07	60.9	60.9	60.1	60.1	-0.8	-0.0131	35931	2170037	18.16	61.18	61.26	-1.76528	-1.89357	0	0.8	0.303211	0.554761	54.5455	33.3333	0	100	60.3	61.4479	61.9754	-0.527559	-0.445107	-0.8	-1.7	61.05	61.4158	-0.0131363	0.0415973	60.1	60.2
2006-03-08	59.9	60	58.9	59	-1.1	-0.0183	59895	3558052	17.82	60.9	60.95	-3.11987	-3.19934	0	1.1	0.252676	0.645634	42.3546	25	0	100	59.225	61.1059	61.7717	-0.665803	-0.491155	-1.1	-1.9	60.3	61.0441	-0.015025	0.0423729	59	59.1
2006-03-09	59	59.9	59	59.8	0.8	0.0136	26989	1609134	18.07	60.32	60.74	-0.862069	-1.54758	0.8	0	0.343897	0.538029	38.3324	25	1	78.3784	59.625	60.8781	61.6127	-0.734617	-0.533601	0.8	-0.3	59.225	60.8527	0.0135593	0.041806	59.7	59.8
2006-03-10	59.8	62.2	59.8	61.4	1.6	0.0268	62589	3837663	18.55	60.24	60.8	1.92563	0.986842	1.6	0	0.553247	0.448357	54.5455	25	1	35.1351	61.2	60.9276	61.5821	-0.654518	-0.558116	1.6	2.4	59.625	60.9369	0.0267559	0.0407166	61.3	61.4
2006-03-13	61.4	61.7	60.8	61.4	0	0	17860	1095534	18.55	60.34	60.84	1.75671	0.920447	0	0	0.461039	0.373631	54.5455	33.3333	0	35.1351	61.325	60.9887	61.5631	-0.574333	-0.566088	0	1.6	61.2	61.0081	0	0.0407166	61.4	61.5
2006-03-14	61	61	59.8	60	-1.4	-0.0228	33167	1996709	18.13	60.32	60.75	-0.530504	-1.23457	0	1.4	0.384199	0.544692	43.2804	33.3333	0	72.973	60.2	60.8674	61.4621	-0.594708	-0.567434	-1.4	-1.4	61.325	60.853	-0.0163934	0.0416667	60	60.1
2006-03-15	61.5	62	60.9	61.1	1.1	0.0183	31017	1903914	18.46	60.74	60.82	0.59269	0.460375	1.1	0	0.503499	0.45391	54.5455	33.3333	1	43.2432	61.275	60.9301	61.4482	-0.518139	-0.572215	1.1	-0.3	60.2	60.891	-0.00650407	0.0409165	61.1	61.5
2006-03-16	61.5	62	60.5	60.5	-0.6	-0.0098	36359	2236465	18.28	60.88	60.6	-0.624179	-0.165017	0	0.6	0.419583	0.478259	52.28	33.3333	0	46.4286	60.875	60.9216	61.4058	-0.484153	-0.578525	-0.6	0.5	61.275	60.8309	-0.0162602	0.0413223	60.4	60.5
2006-03-17	60.3	60.9	60	60.7	0.2	0.0033	40778	2459469	18.34	60.74	60.49	-0.0658545	0.347165	0.2	0	0.382986	0.398549	54.5455	33.3333	1	29.1667	60.575	60.8683	61.3442	-0.47594	-0.581086	0.2	-0.4	60.875	60.8107	0.0066335	0.0411862	60.6	60.7
2006-03-20	60.7	60.7	60.1	60.2	-0.5	-0.0082	33866	2042708	18.19	60.5	60.42	-0.495868	-0.364118	0	0.5	0.319155	0.415457	50.2513	41.6667	0	50	60.3	60.7809	61.2669	-0.486019	-0.57647	-0.5	-0.3	60.575	60.7168	-0.00823723	0.0415282	60.1	60.2
2006-03-21	60	60.8	59.9	60.5	0.3	0.005	38157	2300389	18.28	60.6	60.46	-0.165017	0.0661594	0.3	0	0.315962	0.346215	54.5455	33.3333	1	37.5	60.425	60.7261	61.2045	-0.478406	-0.555648	0.3	-0.2	60.3	60.6834	0.00833333	0.0413223	60.5	60.6
2006-03-22	60	60.1	59.5	59.6	-0.9	-0.0149	44274	2643409	18.01	60.3	60.52	-1.16086	-1.52016	0	0.9	0.263302	0.438512	54.5455	41.6667	0	100	59.7	60.5683	61.0931	-0.524823	-0.532338	-0.9	-0.6	60.425	60.5168	-0.00666667	0.0419463	59.6	59.7
2006-03-23	59.8	60.3	59.2	59.6	0	0	37839	2257020	18.01	60.12	60.5	-0.864937	-1.4876	0	0	0.219418	0.365427	50.3715	41.6667	0	100	59.675	60.4308	60.988	-0.557204	-0.521525	0	-0.9	59.7	60.3757	-0.00334448	0.0419463	59.5	59.6
2006-03-24	59.6	60.2	59.5	59.8	0.2	0.0034	21882	1308820	18.07	59.94	60.34	-0.233567	-0.894929	0.2	0	0.216182	0.304522	45.0692	41.6667	1	88.8889	59.825	60.3376	60.9019	-0.564258	-0.520405	0.2	0.2	59.675	60.2871	0.0033557	0.041806	59.8	59.9
2006-03-27	60.6	60.7	60.2	60.3	0.5	0.0084	24844	1501649	18.22	59.96	60.23	0.567045	0.116221	0.5	0	0.263485	0.253769	39.5392	50	1	53.3333	60.375	60.3434	60.8629	-0.519479	-0.512047	0.5	0.7	59.825	60.2891	-0.0049505	0.0414594	60.3	60.4
2006-03-28	60.8	61.5	60.3	61.4	1.1	0.0182	39386	2403507	18.55	60.14	60.37	2.09511	1.70615	1.1	0	0.402904	0.211474	49.0156	50	1	0	61.15	60.4675	60.8841	-0.416653	-0.500771	1.1	1.6	60.375	60.46	0.00986842	0.0407166	61.3	61.4
2006-03-29	61	61.9	60.7	61.9	0.5	0.0081	44477	2736783	18.7	60.6	60.45	2.14521	2.39868	0.5	0	0.419087	0.176228	44.8225	50	1	0	61.6	60.6417	60.9372	-0.295445	-0.479803	0.5	1.6	61.15	60.6816	0.0147541	0.0403877	61.8	61.9
2006-03-30	62.5	63	62.1	62.9	1	0.0162	88159	5535452	19	61.26	60.69	2.67711	3.64146	1	0	0.515906	0.146857	44.3792	58.3333	1	0	62.725	60.9622	61.0696	-0.107372	-0.438851	1	1.5	61.6	61.0229	0.0064	0.0397456	62.8	62.9
2006-03-31	63	64.8	63	64.2	1.3	0.0207	87618	5614488	19.4	62.14	61.04	3.31509	5.17693	1.3	0	0.646588	0.122381	50.302	66.6667	1	0	64.05	61.4373	61.2904	0.146901	-0.368527	1.3	2.3	62.725	61.5116	0.0190476	0.0389408	64.1	64.2
2006-04-03	64.2	65	63.8	64.8	0.6	0.0093	36318	2342784	19.58	63.04	61.5	2.79188	5.36585	0.6	0	0.638823	0.101984	54.5455	66.6667	1	0	64.6	61.9238	61.5355	0.388318	-0.272224	0.6	1.9	64.05	62.0175	0.00934579	0.0385802	64.8	64.9
2006-04-04	64.7	64.8	64.1	64.5	-0.3	-0.0046	25627	1647903	19.49	63.66	61.9	1.31951	4.20032	0	0.3	0.532353	0.134987	44.0211	75	0	5.76923	64.475	62.3163	61.7533	0.563066	-0.151347	-0.3	0.3	64.6	62.3995	-0.00309119	0.0387597	64.4	64.5
2006-04-06	65	65.9	64.9	65.9	1.4	0.0217	63078	4126506	19.91	64.46	62.53	2.23394	5.38941	1.4	0	0.676961	0.112489	45.4003	66.6667	1	0	65.65	62.8292	62.0419	0.787292	-0.00195893	1.4	1.1	64.475	62.938	0.0138462	0.0379363	65.8	65.9
2006-04-07	66	67.8	65.6	67.4	1.5	0.0228	65596	4376354	20.36	65.36	63.31	3.12118	6.46027	1.5	0	0.814134	0.0937407	54.5455	75	1	0	67.05	63.4785	62.4129	1.06568	0.179145	1.5	2.9	65.65	63.6245	0.0212121	0.037092	67.3	67.4
2006-04-10	66.8	67.4	66.4	67	-0.4	-0.0059	45727	3064684	20.24	65.92	64.03	1.63835	4.63845	0	0.4	0.678445	0.144784	54.5455	75	0	5.6338	66.95	64.0126	62.749	1.26366	0.377272	-0.4	1.1	67.05	64.1438	0.00299401	0.0373134	67	67.1
2006-04-11	66.6	66.8	65.7	66.1	-0.9	-0.0134	32607	2159362	19.97	66.18	64.61	-0.120882	2.30614	0	0.9	0.565371	0.270653	49.0271	75	0	21.6667	66.175	64.3453	63.0027	1.34256	0.572739	-0.9	-1.3	66.95	64.4447	-0.00750751	0.0378215	66.1	66.2
2006-04-12	65.1	67.3	65.1	66.8	0.7	0.0106	53613	3565589	20.18	66.64	65.15	0.240096	2.53262	0.7	0	0.587809	0.225544	51.3677	75	1	10.9091	66.5	64.6768	63.2618	1.41499	0.762788	0.7	-0.2	66.175	64.8071	0.0261137	0.0374251	66.7	66.8
2006-04-13	67	67.3	66.3	67.2	0.4	0.006	37700	2520462	20.3	66.9	65.68	0.44843	2.31425	0.4	0	0.556507	0.187954	48.2411	75	1	4.44444	67	65.0342	63.5387	1.49551	0.940885	0.4	1.1	66.5	65.1752	0.00298507	0.0372024	67.1	67.2
2006-04-14	67	68	66.6	68	0.8	0.0119	37570	2533142	20.54	67.02	66.19	1.46225	2.73455	0.8	0	0.59709	0.156628	54.5455	75	1	0	67.65	65.4366	63.8432	1.5934	1.10161	0.8	1.2	67	65.6098	0.0149254	0.0367647	67.9	68
2006-04-17	68	68.1	67.4	67.8	-0.2	-0.0029	33897	2298527	20.48	67.18	66.55	0.922894	1.87829	0	0.2	0.497575	0.163857	53.5668	75	0	5.71429	67.775	65.7964	64.1345	1.6619	1.24312	-0.2	0.6	67.65	65.9468	-0.00294118	0.0368732	67.8	67.9
2006-04-18	67.8	68.1	66.9	67.9	0.1	0.0015	28570	1930958	20.51	67.54	66.86	0.533017	1.55549	0.1	0	0.431312	0.136547	41.4429	66.6667	1	2.85714	67.7	66.0892	64.3986	1.69065	1.3684	0.1	-0.1	67.775	66.2473	0.00147493	0.0368189	67.9	68
2006-04-19	68.9	69.9	68.9	69.4	1.5	0.0221	55084	3831778	20.97	68.06	67.35	1.96885	3.0438	1.5	0	0.609427	0.113789	50.7595	66.6667	1	0	69.4	66.5986	64.7691	1.82953	1.48421	1.5	1.6	67.7	66.7323	0.00725689	0.0360231	69.4	69.5
2006-04-20	69.2	70	69.2	69.9	0.5	0.0072	37284	2602546	21.12	68.6	67.75	1.89504	3.17343	0.5	0	0.591189	0.0948245	54.5455	66.6667	1	0	69.75	67.0834	65.138	1.9454	1.58195	0.5	2	69.4	67.2196	0.0101156	0.0357654	69.8	69.9
2006-04-21	69.4	70	69.2	69.3	-0.6	-0.0086	38211	2660479	18.33	68.86	67.94	0.638978	2.00177	0	0.6	0.492658	0.17902	54.5455	66.6667	0	15.7895	69.45	67.4475	65.4574	1.99008	1.66267	-0.6	-0.1	69.75	67.5397	-0.00144092	0.036075	69.2	69.3
2006-04-24	68.4	69.3	68.1	68.2	-1.1	-0.0159	40260	2764405	18.04	68.94	68.06	-1.0734	0.205701	0	1.1	0.410548	0.332517	54.5455	66.6667	0	44.7368	68.45	67.6017	65.6791	1.92264	1.72712	-1.1	-1.7	69.45	67.6413	-0.00292398	0.0366569	68.2	68.3
2006-04-25	68.1	68.1	66.8	67	-1.2	-0.0176	34997	2363365	17.72	68.76	68.15	-2.55963	-1.68745	0	1.2	0.342123	0.477097	35.6171	58.3333	0	93.5484	67.225	67.5438	65.7936	1.75017	1.76436	-1.2	-2.3	68.45	67.5426	-0.0161527	0.0373134	67	67.1
2006-04-26	66.8	69.2	66.6	69	2	0.0299	36146	2456872	18.25	68.68	68.37	0.465929	0.921457	2	0	0.618436	0.397581	54.5455	50	1	31.0345	68.45	67.6832	65.9904	1.69282	1.78629	2	0.8	67.225	67.7668	0.0329341	0.0362319	69	69.1
2006-04-27	68.7	68.9	67.2	67.2	-1.8	-0.0261	48944	3321284	17.78	68.14	68.37	-1.37951	-1.71128	0	1.8	0.515363	0.631318	47.0723	58.3333	0	93.1034	67.625	67.6742	66.1115	1.56278	1.78289	-1.8	0.2	68.45	67.6796	-0.0218341	0.0372024	67.2	67.5
2006-04-28	67.9	68.9	67	68.1	0.9	0.0134	44850	3043120	18.02	67.9	68.38	0.294551	-0.409476	0.9	0	0.579469	0.526098	54.5455	58.3333	1	62.069	68.025	67.7282	66.2532	1.475	1.76212	0.9	-0.9	67.625	67.7443	0.00294551	0.0367107	68.1	68.2
2006-05-02	66.6	67.4	66.5	67.2	-0.9	-0.0132	50364	3372318	17.78	67.7	68.32	-0.738552	-1.63934	0	0.9	0.482891	0.588415	54.5455	58.3333	0	93.1034	67.075	67.6277	66.3141	1.31363	1.72023	-0.9	0	68.025	67.6606	0.00900901	0.0372024	67	67.2
2006-05-03	67.4	68.1	67	67	-0.2	-0.003	40080	2700230	17.72	67.7	68.23	-1.03397	-1.80273	0	0.2	0.402409	0.523679	49.0095	50	0	100	67.275	67.5735	66.3853	1.18819	1.64897	-0.2	-1.1	67.075	67.5589	-0.00593472	0.0373134	67	67.1
2006-05-04	68	68	67.4	67.5	0.5	0.0075	24624	1667251	15.27	67.4	68.04	0.148368	-0.793651	0.5	0	0.418674	0.436399	44.8146	41.6667	1	82.7586	67.6	67.5775	66.4752	1.10229	1.55529	0.5	0.3	67.275	67.5499	-0.00735294	0.037037	67.4	67.5
2006-05-05	68.1	69.5	68	68.5	1	0.0148	52904	3632059	15.5	67.66	67.9	1.2415	0.883652	1	0	0.515562	0.363666	47.0748	50	1	34.7826	68.625	67.7387	66.6345	1.1042	1.45686	1	1.5	67.6	67.696	0.00587372	0.0364964	68.5	68.6
2006-05-08	69.6	69.9	68.9	69.4	0.9	0.0131	40011	2771563	15.7	67.92	67.91	2.17903	2.19408	0.9	0	0.579635	0.303055	54.5455	50	1	0	69.4	67.9943	66.8393	1.15493	1.37156	0.9	1.9	68.625	67.9582	-0.00287356	0.0360231	69.3	69.4
2006-05-09	69.1	69.1	67.7	68	-1.4	-0.0202	40518	2776035	15.38	68.08	67.89	-0.117509	0.162027	0	1.4	0.483029	0.485879	54.5455	50	0	58.3333	68.2	68.0259	66.9401	1.0858	1.29774	-1.4	-0.5	69.4	67.9646	-0.015919	0.0367647	67.9	68
2006-05-10	67.5	67.5	65.1	66.5	-1.5	-0.0221	72439	4796155	15.05	67.98	67.84	-2.17711	-1.97524	0	1.5	0.402524	0.654899	53.3408	41.6667	0	100	66.4	67.7758	66.9001	0.875663	1.20694	-1.5	-2.9	68.2	67.7393	-0.0148148	0.037594	66	66.5
2006-05-11	65.2	66.6	65.2	66.6	0.1	0.0015	41413	2738357	15.07	67.8	67.6	-1.76991	-1.47929	0.1	0	0.352104	0.545749	54.5455	41.6667	1	96.5517	66.25	67.541	66.852	0.689084	1.10987	0.1	-1.4	66.4	67.564	0.0214724	0.0375375	66.5	66.6
2006-05-12	65	65.4	64.8	64.9	-1.7	-0.0255	54980	3578024	14.68	67.08	67.37	-3.24985	-3.66632	0	1.7	0.29342	0.738125	54.5455	50	0	100	65	67.1501	66.7148	0.435337	0.994348	-1.7	-1.6	66.25	67.1542	-0.00153846	0.0385208	64.8	64.9
2006-05-15	63.6	63.9	63.1	63.2	-1.7	-0.0262	59123	3754660	14.3	65.84	66.88	-4.00972	-5.50239	0	1.7	0.244516	0.898437	54.5455	50	0	100	63.35	66.5655	66.4655	0.0999464	0.859494	-1.7	-3.4	65	66.5458	-0.00628931	0.039557	63.1	63.2
2006-05-16	63.3	63.8	62.3	62.4	-0.8	-0.0127	56328	3547237	14.12	64.72	66.4	-3.58467	-6.0241	0	0.8	0.203764	0.882031	34.5226	41.6667	0	100	62.725	65.9746	66.1885	-0.21382	0.703715	-0.8	-2.5	63.35	65.908	-0.014218	0.0400641	62.3	62.4
2006-05-17	63	64	62.8	63.7	1.3	0.0208	32078	2030134	14.41	64.16	66.07	-0.716958	-3.5871	1.3	0	0.38647	0.735026	54.5455	41.6667	1	81.4286	63.55	65.6016	65.993	-0.3914	0.537749	1.3	0.5	62.725	65.5683	0.0111111	0.0392465	63.7	63.8
2006-05-18	62.4	62.7	62	62.5	-1.2	-0.0188	54522	3401206	14.14	63.34	65.57	-1.32618	-4.68202	0	1.2	0.322058	0.812521	54.5455	41.6667	0	98.5714	62.425	65.1129	65.7287	-0.615813	0.346636	-1.2	0.1	63.55	65.0963	0.00160256	0.04	62.5	62.6
2006-05-19	62.5	63.1	62	62.5	0	0	41843	2612367	14.14	62.86	64.97	-0.572701	-3.80175	0	0	0.268382	0.677101	54.5455	41.6667	0	98.5714	62.525	64.7148	65.4914	-0.77664	0.132017	0	-1.2	62.425	64.6968	0	0.04	62.4	62.5
2006-05-22	62.7	62.8	60.7	60.8	-1.7	-0.0272	64657	3979555	13.76	62.38	64.11	-2.53286	-5.163	0	1.7	0.223651	0.847584	48.617	41.6667	0	100	61.275	64.1856	65.1791	-0.993508	-0.0990168	-1.7	-1.7	62.525	64.0973	-0.030303	0.0411184	60.8	60.9
2006-05-23	60.1	61.7	59.8	61.1	0.3	0.0049	57881	3518418	13.82	62.12	63.42	-1.64198	-3.65815	0.3	0	0.236376	0.70632	54.5455	33.3333	1	94.8276	60.925	63.6839	64.864	-1.18002	-0.327426	0.3	-1.4	61.275	63.6362	0.0166389	0.0409165	61.1	61.2
2006-05-24	61.1	61.7	60.2	61	-0.1	-0.0016	55807	3406810	13.8	61.58	62.87	-0.941864	-2.97439	0	0.1	0.19698	0.605267	54.5455	33.3333	0	96.5517	60.975	63.2672	64.5759	-1.30871	-0.549403	-0.1	0.2	60.925	63.2306	-0.00163666	0.0409836	61	61.1
2006-05-25	60.5	60.9	59.8	59.8	-1.2	-0.0197	50962	3075535	13.53	61.04	62.19	-2.03145	-3.84306	0	1.2	0.16415	0.704389	54.5455	25	0	100	60.075	62.7761	64.2425	-1.46641	-0.760708	-1.2	-1.3	60.975	62.7028	-0.0115702	0.041806	59.8	60
2006-05-26	60	60.6	59.3	59.5	-0.3	-0.005	60013	3599062	13.46	60.44	61.65	-1.55526	-3.48743	0	0.3	0.136792	0.636991	37.2272	25	0	100	59.725	62.3067	63.9079	-1.60118	-0.949722	-0.3	-1.5	60.075	62.2101	-0.00833333	0.0420168	59.5	59.6
2006-05-29	60	61.2	59.8	60.2	0.7	0.0118	32914	1990914	13.62	60.32	61.35	-0.198939	-1.87449	0.7	0	0.23066	0.530826	52.4772	25	1	83.3333	60.35	62.0057	63.6443	-1.63866	-1.10804	0.7	0.4	59.725	61.9009	0.00333333	0.0415282	60.2	60.4
2006-05-30	61	61.7	60.3	60.3	0.1	0.0017	56003	3408750	13.64	60.16	61.14	0.232713	-1.3739	0.1	0	0.208883	0.442355	36.8865	25	1	80.9524	60.65	61.7971	63.4225	-1.62542	-1.24515	0.1	0.8	60.35	61.6546	-0.0114754	0.0414594	60.3	60.8
2006-06-01	61.5	62.1	60.6	61.4	1.1	0.0182	45092	2769846	13.89	60.24	60.91	1.92563	0.804466	1.1	0	0.357403	0.368629	42.6204	33.3333	1	36.6667	61.375	61.7322	63.2708	-1.53869	-1.34769	1.1	1.2	60.65	61.6154	-0.00162602	0.0407166	61.4	61.5
2006-06-02	62.1	62.5	61.7	62.5	1.1	0.0179	44387	2761301	14.14	60.78	60.91	2.82988	2.61041	1.1	0	0.481169	0.307191	54.5455	41.6667	1	0	62.3	61.8195	63.1989	-1.37942	-1.41467	1.1	2.2	61.375	61.7515	0.00644122	0.04	62.4	62.5
2006-06-05	62.7	62.9	60	60.4	-2.1	-0.0336	53214	3269086	13.67	60.96	60.7	-0.918635	-0.494234	0	2.1	0.400974	0.605992	50.0101	50	0	70	60.925	61.6819	63.0305	-1.3486	-1.45412	-2.1	-1	62.3	61.5436	-0.0366826	0.0413907	60.4	60.5
2006-06-06	60.3	61.2	60	60.8	0.4	0.0066	52481	3183054	13.76	61.08	60.7	-0.458415	0.164745	0.4	0	0.400812	0.504994	54.5455	41.6667	1	56.6667	60.7	61.5308	62.8579	-1.32703	-1.47046	0.4	-1.7	60.925	61.4292	0.00829187	0.0411184	60.8	61
2006-06-07	60.5	60.8	60.1	60.1	-0.7	-0.0115	32268	1948028	13.6	61.04	60.6	-1.53997	-0.825083	0	0.7	0.33401	0.537495	54.5455	50	0	80	60.275	61.3376	62.6665	-1.32891	-1.4727	-0.7	-0.3	60.7	61.2247	-0.00661157	0.0415973	60.1	60.2
2006-06-08	59.6	59.7	55.9	55.9	-4.2	-0.0699	77527	4539942	12.65	59.94	60.09	-6.74007	-6.97287	0	4.2	0.278341	1.14791	29.497	50	0	100	56.85	60.6472	62.2357	-1.58846	-1.48626	-4.2	-4.9	60.275	60.4055	-0.0620805	0.0447227	55.9	56
2006-06-09	58	58.9	56.9	58.5	2.6	0.0465	68570	3963943	13.24	59.14	59.96	-1.08218	-2.43496	2.6	0	0.665285	0.956594	54.5455	50	1	60.6061	58.2	60.2707	61.9367	-1.66602	-1.49347	2.6	-1.6	56.85	60.1124	0.00862069	0.042735	58.5	58.6
2006-06-12	58	58.6	57	57.5	-1	-0.0171	53476	3083524	13.01	58.56	59.76	-1.81011	-3.78179	0	1	0.554404	0.963828	54.5455	50	0	75.7576	57.65	59.8675	61.6192	-1.75167	-1.50602	-1	1.6	58.2	59.7105	-0.00862069	0.0434783	57.5	57.6
2006-06-13	57	57.2	56.1	56.2	-1.3	-0.0226	52514	2969233	12.71	57.64	59.36	-2.49827	-5.32345	0	1.3	0.462003	1.01986	39.7022	50	0	95.4545	56.425	59.3379	61.2345	-1.89654	-1.53615	-1.3	-2.3	57.65	59.1704	-0.0140351	0.044484	56.2	56.4
2006-06-14	56.2	58.8	56.2	58.1	1.9	0.0338	56391	3231980	13.14	57.24	59.14	1.50245	-1.75854	1.9	0	0.701669	0.849881	54.5455	50	1	66.6667	57.8	59.1013	60.9801	-1.87873	-1.57393	1.9	0.6	56.425	59.0057	0.0338078	0.0430293	58.1	58.2
2006-06-15	58.7	58.8	56.7	56.8	-1.3	-0.0224	43513	2498170	12.85	57.42	58.68	-1.07976	-3.20382	0	1.3	0.584724	0.9249	38.8437	58.3333	0	86.3636	57.275	58.8203	60.7056	-1.88526	-1.63013	-1.3	0.6	57.8	58.6664	-0.032368	0.0440141	56.8	56.9
2006-06-16	59.5	59.6	58.9	59.4	2.6	0.0458	55764	3307408	13.44	57.6	58.37	3.125	1.76461	2.6	0	0.920604	0.77075	54.5455	50	1	28.5714	59.325	58.898	60.6033	-1.70535	-1.66977	2.6	1.3	57.275	58.7792	-0.00168067	0.0420875	59.3	59.4
2006-06-19	59.6	59.7	59	59.4	0	0	65355	3883315	13.44	57.98	58.27	2.44912	1.93925	0	0	0.76717	0.642292	54.5455	50	0	28.5714	59.375	58.9714	60.5123	-1.54098	-1.69355	0	2.6	59.325	58.8747	-0.0033557	0.0420875	59.3	59.4
2006-06-20	55.1	55.7	54.2	54.7	-4.7	-0.0791	90106	4956725	12.38	57.68	57.66	-5.16644	-5.13354	0	4.7	0.639308	1.31858	50.2575	41.6667	0	100	54.825	58.3335	60.0911	-1.75759	-1.74118	-4.7	-4.7	59.375	58.2325	-0.00725953	0.0457038	54.7	54.8
2006-06-21	54.7	55.5	54.6	55.3	0.6	0.011	33843	1867328	13.04	57.12	57.18	-3.18627	-3.28786	0.6	0	0.632757	1.09881	40.5599	33.3333	1	87.234	55.175	57.8475	59.7269	-1.87936	-1.7735	0.6	-4.1	54.825	57.7813	0.0109689	0.045208	55.3	55.4
2006-06-22	56.6	57.8	56.2	57.7	2.4	0.0434	41978	2399739	13.61	57.3	57.36	0.69808	0.592748	2.4	0	0.927297	0.915678	54.5455	41.6667	1	36.1702	57.35	57.771	59.5508	-1.77984	-1.78615	2.4	3	55.175	57.7688	0.0194346	0.0433276	57.6	57.7
2006-06-23	57	57	55.9	56.6	-1.1	-0.0191	28732	1621455	13.35	56.74	57.17	-0.24674	-0.997026	0	1.1	0.772748	0.946399	52.094	41.6667	0	59.5745	56.525	57.5793	59.3267	-1.7474	-1.78567	-1.1	1.3	57.35	57.589	-0.00701754	0.0441696	56.6	56.7
2006-06-26	56	57.5	56	57	0.4	0.0071	23838	1355741	13.44	56.26	57.12	1.31532	-0.210084	0.4	0	0.710623	0.788665	51.8902	41.6667	1	51.0638	56.875	57.471	59.1451	-1.67414	-1.76096	0.4	-0.7	56.525	57.4984	0.0178571	0.0438596	56.9	57
2006-06-27	57.4	58	56.8	57.4	0.4	0.007	36649	2102858	13.54	56.8	57.24	1.05634	0.279525	0.4	0	0.658853	0.657221	54.5455	50	1	42.5532	57.4	57.46	59.0158	-1.55579	-1.72508	0.4	0.8	56.875	57.4832	0	0.043554	57.3	57.4
2006-06-28	56	56.7	55.8	56.1	-1.3	-0.0226	56513	3168356	13.23	56.96	57.04	-1.50983	-1.64797	0	1.3	0.549044	0.764351	49.6163	50	0	70.2128	56.175	57.2623	58.8054	-1.54306	-1.68706	-1.3	-0.9	57.4	57.2704	0.00178571	0.0445633	56	56.1
2006-06-29	56.1	56.8	56.1	56.7	0.6	0.0107	50918	2882231	13.37	56.76	57.03	-0.105708	-0.578643	0.6	0	0.557537	0.636959	42.7073	50	1	57.4468	56.575	57.1566	58.6402	-1.48359	-1.66242	0.6	-0.7	56.175	57.1827	0.0106952	0.0440917	56.7	56.8
2006-06-30	58.4	58.5	57.8	58.4	1.7	0.03	71062	4136338	13.77	57.12	56.93	2.2409	2.58212	1.7	0	0.747947	0.530799	53.8904	58.3333	1	21.2766	58.275	57.3287	58.6131	-1.28448	-1.63392	1.7	2.3	56.575	57.37	0	0.0428082	58.3	58.4
2006-07-03	58.5	58.8	58.2	58.5	0.1	0.0017	29708	1739238	13.8	57.42	56.84	1.88088	2.92048	0.1	0	0.639956	0.442333	52.3159	58.3333	1	0	58.5	57.5089	58.6048	-1.09589	-1.56039	0.1	1.8	58.275	57.5438	0	0.042735	58.5	58.6
2006-07-04	59	59.3	58.6	58.8	0.3	0.0051	30548	1803386	13.87	57.7	57.25	1.90641	2.70742	0.3	0	0.583297	0.368611	54.5455	66.6667	1	0	58.875	57.719	58.6248	-0.905733	-1.45221	0.3	0.4	58.5	57.7371	-0.00338983	0.042517	58.7	58.8
2006-07-05	58.7	58.8	57.6	57.7	-1.1	-0.0187	23118	1345011	13.61	58.02	57.49	-0.551534	0.365281	0	1.1	0.486081	0.490509	54.5455	66.6667	0	40.7407	57.95	57.7546	58.5748	-0.820217	-1.34559	-1.1	-0.8	58.875	57.7314	-0.0170358	0.0433276	57.7	57.8
2006-07-06	57.4	57.5	56.8	57.1	-0.6	-0.0104	39107	2230580	13.47	58.1	57.43	-1.72117	-0.574613	0	0.6	0.405067	0.508757	54.5455	66.6667	0	62.963	57.125	57.6577	58.4674	-0.809683	-1.2414	-0.6	-1.7	57.95	57.6342	-0.00522648	0.0437828	57.1	57.2
2006-07-07	57.1	57.2	56.2	56.9	-0.2	-0.0035	38636	2187563	13.42	57.8	57.46	-1.55709	-0.974591	0	0.2	0.337556	0.457298	54.5455	66.6667	0	70.3704	56.8	57.5258	58.3439	-0.818128	-1.14628	-0.2	-0.8	57.125	57.5213	-0.00350263	0.0439367	56.9	57
2006-07-10	56	57.2	55.7	56.9	0	0	40595	2281931	13.42	57.48	57.45	-1.00905	-0.957354	0	0	0.281297	0.381082	54.5455	58.3333	0	70.3704	56.675	57.3949	58.2203	-0.825392	-1.06513	0	-0.2	56.8	57.4257	0.0160714	0.0439367	56.9	57
2006-07-11	56.4	56.9	56.2	56.4	-0.5	-0.0088	26394	1491071	13.3	57	57.35	-1.05263	-1.6565	0	0.5	0.234414	0.400901	42.8995	50	0	88.8889	56.475	57.2534	58.091	-0.837632	-0.986749	-0.5	-0.5	56.675	57.2679	0	0.0443262	56.4	56.5
2006-07-12	57.8	58	56.7	57.1	0.7	0.0124	51799	2979661	13.47	56.88	57.45	0.386779	-0.609225	0.7	0	0.312012	0.334084	54.5455	50	1	70.8333	57.225	57.249	58.0268	-0.777847	-0.908333	0.7	0.2	56.475	57.2421	-0.0121107	0.0437828	57.1	57.2
2006-07-13	56.6	56.8	56.3	56.3	-0.8	-0.014	19608	1107502	13.28	56.72	57.41	-0.74048	-1.93346	0	0.8	0.26001	0.411737	54.5455	50	0	100	56.425	57.1222	57.9082	-0.785961	-0.852942	-0.8	-0.1	57.225	57.0971	-0.00530035	0.044405	56.3	56.4
2006-07-14	55.2	55.5	55	55.1	-1.2	-0.0213	51765	2855140	13	56.36	57.08	-2.23563	-3.46882	0	1.2	0.216675	0.543114	54.5455	41.6667	0	100	55.175	56.8227	57.7057	-0.883075	-0.829296	-1.2	-2	56.425	56.7899	-0.00181159	0.0453721	55.1	55.2
2006-07-17	54.7	54.9	53.4	53.8	-1.3	-0.0236	55813	3024289	12.69	55.74	56.61	-3.48044	-4.96379	0	1.3	0.180562	0.669262	47.3878	41.6667	0	100	53.975	56.3846	57.4294	-1.04483	-0.844751	-1.3	-2.5	55.175	56.3299	-0.0164534	0.0464684	53.8	53.9
2006-07-18	54	54.3	53.9	54.1	0.3	0.0056	29145	1575904	12.76	55.28	56.14	-2.13459	-3.63377	0.3	0	0.200469	0.557718	54.5455	33.3333	1	92.3077	54.1	56.0331	57.1828	-1.14967	-0.881358	0.3	-1	53.975	55.9868	0.00185185	0.0462107	54.1	54.2
2006-07-19	54.2	54.7	53.8	53.8	-0.3	-0.0055	31916	1730662	12.69	54.62	55.75	-1.50128	-3.49776	0	0.3	0.167057	0.514765	23.6534	33.3333	0	100	54.025	55.7241	56.9488	-1.2247	-0.927471	-0.3	0	54.1	55.6504	-0.00738007	0.0464684	53.8	53.9
2006-07-20	55.5	56.3	55.2	56.2	2.4	0.0446	47771	2661924	13.25	54.6	55.66	2.9304	0.970176	2.4	0	0.539214	0.428971	54.5455	25	1	27.2727	55.975	55.7627	56.8767	-1.11397	-0.960342	2.4	2.1	54.025	55.735	0.0126126	0.044484	56.2	56.3
2006-07-21	56	56	54.7	54.9	-1.3	-0.0231	42576	2347556	12.95	54.56	55.46	0.623167	-1.00974	0	1.3	0.449345	0.574142	54.5455	25	0	66.6667	55.125	55.6646	56.747	-1.08233	-0.988891	-1.3	1.1	55.975	55.6065	-0.0196429	0.0455373	54.8	54.9
2006-07-24	52.9	53	52.3	52.9	-2	-0.0364	73938	3896349	12.48	54.38	55.06	-2.72159	-3.92299	0	2	0.374454	0.811785	44.7644	25	0	100	52.775	55.2201	56.4527	-1.23267	-1.03278	-2	-3.3	55.125	55.1901	0	0.047259	52.9	53
2006-07-25	54.3	54.5	53.5	53.8	0.9	0.017	43438	2342900	12.69	54.32	54.8	-0.95729	-1.82482	0.9	0	0.462045	0.676488	53.493	25	1	78.5714	53.9	55.017	56.2636	-1.24666	-1.08487	0.9	-1.1	52.775	54.9763	-0.0092081	0.0464684	53.7	53.8
2006-07-26	54.5	54.5	53.7	53.9	0.1	0.0019	38375	2069640	12.71	54.34	54.48	-0.809717	-1.06461	0.1	0	0.401704	0.56374	51.0777	33.3333	1	70.5882	54	54.8605	56.096	-1.23545	-1.13482	0.1	1	53.9	54.8107	-0.0110092	0.0463822	53.8	53.9
2006-07-27	53.9	54.3	53.7	54.2	0.3	0.0056	51881	2807050	12.78	53.94	54.27	0.482017	-0.128985	0.3	0	0.384754	0.469783	52.0842	41.6667	1	60.6061	54.1	54.7435	55.9481	-1.2046	-1.17054	0.3	0.4	54	54.7167	0.00556586	0.0461255	54.2	54.3
2006-07-28	54.1	54.5	53.9	54.4	0.2	0.0037	41208	2235000	12.83	53.84	54.2	1.04012	0.369004	0.2	0	0.353961	0.391486	49.4639	50	1	54.5455	54.3	54.6753	55.826	-1.15075	-1.18231	0.2	0.5	54.1	54.668	0.00554529	0.0459559	54.3	54.4
2006-07-31	55.3	55.5	54.2	54.8	0.4	0.0074	39280	2161400	12.92	54.22	54.3	1.06972	0.92081	0.4	0	0.361634	0.326238	50.7204	50	1	42.4242	54.825	54.6983	55.7519	-1.05357	-1.17163	0.4	0.6	54.3	54.6883	-0.00904159	0.0456204	54.8	54.9
2006-08-01	54.9	55.3	54.8	55.1	0.3	0.0055	20951	1152813	13	54.48	54.4	1.13803	1.28676	0.3	0	0.351362	0.271865	54.5455	58.3333	1	33.3333	55.075	54.7563	55.7017	-0.945475	-1.14061	0.3	0.7	54.825	54.7516	0.00364299	0.0453721	55	55.1
2006-08-02	54.9	55.2	54.5	54.9	-0.2	-0.0036	21801	1196478	12.95	54.68	54.51	0.402341	0.715465	0	0.2	0.292802	0.259888	54.5455	66.6667	0	39.3939	54.875	54.7745	55.6405	-0.865969	-1.11305	-0.2	0.1	55.075	54.7745	0	0.0455373	54.8	54.9
2006-08-03	55.2	55.4	54.6	54.9	0	0	31637	1742066	12.95	54.82	54.38	0.145932	0.956234	0	0	0.244001	0.216573	54.5455	66.6667	0	9.09091	54.95	54.8015	55.5894	-0.787826	-1.08033	0	-0.2	54.875	54.7938	-0.00543478	0.0455373	54.9	55
2006-08-04	55.1	55.4	54.6	54.9	0	0	35370	1948315	12.95	54.92	54.38	-0.0364166	0.956234	0	0	0.203335	0.180478	54.5455	58.3333	0	9.09091	54.95	54.8244	55.542	-0.717625	-1.0231	0	0	54.95	54.8101	-0.00362976	0.0455373	54.8	54.9
2006-08-07	55.3	55.3	54.4	54.6	-0.3	-0.0055	21730	1192586	12.88	54.88	54.55	-0.510204	0.091659	0	0.3	0.169445	0.200398	36.784	58.3333	0	38.4615	54.725	54.8091	55.4815	-0.672394	-0.959294	-0.3	-0.3	54.95	54.7778	-0.0126582	0.0457875	54.5	54.6
2006-08-08	54.8	55.5	54.6	55.5	0.9	0.0165	21350	1177374	13.09	54.96	54.72	0.982533	1.42544	0.9	0	0.291205	0.166998	49.8745	50	1	0	55.275	54.8808	55.4662	-0.58542	-0.887069	0.9	0.6	54.725	54.8889	0.0127737	0.045045	55.5	55.6
2006-08-09	55.1	55.9	55	55.8	0.3	0.0054	52884	2923387	13.16	55.14	54.91	1.19695	1.62083	0.3	0	0.29267	0.139165	41.6181	58.3333	1	0	55.625	54.9953	55.4779	-0.482686	-0.806857	0.3	1.2	55.275	55.0291	0.0127042	0.0448029	55.8	55.9
2006-08-10	55.8	57	55.8	56.8	1	0.0179	60634	3433545	13.4	55.52	55.17	2.30548	2.9545	1	0	0.410559	0.115971	48.1486	66.6667	1	0	56.6	55.2421	55.5611	-0.318918	-0.714431	1	1.3	55.625	55.3015	0.0179211	0.0440141	56.7	56.8
2006-08-11	57.5	57.6	57	57.4	0.6	0.0106	46283	2654877	13.54	56.02	55.47	2.46341	3.47936	0.6	0	0.442132	0.0966426	52.391	66.6667	1	0	57.35	55.5664	55.6936	-0.127147	-0.611496	0.6	1.6	56.6	55.6244	-0.00173913	0.043554	57.3	57.4
2006-08-14	57.4	57.9	57.3	57.6	0.2	0.0035	24860	1433377	13.58	56.62	55.75	1.73084	3.31839	0.2	0	0.401777	0.0805355	54.5455	66.6667	1	0	57.6	55.8793	55.8348	0.0444937	-0.501499	0.2	0.8	57.35	55.9283	0.00348432	0.0434028	57.6	57.7
2006-08-15	57.8	57.9	57.3	57.6	0	0	20333	1170783	13.58	57.04	56	0.981767	2.85714	0	0	0.334814	0.0671129	39.522	66.6667	0	0	57.6	56.144	55.9655	0.178463	-0.385451	0	0.2	57.6	56.1855	-0.00346021	0.0434028	57.5	57.6
2006-08-16	58.8	59.2	58.5	59	1.4	0.0243	57853	3403785	13.92	57.68	56.41	2.28849	4.59138	1.4	0	0.512345	0.0559274	48.5191	58.3333	1	0	58.925	56.5719	56.1848	0.387089	-0.254905	1.4	1.4	57.6	56.6185	0.00340136	0.0423729	58.9	59
2006-08-17	60	60.1	59.3	59.7	0.7	0.0119	61508	3678567	14.08	58.26	56.89	2.47168	4.93936	0.7	0	0.543621	0.0466062	54.5455	58.3333	1	0	59.7	57.0531	56.4452	0.607954	-0.107619	0.7	2.1	58.925	57.0926	-0.005	0.041876	59.6	59.7
2006-08-18	60.2	60.3	59.4	59.6	-0.1	-0.0017	57095	3411458	14.06	58.7	57.36	1.53322	3.90516	0	0.1	0.453017	0.0555051	54.5455	58.3333	0	1.96078	59.725	57.4642	56.6881	0.776063	0.0533211	-0.1	0.6	59.7	57.4783	-0.00996678	0.0419463	59.6	59.7
2006-08-21	59.3	59.5	57.6	57.9	-1.7	-0.0285	41363	2423290	13.66	58.76	57.69	-1.46358	0.364015	0	1.7	0.377514	0.329588	44.8296	58.3333	0	42.8571	58.225	57.5812	56.802	0.779269	0.204953	-1.7	-1.8	59.725	57.5432	-0.0236088	0.0431779	57.9	58
2006-08-22	58	58.8	58	58.8	0.9	0.0155	20933	1221302	13.87	59	58.02	-0.338983	1.34436	0.9	0	0.464595	0.274656	54.5455	58.3333	1	23.0769	58.6	57.738	56.9351	0.802816	0.347787	0.9	-0.8	58.225	57.7366	0.0137931	0.042517	58.8	58.9
2006-08-23	58.8	58.9	57.2	58.1	-0.7	-0.0119	32008	1853055	13.7	58.82	58.25	-1.22407	-0.257511	0	0.7	0.387163	0.345547	54.5455	66.6667	0	55.1724	58.075	57.7898	57.0196	0.770235	0.468804	-0.7	0.2	58.6	57.7925	-0.0119048	0.0430293	58.1	58.2
2006-08-24	57.2	57.6	56.7	56.9	-1.2	-0.0207	36380	2075421	13.42	58.26	58.26	-2.33436	-2.33436	0	1.2	0.322636	0.487956	53.0506	66.6667	0	100	57.025	57.6721	57.02	0.65217	0.555395	-1.2	-1.9	58.075	57.6552	-0.00524476	0.0439367	56.9	57
2006-08-25	57	57.6	56.7	57	0.1	0.0018	24444	1400010	13.44	57.74	58.22	-1.28161	-2.0955	0.1	0	0.28553	0.40663	54.5455	58.3333	1	96.4286	57.075	57.5803	57.0241	0.556226	0.612254	0.1	-1.1	57.025	57.5544	0	0.0438596	57	57.1
2006-08-28	57	57	55.9	56.2	-0.8	-0.014	26576	1492918	13.25	57.4	58.08	-2.09059	-3.23691	0	0.8	0.237941	0.472192	48.9364	58.3333	0	100	56.325	57.3872	56.9723	0.414888	0.638523	-0.8	-0.7	57.075	57.346	-0.0140351	0.044484	56.2	56.3
2006-08-29	56.7	56.8	56.3	56.5	0.3	0.0053	25772	1457184	13.33	56.94	57.97	-0.772743	-2.53579	0.3	0	0.248285	0.393493	42.1878	50	1	91.4286	56.525	57.2545	56.9391	0.315379	0.630555	0.3	-0.5	56.325	57.2159	-0.00352734	0.0442478	56.5	56.6
2006-08-30	57.4	57.8	57	57.3	0.8	0.0142	26560	1527470	13.51	56.78	57.8	0.915815	-0.865052	0.8	0	0.340237	0.327911	44.9394	50	1	68.5714	57.35	57.2692	56.9696	0.299635	0.596298	0.8	1.1	56.525	57.2288	-0.00174216	0.04363	57.3	57.4
2006-08-31	58.2	58.7	58	58.1	0.8	0.014	39871	2325861	12	57.02	57.64	1.89407	0.798057	0.8	0	0.416864	0.273259	47.3216	50	1	44.1176	58.225	57.4163	57.0626	0.353685	0.549367	0.8	1.6	57.35	57.3628	-0.00171821	0.0430293	58.1	58.3
2006-09-01	58.3	58.9	58.3	58.8	0.7	0.012	28851	1690930	12.15	57.38	57.56	2.47473	2.15427	0.7	0	0.464054	0.227716	49.6793	58.3333	1	0	58.7	57.6138	57.1839	0.429893	0.510547	0.7	1.5	58.225	57.5839	0.00857633	0.042517	58.8	58.9
2006-09-04	59.1	59.4	58.9	59.3	0.5	0.0085	26587	1571482	12.25	58	57.7	2.24138	2.77296	0.5	0	0.470045	0.189763	54.5455	58.3333	1	0	59.225	57.8616	57.3351	0.526582	0.479855	0.5	1.2	58.7	57.8479	0.00338409	0.0421585	59.2	59.3
2006-09-05	59.4	59.4	58.5	58.6	-0.7	-0.0118	14895	875258	12.11	58.42	57.68	0.308114	1.59501	0	0.7	0.391704	0.274803	54.5455	58.3333	0	22.5806	58.775	58.0022	57.4417	0.560437	0.456544	-0.7	-0.2	59.225	57.9636	-0.013468	0.0426621	58.6	58.7
2006-09-06	58.5	58.7	57.2	57.8	-0.8	-0.0137	24843	1440602	11.94	58.52	57.65	-1.23035	0.260191	0	0.8	0.32642	0.362336	54.5455	58.3333	0	48.3871	57.875	57.9826	57.4738	0.50878	0.440612	-0.8	-1.5	58.775	57.9385	-0.0119658	0.0432526	57.8	57.9
2006-09-07	56.8	57.3	56.8	57.1	-0.7	-0.0121	23156	1320718	11.8	58.32	57.67	-2.09191	-0.988382	0	0.7	0.272017	0.418613	54.5455	58.3333	0	70.9677	57.075	57.843	57.4443	0.398692	0.423108	-0.7	-1.5	57.875	57.8095	0.00528169	0.0437828	57.1	57.2
2006-09-08	56.6	57.3	56.6	56.7	-0.4	-0.007	30453	1730807	11.71	57.9	57.64	-2.07254	-1.63081	0	0.4	0.22668	0.415511	54.5455	50	0	83.871	56.825	57.6864	57.3984	0.287954	0.409004	-0.4	-1.1	57.075	57.6388	0.00176678	0.0440917	56.7	56.8
2006-09-11	56.9	58	56.2	56.3	-0.4	-0.0071	36124	2058970	11.63	57.3	57.65	-1.7452	-2.34172	0	0.4	0.1889	0.412926	45.7404	50	0	100	56.7	57.5346	57.3467	0.187941	0.394844	-0.4	-0.8	56.825	57.4328	-0.0105448	0.044405	56.3	56.4
2006-09-12	56.5	57.1	56.2	56.7	0.4	0.0071	28382	1608708	11.71	56.92	57.67	-0.386507	-1.68198	0.4	0	0.224084	0.344105	32.2816	50	1	86.6667	56.675	57.4024	57.2969	0.105447	0.373268	0.4	0	56.7	57.3201	0.00353982	0.0440917	56.7	56.8
2006-09-13	57.8	58.4	57.6	58.4	1.7	0.03	44704	2590798	12.07	57.04	57.78	2.38429	1.07304	1.7	0	0.47007	0.286754	54.5455	50	1	30	58.2	57.5251	57.3638	0.161265	0.351888	1.7	2.1	56.675	57.4862	0.0103806	0.0428082	58.3	58.4
2006-09-14	59	59	57.6	58.4	0	0	40242	2345661	12.07	57.3	57.81	1.91972	1.02058	0	0	0.391725	0.238962	47.8786	58.3333	0	30	58.35	57.652	57.4369	0.215126	0.328025	0	1.7	58.2	57.6268	-0.0101695	0.0428082	58.3	58.4
2006-09-15	58.5	59	58.2	59	0.6	0.0103	41982	2468678	12.19	57.76	57.83	2.14681	2.02317	0.6	0	0.426437	0.199135	45.7648	50	1	10	58.8	57.8286	57.5378	0.29077	0.301823	0.6	0.6	58.35	57.8381	0.00854701	0.0423729	58.9	59
2006-09-18	59.5	60.1	59.4	59.9	0.9	0.0153	61233	3662681	12.38	58.48	57.89	2.42818	3.4721	0.9	0	0.505364	0.165946	49.2317	50	1	0	59.825	58.1357	57.7073	0.428488	0.287163	0.9	1.5	58.8	58.1553	0.00672269	0.0417362	59.9	60
2006-09-19	60.5	60.9	60.3	60.5	0.6	0.01	51128	3099637	12.5	59.24	58.08	2.12694	4.16667	0.6	0	0.521137	0.138288	54.5455	50	1	0	60.55	58.5072	57.9178	0.589339	0.296114	0.6	1.5	59.825	58.516	0	0.0413223	60.4	60.5
2006-09-20	60	60.1	59.5	59.9	-0.6	-0.0099	33680	2015418	12.38	59.54	58.29	0.604636	2.76205	0	0.6	0.434281	0.21524	48.459	50	0	14.2857	59.85	58.7138	58.061	0.652805	0.324348	-0.6	0	60.55	58.7289	-0.00166667	0.0417362	59.8	59.9
2006-09-21	60.5	60.7	60	60.5	0.6	0.01	33815	2041764	12.5	59.96	58.63	0.9006	3.18949	0.6	0	0.461901	0.179367	54.5455	41.6667	1	0	60.425	58.977	58.2361	0.740959	0.374682	0.6	0	59.85	59.0014	0	0.0413223	60.5	60.6
2006-09-22	59.9	60.2	59.5	59.7	-0.8	-0.0132	28447	1703785	12.33	60.1	58.93	-0.665557	1.30663	0	0.8	0.384917	0.282806	54.5455	50	0	19.0476	59.775	59.0998	58.3501	0.749729	0.437103	-0.8	-0.2	60.425	59.1089	-0.0033389	0.041876	59.7	59.8
2006-09-25	59.7	60	59.2	59.7	0	0	15970	952590	12.33	60.06	59.27	-0.599401	0.725494	0	0	0.320764	0.235671	44.4641	50	0	21.0526	59.65	59.1844	58.4464	0.738085	0.507396	0	-0.8	59.775	59.1998	0	0.041876	59.7	59.8
2006-09-26	60.2	60.7	60.2	60.5	0.8	0.0134	25915	1566967	12.5	60.06	59.65	0.732601	1.42498	0.8	0	0.400637	0.196393	50.0066	50	1	0	60.475	59.383	58.5966	0.786363	0.576852	0.8	0.8	59.65	59.3998	0.00498339	0.0413223	60.4	60.5
2006-09-27	60.9	61	60.4	60.9	0.4	0.0066	34994	2128494	12.58	60.26	59.9	1.06206	1.66945	0.4	0	0.400531	0.163661	54.5455	58.3333	1	0	60.8	59.601	58.7598	0.841152	0.64641	0.4	1.2	60.475	59.6306	0	0.0410509	60.9	61
2006-09-28	60.9	61.1	60.7	60.9	0	0	73393	4473099	12.58	60.34	60.15	0.928074	1.24688	0	0	0.333776	0.136384	54.5455	66.6667	0	0	60.9	59.8008	58.9184	0.882469	0.712154	0	0.4	60.8	59.8259	0	0.0410509	60.8	60.9
2006-09-29	60.6	60.7	59.2	59.7	-1.2	-0.0197	45844	2734420	12.33	60.34	60.22	-1.06066	-0.8635	0	1.2	0.278146	0.313653	46.8837	58.3333	0	100	59.825	59.8046	58.9855	0.819029	0.755548	-1.2	-1.2	60.9	59.8066	-0.0148515	0.041876	59.7	59.8
2006-10-02	59.8	60.5	59.5	60.2	0.5	0.0084	44256	2659355	12.44	60.44	60.25	-0.397088	-0.0829876	0.5	0	0.315122	0.261378	54.5455	50	1	58.3333	60.1	59.85	59.0681	0.781929	0.776947	0.5	-0.7	59.825	59.8671	0.00668896	0.0415282	60.1	60.2
2006-10-03	60	60.3	59.6	60	-0.2	-0.0033	31123	1871018	12.4	60.34	60.2	-0.563474	-0.332226	0	0.2	0.262602	0.251148	54.5455	58.3333	0	75	59.975	59.8692	59.1353	0.733979	0.785966	-0.2	0.3	60.1	59.8875	0	0.0416667	60	60.2
2006-10-04	60	60	58.5	58.5	-1.5	-0.025	46198	2732854	12.09	59.86	60.06	-2.27197	-2.5974	0	1.5	0.218835	0.45929	28.4992	50	0	100	58.875	59.7163	59.116	0.600298	0.770337	-1.5	-1.7	59.975	59.6741	-0.025	0.042735	58.5	58.6
2006-10-05	59.6	60.8	59.6	60.7	2.2	0.0376	44590	2690329	12.54	59.82	60.08	1.47108	1.03196	2.2	0	0.549029	0.382742	54.5455	41.6667	1	8.33333	60.45	59.8292	59.2148	0.614362	0.755296	2.2	0.7	58.875	59.8319	0.0184564	0.0411862	60.7	60.8
2006-10-11	60.7	60.9	60.4	60.6	-0.1	-0.0016	37660	2283469	12.52	60	60.17	1	0.714642	0	0.1	0.457524	0.335618	50.5294	41.6667	0	12.5	60.625	59.9516	59.3193	0.63234	0.743547	-0.1	2.1	60.45	59.9501	-0.00164745	0.0412541	60.6	60.7
2006-10-12	61	61.1	60.6	61	0.4	0.0066	31164	1900046	12.6	60.16	60.3	1.39628	1.16086	0.4	0	0.447937	0.279682	37.7088	41.6667	1	0	60.925	60.1013	59.4382	0.66315	0.729856	0.4	0.3	60.625	60.1116	0	0.0409836	61	61.1
2006-10-13	61.8	63.4	61.8	63.2	2.2	0.0361	77469	4854649	13.06	60.8	60.57	3.94737	4.34208	2.2	0	0.739947	0.233068	54.5455	41.6667	1	0	62.9	60.5319	59.6946	0.837282	0.729426	2.2	2.6	60.925	60.5867	0.0226537	0.039557	63.2	63.3
2006-10-14	63.5	63.5	62.5	63	-0.2	-0.0032	14366	904883	13.02	61.7	60.78	2.10697	3.65252	0	0.2	0.616623	0.227557	42.1246	50	0	4.25532	63	60.9116	59.9395	0.972146	0.73939	-0.2	2	62.9	60.958	-0.00787402	0.0396825	62.9	63
2006-10-16	64	65.2	63.3	65	2	0.0317	79595	5144417	13.43	62.56	61.19	3.90026	6.22651	2	0	0.847186	0.189631	54.5455	50	1	0	64.625	61.4829	60.2865	1.19636	0.781316	2	1.8	63	61.5799	0.015625	0.0384615	64.8	65
2006-10-17	64	64.2	62.8	62.9	-2.1	-0.0323	37928	2404922	13	63.02	61.51	-0.190416	2.2598	0	2.1	0.705988	0.508026	54.5455	50	0	32.3077	63.2	61.7471	60.5024	1.24472	0.832737	-2.1	-0.1	64.625	61.783	-0.0171875	0.0397456	62.9	63
2006-10-18	62.1	62.4	61.5	62	-0.9	-0.0143	36474	2256052	12.81	63.22	61.69	-1.92977	0.502513	0	0.9	0.588323	0.573355	54.5455	41.6667	0	46.1538	61.975	61.7821	60.6114	1.1707	0.881261	-0.9	-3	63.2	61.8163	-0.00161031	0.0403226	62	62.1
2006-10-19	61.3	61.8	60.8	61	-1	-0.0161	38049	2329850	12.6	62.78	61.79	-2.8353	-1.27852	0	1	0.490269	0.644462	47.4993	41.6667	0	61.5385	61.15	61.6849	60.6513	1.03355	0.929401	-1	-1.9	61.975	61.6908	-0.00489396	0.0409836	60.9	61
2006-10-20	61.2	61.9	61.2	61.8	0.8	0.0131	19635	1208659	12.77	62.54	62.12	-1.18324	-0.515132	0.8	0	0.541891	0.537052	54.5455	41.6667	1	72.7273	61.675	61.6834	60.7272	0.956204	0.967383	0.8	-0.2	61.15	61.7076	0.00980392	0.0404531	61.7	61.8
2006-10-23	61	61.5	60.9	61.2	-0.6	-0.0097	12833	784355	12.64	61.78	62.17	-0.938815	-1.56024	0	0.6	0.451576	0.547543	40.0373	41.6667	0	86.3636	61.2	61.609	60.7622	0.846814	0.991213	-0.6	0.2	61.675	61.6295	0.00327869	0.0408497	61.1	61.2
2006-10-24	61.7	63.2	61.7	63	1.8	0.0294	52308	3278190	13.02	61.8	62.41	1.94175	0.945361	1.8	0	0.676313	0.456286	54.5455	41.6667	1	50	62.725	61.7807	60.9076	0.873113	1.01454	1.8	1.2	61.2	61.8403	0.0210697	0.0396825	63	63.1
2006-10-25	62.9	62.9	62	62.3	-0.7	-0.0111	38659	2411053	12.87	61.86	62.54	0.711284	-0.383754	0	0.7	0.563594	0.496905	54.5455	50	0	67.5	62.375	61.8721	61.0163	0.855847	1.01661	-0.7	1.1	62.725	61.911	-0.00953895	0.0401284	62.3	62.4
2006-10-26	62.5	63.1	61.5	61.5	-0.8	-0.0128	32908	2056863	12.71	61.96	62.37	-0.742414	-1.3949	0	0.8	0.469662	0.547421	45.6997	41.6667	0	87.5	61.9	61.8764	61.0817	0.794674	0.996886	-0.8	-1.5	62.375	61.8478	-0.016	0.0406504	61.5	61.7
2006-10-27	62.4	62.9	62.2	62.5	1	0.0163	37746	2360949	12.91	62.1	62.32	0.644122	0.288832	1	0	0.558052	0.456184	54.5455	41.6667	1	62.5	62.525	61.9762	61.1886	0.787549	0.951463	1	0.2	61.9	61.9481	0.00160256	0.04	62.5	62.6
2006-10-30	61.5	61.7	60.7	60.7	-1.8	-0.0288	59490	3627159	12.54	62	61.89	-2.09677	-1.92277	0	1.8	0.465043	0.680153	51.5238	41.6667	0	100	60.95	61.8183	61.171	0.64735	0.885089	-1.8	-0.8	62.525	61.7561	-0.0130081	0.0411862	60.7	60.8
2006-10-31	61	61.4	60.9	61	0.3	0.0049	27335	1670216	12.6	61.6	61.7	-0.974026	-1.13452	0.3	0	0.437536	0.566794	54.5455	33.3333	1	86.9565	61.075	61.704	61.1639	0.540102	0.815023	0.3	-1.5	60.95	61.6398	0	0.0409836	61	61.1
2006-11-01	61.4	61.5	60.1	60.2	-0.8	-0.0131	53625	3250721	11.69	61.18	61.52	-1.60183	-2.14564	0	0.8	0.364613	0.605662	47.4474	41.6667	0	100	60.5	61.5187	61.1147	0.404052	0.745078	-0.8	-0.5	61.075	61.4183	-0.019544	0.0415282	60.2	60.5
2006-11-02	60	61.2	59.9	60.8	0.6	0.01	37838	2297231	11.81	61.04	61.5	-0.393185	-1.13821	0.6	0	0.403844	0.504718	51.0949	33.3333	1	78.5714	60.675	61.3889	61.0821	0.306815	0.672924	0.6	-0.2	60.5	61.3232	0.0133333	0.0411184	60.7	60.8
2006-11-03	60.2	61.5	60.2	61.1	0.3	0.0049	58670	3562947	11.86	60.76	61.43	0.559579	-0.537197	0.3	0	0.386537	0.420599	54.5455	41.6667	1	67.8571	60.975	61.3253	61.0742	0.251068	0.60673	0.3	0.9	60.675	61.2888	0.0149502	0.0409165	61.1	61.2
2006-11-06	60.3	60.8	60.3	60.5	-0.6	-0.0098	35903	2174125	11.75	60.72	61.36	-0.362319	-1.40156	0	0.6	0.322114	0.450499	53.0483	50	0	89.2857	60.525	61.2021	61.0335	0.168633	0.528454	-0.6	-0.3	60.975	61.1675	0.00331675	0.0413223	60.4	60.5
2006-11-07	61	61.3	60.5	60.6	0.1	0.0017	39861	2426681	11.77	60.64	61.12	-0.0659631	-0.850785	0.1	0	0.285095	0.375416	54.5455	50	1	82.6087	60.75	61.1326	61.0125	0.120073	0.446702	0.1	-0.5	60.525	61.0802	-0.00655738	0.0412541	60.6	60.7
2006-11-08	60.8	61	60.4	60.4	-0.2	-0.0033	28548	1730806	11.73	60.68	60.93	-0.461437	-0.869851	0	0.2	0.237579	0.34618	52.5352	50	0	91.3043	60.55	61.0429	60.9782	0.0647059	0.365594	-0.2	-0.1	60.75	60.9755	-0.00657895	0.0413907	60.4	60.5
2006-11-09	61	61.3	60.5	60.5	0.1	0.0017	42123	2567908	11.75	60.62	60.83	-0.197954	-0.542495	0.1	0	0.214649	0.288483	48.3964	50	1	86.9565	60.7	60.9902	60.9576	0.0325551	0.281706	0.1	-0.1	60.55	60.9024	-0.00819672	0.0413223	60.5	60.7
2006-11-10	60.5	61.1	60.3	60.8	0.3	0.005	31828	1928572	11.81	60.56	60.66	0.396301	0.230795	0.3	0	0.228874	0.240403	54.5455	50	1	33.3333	60.75	60.9532	60.9423	0.0109834	0.210998	0.3	0.4	60.7	60.8866	0.00495868	0.0411184	60.7	60.8
2006-11-13	60.5	60.6	59.9	60	-0.8	-0.0132	26736	1608718	11.65	60.46	60.59	-0.760834	-0.973758	0	0.8	0.190729	0.333669	39.4881	58.3333	0	100	60.125	60.8258	60.8817	-0.0559003	0.144776	-0.8	-0.5	60.75	60.7502	-0.00826446	0.0416667	60	60.1
2006-11-14	60.2	60.8	60.2	60.8	0.8	0.0133	24040	1455383	11.81	60.5	60.57	0.495868	0.379726	0.8	0	0.292274	0.278057	41.6047	58.3333	1	27.2727	60.65	60.7988	60.8646	-0.0657846	0.092572	0.8	0	60.125	60.7579	0.00996678	0.0411184	60.7	60.8
2006-11-15	61.6	62.2	61.3	61.8	1	0.0164	51705	3198698	12	60.78	60.73	1.67818	1.7619	1	0	0.410228	0.231714	50.1041	58.3333	1	0	61.775	60.949	60.932	0.0169645	0.0603664	1	1.8	60.65	60.9182	0.00324675	0.0404531	61.8	61.9
2006-11-16	62.5	62.7	62	62.2	0.4	0.0065	36219	2259634	12.08	61.12	60.87	1.76702	2.18498	0.4	0	0.408524	0.193095	52.2213	66.6667	1	0	62.275	61.153	61.0315	0.121489	0.0459688	0.4	1.4	61.775	61.1154	-0.0048	0.0401929	62.2	62.3
2006-11-17	62.5	62.8	62	62.4	0.2	0.0032	29897	1862234	12.12	61.44	61	1.5625	2.29508	0.2	0	0.37377	0.160913	54.5455	66.6667	1	0	62.4	61.3448	61.1328	0.211969	0.0507839	0.2	0.6	62.275	61.313	-0.0016	0.0400641	62.3	62.4
2006-11-20	62.3	62.3	61.6	62.2	-0.2	-0.0032	34279	2124809	12.08	61.88	61.17	0.51713	1.68383	0	0.2	0.311475	0.167427	44.2203	75	0	8.33333	62.075	61.4572	61.2026	0.254516	0.0657219	-0.2	0	62.4	61.4495	-0.00160514	0.0401929	62.1	62.2
2006-11-21	60	63	60	63	0.8	0.0129	43956	2738052	12.23	62.32	61.41	1.09114	2.58915	0.8	0	0.392896	0.139523	54.5455	66.6667	1	0	62.25	61.5791	61.2802	0.29891	0.0917446	0.8	0.6	62.075	61.688	0.05	0.0396825	62.9	63
2006-11-22	63	63.1	62.6	63	0	0	36526	2297766	12.23	62.56	61.67	0.703325	2.15664	0	0	0.327413	0.116269	47.8961	66.6667	0	0	62.925	61.7862	61.4021	0.384131	0.130809	0	0.8	62.25	61.8899	0	0.0396825	62.8	63
2006-11-23	63.3	63.7	63.1	63.5	0.5	0.0079	44010	2792092	12.33	62.82	61.97	1.08246	2.46894	0.5	0	0.356177	0.0968908	54.5455	66.6667	1	0	63.45	62.0422	61.5538	0.488403	0.183855	0.5	0.5	62.925	62.1376	0.00315956	0.0393701	63.5	63.6
2006-11-24	63.3	63.7	63	63.4	-0.1	-0.0016	24541	1555746	12.31	63.02	62.23	0.602983	1.88012	0	0.1	0.296815	0.097409	39.8859	66.6667	0	2.85714	63.375	62.2472	61.6887	0.558549	0.252127	-0.1	0.4	63.45	62.3318	0.00157978	0.0394322	63.3	63.4
2006-11-27	64.1	64.7	63.9	64.6	1.2	0.0189	43708	2813615	12.54	63.5	62.69	1.73228	3.04674	1.2	0	0.447345	0.0811742	54.5455	66.6667	1	0	64.45	62.5861	61.8932	0.692896	0.336425	1.2	1.1	63.375	62.6808	0.00780031	0.0386997	64.5	64.6
2006-11-28	64	64.2	63.6	64	-0.6	-0.0093	34177	2187193	12.43	63.7	63.01	0.470958	1.57118	0	0.6	0.372788	0.167645	48.6175	66.6667	0	21.4286	63.95	62.7959	62.0456	0.750372	0.417915	-0.6	0.6	64.45	62.8837	0	0.0390625	64	64.1
2006-11-29	64.4	64.7	63.4	64.5	0.5	0.0078	63844	4108641	12.52	64	63.28	0.78125	1.92794	0.5	0	0.39399	0.139704	44.3192	58.3333	1	4.16667	64.275	63.0235	62.2107	0.812777	0.494725	0.5	-0.1	63.95	63.1324	0.0015528	0.0387597	64.4	64.5
2006-11-30	64.9	65.5	64.4	65.5	1	0.0155	72606	4721466	12.72	64.4	63.61	1.70807	2.97123	1	0	0.494992	0.11642	46.0821	66.6667	1	0	65.225	63.3622	62.434	0.928191	0.574305	1	1.5	64.275	63.4966	0.00924499	0.0381679	65.4	65.5
2006-12-01	65.4	66.5	64.6	66.5	1	0.0153	70330	4633625	12.91	65.02	64.02	2.27622	3.87379	1	0	0.57916	0.0970169	54.5455	66.6667	1	0	66.025	63.7718	62.7	1.07186	0.665121	1	2	65.225	63.9587	0.0168196	0.037594	66.4	66.5
2006-12-04	66.2	66.7	65.8	66.3	-0.2	-0.003	51134	3386872	12.87	65.36	64.43	1.43819	2.90237	0	0.2	0.482633	0.114181	49.0069	66.6667	0	5.71429	66.275	64.1569	62.9648	1.19214	0.764368	-0.2	0.8	66.025	64.3189	0.00151057	0.0377074	66.3	66.4
2006-12-05	67.4	67.5	66.5	66.9	0.6	0.009	47385	3175275	12.99	65.94	64.82	1.45587	3.20889	0.6	0	0.502194	0.0951506	46.1849	58.3333	1	0	66.95	64.5866	63.26	1.32664	0.869092	0.6	0.4	66.275	64.716	-0.0074184	0.0373692	66.8	66.9
2006-12-06	67.4	68	67.3	67.9	1	0.0149	48564	3285248	13.18	66.62	65.31	1.92134	3.9657	1	0	0.585162	0.0792922	54.5455	58.3333	1	0	67.775	65.0772	63.5944	1.48271	0.979571	1	1.6	66.95	65.2058	0.0074184	0.0368189	67.8	67.9
2006-12-07	67.6	67.7	66.6	67	-0.9	-0.0133	35640	2387987	13.01	66.92	65.66	0.119546	2.04082	0	0.9	0.487635	0.216077	54.5455	66.6667	0	20	67.075	65.3845	63.8523	1.53226	1.08776	-0.9	0.1	67.775	65.4819	-0.00887574	0.0373134	66.9	67
2006-12-08	67	67	65	66.1	-0.9	-0.0134	38372	2526507	12.83	66.84	65.93	-1.10712	0.257849	0	0.9	0.406362	0.330064	50.0653	58.3333	0	46.1538	66.05	65.4869	64.0151	1.47184	1.17431	-0.9	-1.8	67.075	65.577	-0.0134328	0.0378215	66	66.1
2006-12-11	65.4	66.6	65.2	66.5	0.4	0.0061	34618	2280005	12.91	66.88	66.12	-0.568182	0.574713	0.4	0	0.405302	0.275053	54.5455	58.3333	1	35.8974	66.2	65.5966	64.1769	1.4197	1.24868	0.4	-0.5	66.05	65.719	0.0168196	0.037594	66.4	66.5
2006-12-12	66.5	66.5	63.9	64.2	-2.3	-0.0346	41605	2692887	12.47	66.34	66.14	-3.22581	-2.93317	0	2.3	0.337752	0.612544	45.8978	58.3333	0	100	64.7	65.4587	64.2157	1.24301	1.29648	-2.3	-1.9	66.2	65.4853	-0.0345865	0.0389408	64.2	64.4
2006-12-13	64.5	65	63.4	64.9	0.7	0.0109	38820	2496198	12.6	65.74	66.18	-1.27776	-1.93412	0.7	0	0.398126	0.510454	54.5455	58.3333	1	81.0811	64.55	65.3189	64.2404	1.07845	1.31318	0.7	-1.6	64.7	65.3952	0.00620155	0.0385208	64.8	64.9
2006-12-14	65.2	65.3	64.1	64.1	-0.8	-0.0123	23387	1509656	12.45	65.16	66.04	-1.62676	-2.93761	0	0.8	0.331772	0.558711	44.7384	58.3333	0	100	64.4	65.1775	64.2522	0.925267	1.29689	-0.8	-0.1	64.55	65.196	-0.0168712	0.0390016	64.1	64.3
2006-12-15	65	65.5	64.5	64.9	0.8	0.0125	34344	2226288	12.6	64.92	65.88	-0.0308071	-1.48755	0.8	0	0.40981	0.465593	39.6085	58.3333	1	78.9474	64.95	65.1425	64.3039	0.83858	1.25761	0.8	0	64.4	65.1504	-0.00153846	0.0385208	64.8	64.9
2006-12-18	65.3	67	65.3	66.6	1.7	0.0262	33660	2232601	12.93	64.94	65.91	2.55621	1.04688	1.7	0	0.624842	0.387994	54.5455	58.3333	1	34.2105	66.375	65.3321	64.4573	0.874781	1.2074	1.7	2.5	64.95	65.3734	0.0199081	0.0375375	66.5	66.6
2006-12-19	65.9	65.9	65	65.1	-1.5	-0.0225	35789	2339313	12.64	65.12	65.73	-0.0307125	-0.958466	0	1.5	0.520701	0.573328	54.5455	58.3333	0	73.6842	65.275	65.3233	64.5179	0.805426	1.13215	-1.5	0.2	66.375	65.3314	-0.0121396	0.0384025	65.1	65.2
2006-12-20	65.6	65.6	64.6	64.8	-0.3	-0.0046	33042	2145637	12.58	65.1	65.42	-0.460829	-0.947722	0	0.3	0.433918	0.527774	53.4261	50	0	75.8621	64.95	65.2659	64.5499	0.715983	1.04145	-0.3	-1.8	65.275	65.2496	-0.0121951	0.0385802	64.8	64.9
2006-12-21	64.8	65.7	64.8	64.9	0.1	0.0015	34217	2230322	12.6	65.26	65.21	-0.55164	-0.475387	0.1	0	0.378265	0.439811	46.6906	50	1	68	65.075	65.2365	64.5888	0.647719	0.949881	0.1	-0.2	64.95	65.1958	0.00154321	0.0385208	64.9	65
2006-12-22	65.5	65.6	65.1	65.6	0.7	0.0108	9506	622053	12.74	65.4	65.16	0.30581	0.675261	0.7	0	0.431887	0.366509	54.5455	50	1	40	65.475	65.2732	64.6545	0.618763	0.860887	0.7	0.8	65.075	65.258	0.00152672	0.0381098	65.5	65.6
2006-12-25	65.4	65.5	64.9	65.1	-0.5	-0.0076	4142	270272	12.64	65.1	65.02	0	0.123039	0	0.5	0.359906	0.388758	44.4423	50	0	60	65.15	65.2543	64.6912	0.5631	0.785341	-0.5	0.2	65.475	65.2337	-0.00458716	0.0384025	65.1	65.2
2006-12-26	65	66.1	65	66	0.9	0.0138	19121	1260114	12.82	65.28	65.2	1.10294	1.22699	0.9	0	0.449922	0.323965	50.4666	50	1	24	65.775	65.3344	64.7714	0.562929	0.728061	0.9	0.4	65.15	65.3516	0.0153846	0.0378788	65.9	66
2006-12-27	66	66.6	66	66.4	0.4	0.0061	22945	1523325	12.89	65.6	65.35	1.21951	1.60673	0.4	0	0.441601	0.269971	54.5455	58.3333	1	8	66.35	65.4906	64.8884	0.602249	0.69217	0.4	1.3	65.775	65.5129	0.00606061	0.0376506	66.3	66.4
2006-12-28	66.5	66.8	66.1	66.1	-0.3	-0.0045	20310	1348660	12.83	65.84	65.55	0.394897	0.839054	0	0.3	0.368001	0.274976	40.5287	58.3333	0	27.7778	66.275	65.6113	64.9911	0.620209	0.667907	-0.3	0.1	66.35	65.6032	-0.00601504	0.0378215	66.1	66.2
2006-12-29	66.2	67.5	65.5	67.5	1.4	0.0212	30812	2055150	13.11	66.22	65.81	1.93295	2.568	1.4	0	0.540001	0.229146	52.7687	58.3333	1	0	67	65.8249	65.1399	0.685048	0.646825	1.4	1.1	66.275	65.895	0.0196375	0.037037	67.2	67.5
2007-01-02	67.8	68	67.3	67.7	0.2	0.003	26080	1768132	13.15	66.74	65.92	1.43842	2.70024	0.2	0	0.483334	0.190955	51.6321	58.3333	1	0	67.675	66.1096	65.3277	0.781886	0.64421	0.2	1.6	67	66.1727	-0.00147493	0.0413589	67.7	67.8
2007-01-03	67.8	68.7	67.5	68	0.3	0.0044	42087	2875024	13.2	67.14	66.21	1.28091	2.70352	0.3	0	0.452778	0.159129	54.5455	66.6667	1	0	68.05	66.4081	65.5293	0.878761	0.662296	0.3	0.5	67.675	66.4538	0.00294985	0.0411765	68	68.1
2007-01-04	67.7	68.1	67.6	67.7	-0.3	-0.0044	22327	1514454	13.15	67.4	66.5	0.445104	1.80451	0	0.3	0.377315	0.182608	54.5455	66.6667	0	9.67742	67.775	66.6184	65.6957	0.922708	0.69285	-0.3	0	68.05	66.6456	0	0.0413589	67.7	67.8
2007-01-05	67.5	67.7	66.5	66.9	-0.8	-0.0118	30580	2048997	12.99	67.56	66.7	-0.976909	0.29985	0	0.8	0.31443	0.285507	54.5455	58.3333	0	37.931	67	66.6771	65.7923	0.884802	0.72241	-0.8	-1.1	67.775	66.6847	-0.00888889	0.0418535	66.8	66.9
2007-01-08	66.1	66.5	65.7	65.8	-1.1	-0.0164	24178	1595030	12.78	67.22	66.72	-2.11247	-1.3789	0	1.1	0.262025	0.421255	51.0062	58.3333	0	75.8621	65.95	66.5652	65.804	0.761259	0.744428	-1.1	-1.9	67	66.5486	-0.00453858	0.0425532	65.8	65.9
2007-01-09	65.9	66.5	65.9	66	0.2	0.003	26030	1721786	12.82	66.88	66.81	-1.31579	-1.21239	0.2	0	0.251687	0.351046	54.5455	58.3333	1	90.9091	66.1	66.4937	65.8259	0.667756	0.756075	0.2	-0.9	65.95	66.4642	0.00151745	0.0424242	66	66.1
2007-01-10	65.4	65.4	64	64.2	-1.8	-0.0273	73602	4751731	12.47	66.12	66.63	-2.90381	-3.64701	0	1.8	0.209739	0.592539	32.2087	58.3333	0	100	64.45	66.1793	65.724	0.455266	0.739744	-1.8	-1.6	66.1	66.1159	-0.0183486	0.0436137	64.2	64.3
2007-01-11	64.7	66.7	64.7	65.8	1.6	0.0249	68880	4548000	12.78	65.74	66.57	0.0912686	-1.15668	1.6	0	0.441449	0.493782	32.4757	50	1	57.8947	65.75	66.1132	65.7259	0.3873	0.713865	1.6	-0.2	64.45	66.0673	0.0170015	0.0425532	65.8	65.9
2007-01-12	67.5	69.5	67	69.1	3.3	0.0502	132902	9144897	13.42	66.18	66.87	4.41221	3.33483	3.3	0	0.917875	0.411485	54.0105	58.3333	1	0	68.675	66.5073	65.9444	0.56297	0.700301	3.3	4.9	65.75	66.5338	0.0237037	0.040521	69.1	69.2
2007-01-15	69.4	69.8	68.8	69.2	0.1	0.0014	69647	4827473	13.44	66.86	67.04	3.49985	3.22196	0.1	0	0.781562	0.342904	48.3581	58.3333	1	0	69.25	66.9293	66.1892	0.740057	0.695653	0.1	3.4	68.675	66.944	-0.00288184	0.0404624	69.1	69.2
2007-01-16	69.2	70.5	69.1	70.3	1.1	0.0159	75841	5311797	13.65	67.72	67.3	3.80981	4.45765	1.1	0	0.834635	0.285754	51.1994	58.3333	1	0	70.05	67.4094	66.4752	0.934184	0.701811	1.1	1.2	69.25	67.4603	0.015896	0.0398293	70.2	70.3
2007-01-17	69.9	71	69.2	70.9	0.6	0.0085	49117	3459845	13.77	69.06	67.59	2.66435	4.89717	0.6	0	0.795529	0.238128	52.7375	66.6667	1	0	70.5	67.8849	66.7733	1.11153	0.722791	0.6	1.7	70.05	67.9895	0.0143062	0.0394922	70.8	70.9
2007-01-18	71	71.7	70.9	71.2	0.3	0.0042	54736	3899079	13.83	70.14	67.94	1.51126	4.79835	0.3	0	0.712941	0.19844	54.5455	66.6667	1	0	71.25	68.4026	67.1049	1.29764	0.768662	0.3	0.9	70.5	68.4834	0.0028169	0.0393258	71.2	71.3
2007-01-19	69.5	70.9	69.5	69.8	-1.4	-0.0197	47010	3288532	13.55	70.28	68.23	-0.682982	2.30104	0	1.4	0.594118	0.3987	54.5455	66.6667	0	20	70	68.6483	67.3194	1.32894	0.831738	-1.4	-1.1	71.25	68.686	0.00431655	0.0401146	69.8	69.9
2007-01-22	70	70.2	68.9	69	-0.8	-0.0115	54717	3793847	13.4	70.24	68.55	-1.76538	0.656455	0	0.8	0.495098	0.465583	54.5455	58.3333	0	31.4286	69.275	68.7447	67.4643	1.28049	0.89982	-0.8	-2.2	70	68.7343	-0.0142857	0.0405797	69	69.1
2007-01-23	68.8	69	68.2	68.8	-0.2	-0.0029	38924	2669514	13.36	69.94	68.83	-1.62997	-0.0435856	0	0.2	0.412582	0.421319	39.6815	58.3333	0	34.2857	68.7	68.7379	67.5558	1.18207	0.980576	-0.2	-1	69.275	68.7444	0	0.0406977	68.7	68.8
2007-01-24	71	71.2	70	70.5	1.7	0.0247	79268	5591636	13.69	69.86	69.46	0.916118	1.49726	1.7	0	0.627151	0.3511	50.8593	58.3333	1	12.963	70.55	69.0167	67.7776	1.23907	1.07522	1.7	1.5	68.7	69.0145	-0.00704225	0.0397163	70.4	70.5
2007-01-25	70.9	71.2	70.6	71	0.5	0.0071	39325	2786673	13.79	69.82	69.98	1.69006	1.45756	0.5	0	0.605959	0.292583	54.5455	66.6667	1	8.33333	70.95	69.3141	68.0126	1.30151	1.15728	0.5	2.2	70.55	69.32	0.00141044	0.0394366	70.9	71
2007-01-26	67	68.4	67	68	-3	-0.0423	122033	8277229	13.2	69.46	69.87	-2.10193	-2.6764	0	3	0.504966	0.743819	49.2279	66.6667	0	100	67.85	69.0888	68.0005	1.08831	1.19597	-3	-2.5	70.95	69.1169	0.0149254	0.0411765	68	68.1
2007-01-29	68.3	68.8	68	68.6	0.6	0.0088	46137	3161818	13.32	69.38	69.81	-1.12424	-1.73328	0.6	0	0.520805	0.619849	54.5455	66.6667	1	81.25	68.5	68.9983	68.0375	0.960723	1.19892	0.6	-2.4	67.85	69.0374	0.00439239	0.0408163	68.5	68.6
2007-01-30	68	68.3	67.9	68	-0.6	-0.0087	40161	2732570	13.2	69.22	69.58	-1.7625	-2.27077	0	0.6	0.434004	0.616541	54.5455	66.6667	0	100	68.05	68.8524	68.0385	0.813914	1.16585	-0.6	0	68.5	68.8778	0	0.0411765	68	68.1
2007-01-31	68	68.2	65.9	67.4	-0.6	-0.0088	83281	5586661	13.09	68.6	69.23	-1.74927	-2.64336	0	0.6	0.36167	0.613784	54.5455	58.3333	0	100	67.225	68.602	67.9782	0.623805	1.09098	-0.6	-1.2	68.05	68.6504	-0.00882353	0.041543	67.3	67.4
2007-02-01	67.8	67.8	66.7	67	-0.4	-0.0059	33642	2256574	13.01	67.8	68.81	-1.17994	-2.63043	0	0.4	0.301392	0.578154	43.942	50	0	100	67.125	68.3748	67.915	0.459774	0.994409	-0.4	-1	67.225	68.3965	-0.0117994	0.041791	66.9	67
2007-02-02	67.8	68	67.4	67.8	0.8	0.0119	51909	3517050	13.17	67.76	68.61	0.0590319	-1.18059	0.8	0	0.384493	0.481795	54.5455	41.6667	1	80	67.75	68.2787	67.9028	0.375877	0.893896	0.8	0.4	67.125	68.3047	0	0.0412979	67.7	67.8
2007-02-05	67.8	68.2	67.3	67.8	0	0	26409	1791546	13.17	67.6	68.49	0.295858	-1.00745	0	0	0.320411	0.401495	41.5711	41.6667	0	80	67.775	68.2012	67.8933	0.307856	0.79676	0	0.8	67.75	68.2271	0	0.0412979	67.7	67.8
2007-02-06	68	68.9	67.8	68.9	1.1	0.0162	35949	2446861	13.38	67.78	68.5	1.6524	0.583942	1.1	0	0.450343	0.33458	54.5455	33.3333	1	52.5	68.625	68.2664	67.9475	0.318862	0.694515	1.1	1.1	67.775	68.3306	0.0132353	0.0406386	68.7	68.9
2007-02-07	69.2	69.4	68.5	68.8	-0.1	-0.0015	30682	2111084	13.36	68.06	68.33	1.08728	0.687838	0	0.1	0.375285	0.295483	54.5455	41.6667	0	55	68.875	68.36	68.0162	0.343794	0.588102	-0.1	1	68.625	68.4028	-0.00578035	0.0406977	68.7	68.8
2007-02-08	69.3	69.3	68	68.4	-0.4	-0.0058	42168	2890187	13.28	68.34	68.07	0.0877963	0.484795	0	0.4	0.312738	0.312902	54.5455	41.6667	0	26.3158	68.525	68.3854	68.0539	0.331489	0.50401	-0.4	-0.5	68.875	68.4024	-0.012987	0.0409357	68.4	68.5
2007-02-09	68.4	68.8	67.5	68	-0.4	-0.0058	60008	4097981	13.2	68.38	68.07	-0.555718	-0.102835	0	0.4	0.260615	0.327419	54.5455	41.6667	0	47.3684	68.075	68.3376	68.0555	0.282174	0.428616	-0.4	-0.8	68.525	68.3405	-0.00584795	0.0411765	68	68.1
2007-02-12	67	67.9	66.5	67	-1	-0.0147	51696	3451343	13.01	68.22	67.91	-1.78833	-1.34001	0	1	0.217179	0.439516	54.5455	33.3333	0	100	67.1	68.1472	67.9847	0.162543	0.356242	-1	-1.4	68.075	68.1343	0	0.041791	67	67.1
2007-02-13	66.5	67.1	65.8	65.8	-1.2	-0.0179	59866	3964313	12.78	67.6	67.69	-2.66272	-2.79214	0	1.2	0.180983	0.566263	31.1073	25	0	100	66.125	67.8361	67.8469	-0.0108148	0.285728	-1.2	-2.2	67.1	67.7751	-0.0105263	0.0425532	65.8	65.9
2007-02-14	67	67.3	66.4	67.3	1.5	0.0228	35749	2394998	13.07	67.3	67.68	0	-0.561466	1.5	0	0.400819	0.471886	40.0218	25	1	51.6129	67.075	67.719	67.7898	-0.0707299	0.226783	1.5	0.3	66.125	67.702	0.00447761	0.0416048	67.3	67.4
2007-02-26	69.1	69.2	68.7	68.9	1.6	0.0238	91537	6315338	13.38	67.4	67.87	2.22552	1.51761	1.6	0	0.600682	0.393238	51.4319	25	1	0	68.925	67.9046	67.8738	0.0307125	0.188432	1.6	3.1	67.075	67.8863	-0.00289436	0.0406386	68.9	69
2007-02-27	69	70.1	68.9	69.3	0.4	0.0058	76436	5309425	13.46	67.66	68.02	2.42388	1.8818	0.4	0	0.567235	0.327699	54.5455	33.3333	1	0	69.4	68.1346	67.9869	0.147732	0.17064	0.4	2	68.925	68.1038	0.00434783	0.040404	69.3	69.4
2007-03-01	66.7	68	66.7	66.7	-2.6	-0.0375	93532	6276532	12.95	67.6	67.91	-1.33136	-1.78177	0	2.6	0.472696	0.706415	53.5162	41.6667	0	74.2857	67.025	67.9639	67.9156	0.0482715	0.140575	-2.6	-2.2	69.4	67.8879	0	0.041979	66.7	66.9
2007-03-02	66.6	67	66.3	66.8	0.1	0.0015	32176	2144748	12.97	67.8	67.7	-1.47493	-1.32939	0.1	0	0.41058	0.58868	54.5455	41.6667	1	71.4286	66.725	67.7733	67.8274	-0.054135	0.0963603	0.1	-2.5	67.025	67.7205	0.003003	0.0419162	66.7	66.8
2007-03-03	65.8	66.2	65.8	66.1	-0.7	-0.0105	22498	1485930	12.83	67.56	67.43	-2.16104	-1.97242	0	0.7	0.34215	0.607233	54.5455	41.6667	0	91.4286	66.05	67.5082	67.6958	-0.187597	0.038684	-0.7	-0.6	66.725	67.4712	0.00455927	0.0423601	66	66.1
2007-03-05	65	65.4	63.3	63.3	-2.8	-0.0424	75532	4861631	12.29	66.44	66.92	-4.72607	-5.40944	0	2.8	0.285125	0.972694	34.656	41.6667	0	100	63.825	66.9415	67.4091	-0.467517	-0.044615	-2.8	-3.5	66.05	66.8295	-0.0261538	0.0442338	63.2	63.3
2007-03-06	63.3	65.6	63.3	65.1	1.8	0.0284	68036	4389939	12.64	65.6	66.63	-0.762195	-2.29626	1.8	0	0.537604	0.810578	51.0897	33.3333	1	70	64.775	66.6082	67.2139	-0.605716	-0.129977	1.8	-1	63.825	66.5634	0.028436	0.0430108	65.1	65.2
2007-03-07	66.1	66.1	65.2	65.5	0.4	0.0061	52234	3429120	12.72	65.36	66.48	0.214198	-1.47413	0.4	0	0.51467	0.675482	50.9459	41.6667	1	63.3333	65.575	66.4493	67.0925	-0.643271	-0.20025	0.4	2.2	64.775	66.3998	-0.00907716	0.0427481	65.4	65.5
2007-03-08	66	66	65	65.9	0.4	0.0061	42225	2768321	12.8	65.18	66.49	1.10463	-0.887351	0.4	0	0.495558	0.562902	49.137	50	1	56.6667	65.7	66.334	66.9894	-0.655392	-0.265212	0.4	0.8	65.575	66.3229	-0.00151515	0.0424886	65.8	65.9
2007-03-09	66.6	66.7	65.9	66.5	0.6	0.0091	38271	2540000	12.91	65.26	66.41	1.90009	0.135522	0.6	0	0.512965	0.469085	48.5256	58.3333	1	46.6667	66.4	66.3442	66.9457	-0.601579	-0.335467	0.6	1	65.7	66.3501	-0.0015015	0.0421053	66.5	66.6
2007-03-12	66.6	67.2	66.4	67.2	0.7	0.0105	923063	60066081	13.05	66.04	66.24	1.75651	1.44928	0.7	0	0.544138	0.390904	41.4028	66.6667	1	35	67	66.4451	66.9498	-0.5047	-0.407959	0.7	1.3	66.4	66.4809	0.00900901	0.0416667	67.1	67.2
2007-03-13	68	69.1	67.8	69.1	1.9	0.0283	87094	5982225	13.42	66.84	66.22	3.38121	4.34914	1.9	0	0.770115	0.325753	54.5455	75	1	0	68.775	66.8035	67.085	-0.28145	-0.444595	1.9	2.6	67	66.8838	0.0161765	0.040521	69	69.1
2007-03-14	67.5	68.2	67.4	67.9	-1.2	-0.0174	48967	3320866	13.18	67.32	66.34	0.861557	2.35152	0	1.2	0.641762	0.471461	47.192	75	0	20.6897	67.85	66.9645	67.1416	-0.17712	-0.45826	-1.2	0.7	68.775	67.0402	0.00592593	0.0412371	67.8	67.9
2007-03-15	68.6	69.3	68.5	69	1.1	0.0162	38644	2667048	13.4	67.94	66.56	1.5602	3.66587	1.1	0	0.718135	0.392884	54.5455	66.6667	1	1.72414	68.95	67.27	67.2756	-0.00561332	-0.43804	1.1	-0.1	67.85	67.3417	0.0058309	0.0405797	69	69.1
2007-03-16	69	69.2	68.5	69	0	0	32004	2205395	13.4	68.44	66.85	0.818235	3.21616	0	0	0.598446	0.327404	54.5455	66.6667	0	1.72414	68.925	67.5246	67.3978	0.126828	-0.372001	0	1.1	68.95	67.5968	0	0.0405797	69	69.1
2007-03-19	69	69.1	68.6	69	0	0	24124	1663354	13.4	68.8	67.42	0.290698	2.34352	0	0	0.498705	0.272836	52.6268	66.6667	0	2.5	68.925	67.74	67.5109	0.229147	-0.279239	0	0	68.925	67.8127	0	0.0405797	68.9	69
2007-03-20	69	69.5	69	69.2	0.2	0.0029	27140	1879173	13.44	68.82	67.83	0.552165	2.01976	0.2	0	0.448921	0.227364	49.5304	58.3333	1	0	69.225	67.9685	67.6379	0.330632	-0.171027	0.2	0.2	68.925	68.0261	0.00289855	0.0404624	69.1	69.2
2007-03-21	69.7	70	69.4	69.7	0.5	0.0072	36404	2539888	13.53	69.18	68.25	0.751662	2.12454	0.5	0	0.457434	0.18947	49.6153	66.6667	1	0	69.7	68.2349	67.7906	0.444267	-0.0488431	0.5	0.7	69.225	68.2836	0	0.0401722	69.7	69.8
2007-03-22	70.6	70.8	70.1	70.2	0.5	0.0072	63396	4468631	13.63	69.42	68.68	1.1236	2.21316	0.5	0	0.464528	0.157891	54.5455	75	1	0	70.325	68.5564	67.9783	0.578092	0.0822315	0.5	1	69.7	68.5785	-0.00566572	0.039886	70.2	70.3
2007-03-23	70.1	70.2	69.7	70	-0.2	-0.0028	51588	3611314	13.59	69.62	69.03	0.54582	1.40519	0	0.2	0.387107	0.164909	54.5455	75	0	6.66667	69.975	68.7747	68.1262	0.648432	0.210357	-0.2	0.3	70.325	68.7972	-0.00142653	0.04	70	70.1
2007-03-26	70	70.2	69.9	70	0	0	17671	1237781	13.59	69.82	69.31	0.257806	0.995527	0	0	0.322589	0.137425	54.5455	66.6667	0	8.69565	70.025	68.967	68.2669	0.700141	0.319423	0	-0.2	69.975	68.9822	0	0.04	70	70.1
2007-03-27	70	70.7	69.2	69.2	-0.8	-0.0114	47383	3325727	13.44	69.82	69.32	-0.887998	-0.17311	0	0.8	0.268824	0.247854	54.5455	58.3333	0	43.4783	69.575	69.0606	68.3638	0.696778	0.416523	-0.8	-0.8	70.025	69.0157	-0.0114286	0.0404624	69.2	69.4
2007-03-28	68.4	69	68	68.3	-0.9	-0.013	36812	2515519	13.26	69.54	69.36	-1.78315	-1.52826	0	0.9	0.22402	0.356545	46.928	50	0	100	68.4	68.9589	68.3665	0.59247	0.482976	-0.9	-1.7	69.575	68.9056	-0.00146199	0.0409956	68.2	68.3
2007-03-29	67.5	69.1	67.5	68.7	0.4	0.0059	57719	3945220	13.34	69.24	69.33	-0.779896	-0.908698	0.4	0	0.25335	0.297121	54.5455	41.6667	1	78.9474	68.5	68.8883	68.3764	0.511972	0.52577	0.4	-0.5	68.4	68.874	0.0177778	0.0407569	68.6	68.7
2007-03-30	68	68.5	67.7	67.9	-0.8	-0.0116	40480	2752352	13.18	68.82	69.22	-1.33682	-1.90696	0	0.8	0.211125	0.380934	48.3055	41.6667	0	100	68	68.7517	68.3485	0.403184	0.545108	-0.8	-0.4	68.5	68.7241	-0.00147059	0.0412371	67.8	67.9
2007-04-02	67.8	68.6	67.5	68.2	0.3	0.0044	25260	1720666	13.24	68.46	69.14	-0.379784	-1.35956	0.3	0	0.225938	0.317445	54.5455	41.6667	1	86.9565	68.125	68.6553	68.3319	0.323328	0.544296	0.3	-0.5	68	68.6435	0.00589971	0.0410557	68.1	68.2
2007-04-03	68.1	68.3	67.7	68	-0.2	-0.0029	27522	1869608	13.2	68.22	69.02	-0.322486	-1.47783	0	0.2	0.188281	0.297871	33.511	41.6667	0	95.6522	68	68.5544	68.3073	0.247107	0.522389	-0.2	0.1	68.125	68.5445	-0.00146843	0.0411765	68	68.1
2007-04-04	68	69.6	68	69.3	1.3	0.0191	56830	3908349	13.46	68.42	68.98	1.28617	0.463903	1.3	0	0.373568	0.248226	54.5455	41.6667	1	39.1304	69.05	68.6307	68.3624	0.268334	0.487972	1.3	1.1	68	68.6607	0.0191176	0.040404	69.3	69.4
2007-04-09	69.5	69.8	68.7	69	-0.3	-0.0043	42889	2968077	13.4	68.48	68.86	0.759346	0.203311	0	0.3	0.311307	0.256855	54.5455	50	0	47.619	69.125	68.7067	68.4188	0.28789	0.447911	-0.3	1	69.05	68.7129	-0.00719424	0.0405797	68.9	69
2007-04-10	69.2	69.2	68.2	68.5	-0.5	-0.0072	38469	2637366	13.92	68.6	68.71	-0.145773	-0.305632	0	0.5	0.259422	0.297379	42.6022	41.6667	0	71.4286	68.6	68.6903	68.4323	0.25805	0.39879	-0.5	-0.8	69.125	68.6802	-0.0101156	0.0408759	68.5	68.6
2007-04-11	68.6	69.4	68.6	69.3	0.8	0.0117	30657	2120055	14.09	68.82	68.64	0.697472	0.961538	0.8	0	0.349518	0.247816	54.5455	33.3333	1	0	69.15	68.761	68.4854	0.275605	0.351993	0.8	0.3	68.6	68.7755	0.0102041	0.040404	69.3	69.4
2007-04-12	68.5	69.3	68.3	68.5	-0.8	-0.0115	29602	2034366	13.92	68.92	68.57	-0.609402	-0.102085	0	0.8	0.291265	0.339846	54.5455	33.3333	0	57.1429	68.65	68.744	68.4976	0.246332	0.313534	-0.8	0	69.15	68.7331	0	0.0408759	68.5	68.8
2007-04-13	69.3	69.4	68.1	68.3	-0.2	-0.0029	15601	1070548	13.88	68.72	68.57	-0.611176	-0.393758	0	0.2	0.242721	0.316539	47.4384	33.3333	0	71.4286	68.525	68.7103	68.4996	0.210619	0.28005	-0.2	-1	68.65	68.6665	-0.01443	0.0409956	68.2	68.3
2007-04-14	68.5	68.9	68.3	68.7	0.4	0.0059	5168	354175	13.96	68.66	68.57	0.0582581	0.189587	0.4	0	0.268934	0.263782	54.5455	33.3333	1	42.8571	68.65	68.701	68.5108	0.19021	0.256386	0.4	0.2	68.525	68.6717	0.00291971	0.0407569	68.7	68.8
2007-04-16	68.7	69.1	67.5	67.5	-1.2	-0.0175	25999	1780422	13.72	68.46	68.53	-1.40228	-1.50299	0	1.2	0.224112	0.419819	45.3479	41.6667	0	100	67.9	68.5778	68.4655	0.112223	0.23293	-1.2	-0.8	68.65	68.4914	-0.0174672	0.0414815	67.5	68
2007-04-17	68.7	69	67.8	68	0.5	0.0074	28748	1959144	13.82	68.2	68.51	-0.293255	-0.744417	0.5	0	0.270093	0.349849	45.3808	41.6667	1	72.2222	68.2	68.5196	68.4459	0.0737754	0.213671	0.5	-0.7	67.9	68.4158	-0.0101892	0.0411765	67.9	68
2007-04-18	67.6	68.7	67.6	68.6	0.6	0.0088	47133	3227462	13.94	68.22	68.57	0.557021	0.0437509	0.6	0	0.325078	0.291541	54.5455	41.6667	1	38.8889	68.375	68.4974	68.4406	0.0567717	0.190164	0.6	1.1	68.2	68.4441	0.0147929	0.0408163	68.5	68.6
2007-04-19	68.5	68.5	67.2	67.4	-1.2	-0.0175	70396	4758381	13.7	68.04	68.38	-0.940623	-1.43317	0	1.2	0.270898	0.442951	52.7744	50	0	100	67.625	68.3632	68.3802	-0.0170263	0.156285	-1.2	-0.6	68.375	68.2835	-0.0160584	0.041543	67.3	67.4
2007-04-20	67.4	67.9	67.3	67.5	0.1	0.0015	36044	2437631	13.72	67.8	68.23	-0.442478	-1.06991	0.1	0	0.242415	0.369125	38.6158	41.6667	1	94.7368	67.55	68.2381	68.3187	-0.0806342	0.118653	0.1	-1.1	67.625	68.163	0.00148368	0.0414815	67.5	67.6
2007-04-23	68	69.2	67.9	68.6	1.1	0.0163	50261	3457634	13.94	68.02	68.24	0.85269	0.52755	1.1	0	0.385346	0.307605	42.5107	50	1	36.8421	68.575	68.2899	68.3377	-0.0477841	0.0827209	1.1	1.2	67.55	68.2302	0.00882353	0.0408163	68.5	68.6
2007-04-24	68.8	70	68.6	69.8	1.2	0.0175	61861	4294587	14.19	68.38	68.29	2.07663	2.21116	1.2	0	0.521122	0.256337	54.5455	50	1	0	69.55	68.4838	68.4275	0.0562755	0.0616034	1.2	2.3	68.575	68.4717	0.0145349	0.0401146	69.7	69.8
2007-04-25	69.4	69.7	68.7	69.3	-0.5	-0.0072	26493	1833994	14.09	68.52	68.37	1.13835	1.36025	0	0.5	0.434268	0.296948	48.4589	58.3333	0	20.8333	69.25	68.6017	68.4884	0.113231	0.0507825	-0.5	0.7	69.55	68.5991	-0.00144092	0.040404	69.2	69.3
2007-04-26	70.4	70.5	69.7	69.9	0.6	0.0087	58302	4082491	14.21	69.02	68.53	1.27499	1.99912	0.6	0	0.46189	0.247456	54.5455	58.3333	1	0	70	68.8168	68.6004	0.216392	0.0536916	0.6	0.1	69.25	68.7993	-0.00710227	0.0400572	69.9	70
2007-04-27	69.9	70	68.7	69	-0.9	-0.0129	36623	2535160	14.02	69.32	68.56	-0.461627	0.641774	0	0.9	0.384908	0.356214	54.5455	58.3333	0	36	69.175	68.8719	68.643	0.228939	0.06666	-0.9	-0.3	70	68.8302	-0.0128755	0.0405797	68.9	69
2007-04-30	68.7	68.7	67.9	68.7	-0.3	-0.0043	41146	2801299	13.96	69.34	68.68	-0.922988	0.0291206	0	0.3	0.320757	0.346845	54.5455	58.3333	0	48	68.5	68.8147	68.6324	0.182314	0.0787199	-0.3	-1.2	69.175	68.8101	0	0.0407569	68.5	68.7
2007-05-02	68.7	68.7	68	68	-0.7	-0.0102	48789	3329628	15.53	68.98	68.68	-1.4207	-0.990099	0	0.7	0.267297	0.405704	48.0136	58.3333	0	76	68.175	68.7163	68.5985	0.117781	0.0854987	-0.7	-1	68.5	68.6855	-0.0101892	0.0411765	68	68.1
2007-05-03	68	68.6	68	68.4	0.4	0.0059	62295	4252116	15.62	68.8	68.66	-0.581395	-0.378678	0.4	0	0.289415	0.338087	44.7138	50	1	60	68.35	68.6599	68.5801	0.0798385	0.0962614	0.4	-0.3	68.175	68.6416	0.00588235	0.0409357	68.4	68.5
2007-05-04	68.5	69.2	68.4	69.1	0.7	0.0102	42950	2950054	15.78	68.64	68.83	0.670163	0.392271	0.7	0	0.357845	0.281739	54.5455	58.3333	1	33.3333	68.95	68.7045	68.6075	0.097065	0.116006	0.7	1.1	68.35	68.7121	0.00875912	0.040521	69	69.1
2007-05-07	69.5	69.6	68.4	68.5	-0.6	-0.0087	39668	2729817	15.64	68.54	68.93	-0.0583601	-0.623821	0	0.6	0.298205	0.334782	54.5455	58.3333	0	73.6842	68.75	68.7115	68.618	0.093501	0.131704	-0.6	0.1	68.95	68.6795	-0.0143885	0.0408759	68.5	68.6
2007-05-08	68.5	68.5	67.8	68	-0.5	-0.0073	29006	1974335	15.53	68.4	68.87	-0.584795	-1.26325	0	0.5	0.248504	0.362319	54.5455	50	0	100	68.075	68.6136	68.5778	0.035797	0.129429	-0.5	-1.1	68.75	68.5749	-0.00729927	0.0411765	67.9	68
2007-05-09	67.9	68.5	67.7	68	0	0	32818	2234428	15.53	68.4	68.69	-0.584795	-1.00451	0	0	0.207086	0.301932	44.7279	50	0	100	68.05	68.5269	68.5387	-0.0118149	0.115535	0	-0.5	68.075	68.4865	0.00147275	0.0411765	67.9	68
2007-05-10	68.5	68.7	68.3	68.5	0.5	0.0074	37977	2601868	15.64	68.42	68.61	0.116925	-0.160326	0.5	0	0.255905	0.25161	54.5455	41.6667	1	73.6842	68.5	68.5228	68.5358	-0.0130856	0.0900372	0.5	0.5	68.05	68.4886	0	0.0408759	68.4	68.5
2007-05-11	67.5	68	67.5	67.5	-1	-0.0146	48063	3248887	15.41	68.1	68.37	-0.881057	-1.27249	0	1	0.213255	0.376342	54.5455	41.6667	0	100	67.625	68.3846	68.4684	-0.0837327	0.0552959	-1	-0.5	68.5	68.3365	0	0.0414815	67.5	67.6
2007-05-14	67.5	67.7	66.8	67.2	-0.3	-0.0044	59014	3968387	15.34	67.84	68.19	-0.943396	-1.45183	0	0.3	0.177712	0.363618	54.5455	33.3333	0	100	67.225	68.2062	68.3763	-0.170038	0.0161457	-0.3	-1.3	67.625	68.1616	-0.00444444	0.0416667	67.2	67.3
2007-05-15	66.9	67.2	66.3	66.5	-0.7	-0.0104	51656	3442146	15.18	67.54	67.97	-1.53983	-2.16272	0	0.7	0.148093	0.419682	51.3908	33.3333	0	100	66.625	67.963	68.2466	-0.283581	-0.02845	-0.7	-1	67.225	67.906	-0.00597907	0.0421053	66.4	66.5
2007-05-16	67	67	66.4	66.6	0.1	0.0015	40962	2727142	15.21	67.26	67.83	-0.981267	-1.81336	0.1	0	0.140078	0.349735	31.8256	25	1	96.1538	66.65	67.761	68.1283	-0.367313	-0.0781335	0.1	-0.6	66.625	67.7051	-0.00597015	0.042042	66.6	66.7
2007-05-17	67.2	68.1	67.1	67.7	1.1	0.0165	50267	3403491	15.46	67.1	67.76	0.894188	-0.0885478	1.1	0	0.300065	0.291446	43.9043	33.3333	1	53.8462	67.65	67.7439	68.0929	-0.348958	-0.127692	1.1	1.2	66.65	67.7043	0.00744048	0.0413589	67.6	67.7
2007-05-18	68.8	68.9	68.2	68.5	0.8	0.0118	82399	5657393	15.64	67.3	67.7	1.78306	1.18168	0.8	0	0.383387	0.242871	46.7806	41.6667	1	0	68.525	67.8641	68.1249	-0.260799	-0.167058	0.8	1.9	67.65	67.8267	-0.00436047	0.0408759	68.4	68.5
2007-05-21	68.8	69.4	68.5	69.2	0.7	0.0102	68104	4705443	15.8	67.7	67.77	2.21566	2.11008	0.7	0	0.436156	0.202393	54.5455	50	1	0	69.075	68.0504	68.1952	-0.144882	-0.187134	0.7	1.5	68.525	68.038	0.00581395	0.0404624	69.1	69.2
2007-05-22	69	69.1	68.4	68.4	-0.8	-0.0116	27201	1867522	15.62	68.08	67.81	0.470035	0.870078	0	0.8	0.363463	0.301994	48.4823	50	0	29.6296	68.575	68.1311	68.2234	-0.0922992	-0.196076	-0.8	-0.1	69.075	68.0937	-0.00869565	0.0409357	68.3	68.4
2007-05-23	68.9	69.2	68.8	68.9	0.5	0.0073	60421	4167103	15.73	68.54	67.9	0.525241	1.47275	0.5	0	0.38622	0.251662	54.5455	41.6667	1	11.1111	68.95	68.2571	68.2772	-0.0201353	-0.19686	0.5	-0.3	68.575	68.2177	0	0.0406386	68.8	68.9
2007-05-24	68.5	68.9	68.2	68.5	-0.4	-0.0058	43679	2995474	15.64	68.7	67.9	-0.291121	0.883652	0	0.4	0.32185	0.276385	54.5455	50	0	25.9259	68.525	68.2983	68.2956	0.00272973	-0.187253	-0.4	0.1	68.95	68.2612	0	0.0408759	68.4	68.5
2007-05-25	67.6	67.8	66.9	67.4	-1.1	-0.0161	67146	4518852	15.39	68.48	67.89	-1.5771	-0.721756	0	1.1	0.268208	0.413654	51.0826	50	0	66.6667	67.375	68.1562	68.2274	-0.0711251	-0.176262	-1.1	-1.5	68.525	68.1287	-0.00295858	0.041543	67.3	67.4
2007-05-28	67.9	67.9	67.5	67.6	0.2	0.003	31021	2097261	15.43	68.16	67.93	-0.821596	-0.485794	0.2	0	0.25684	0.344712	40.2861	50	1	59.2593	67.65	68.0784	68.1846	-0.106241	-0.156558	0.2	-0.9	67.375	68.0473	-0.00441826	0.0414201	67.6	67.7
2007-05-29	67.9	68.6	67.8	68.6	1	0.0148	50722	3466733	15.66	68.2	68.14	0.58651	0.675081	1	0	0.3807	0.28726	54.5455	50	1	23.0769	68.4	68.1278	68.2006	-0.0727132	-0.123825	1	1.2	67.65	68.1324	0.0103093	0.0408163	68.6	68.7
2007-05-30	67.9	68.5	67.5	68	-0.6	-0.0087	48143	3266843	15.53	68.02	68.28	-0.0294031	-0.410076	0	0.6	0.31725	0.339383	51.5889	58.3333	0	66.6667	68	68.1082	68.1857	-0.0775253	-0.0936656	-0.6	0.4	68.4	68.112	0.00147275	0.0411765	68	68.1
2007-05-31	68.5	68.7	68.2	68.2	0.2	0.0029	57828	3955852	15.57	67.96	68.33	0.353149	-0.190253	0.2	0	0.297708	0.282819	46.0993	58.3333	1	55.5556	68.325	68.1415	68.196	-0.0544861	-0.0707419	0.2	-0.4	68	68.1255	-0.00437956	0.0410557	68.2	68.4
2007-06-01	68.8	69	68.6	68.8	0.6	0.0088	68599	4719577	15.71	68.24	68.36	0.820633	0.643651	0.6	0	0.34809	0.235683	50.5823	66.6667	1	22.2222	68.8	68.2428	68.2408	0.00207719	-0.0544131	0.6	0.8	68.325	68.2293	0	0.0406977	68.7	68.8
2007-06-04	69	69.5	69	69.1	0.3	0.0044	70666	4898102	15.78	68.54	68.35	0.817041	1.09729	0.3	0	0.340075	0.196402	54.5455	66.6667	1	0	69.175	68.3862	68.31	0.076284	-0.0356816	0.3	0.9	68.8	68.3633	0.00144928	0.040521	69	69.1
2007-06-05	69.1	69.3	68.7	69	-0.1	-0.0014	52773	3648193	15.75	68.62	68.41	0.553774	0.862447	0	0.1	0.283396	0.180335	54.5455	66.6667	0	5.88235	69	68.4807	68.3611	0.119594	-0.0201562	-0.1	0.2	69.175	68.4612	-0.00144718	0.0405797	68.9	69
2007-06-06	69	69.4	68.6	68.9	-0.1	-0.0014	115590	7979414	15.73	68.8	68.41	0.145349	0.71627	0	0.1	0.236163	0.166946	52.5236	58.3333	0	11.7647	68.95	68.5529	68.4047	0.148175	-0.00399564	-0.1	-0.2	69	68.5287	-0.00144928	0.0406386	68.8	68.9
2007-06-07	68.7	69	68.5	69	0.1	0.0015	92535	6367013	15.75	68.96	68.46	0.0580046	0.788782	0.1	0	0.213469	0.139122	54.5455	50	1	5.88235	68.875	68.6024	68.4395	0.162895	0.0220066	0.1	0	68.95	68.6012	0.00436681	0.0405797	68.9	69
2007-06-08	66	66	65.3	65.4	-3.6	-0.0522	143616	9410249	14.93	68.28	68.26	-4.21793	-4.18986	0	3.6	0.177891	0.715935	49.4875	58.3333	0	100	65.525	68.129	68.2236	-0.0946641	0.0232929	-3.6	-3.5	68.875	68.1087	-0.00909091	0.0428135	65.4	65.5
2007-06-11	66	66	65.5	65.6	0.2	0.0031	52367	3438683	15.29	67.58	68.06	-2.92986	-3.61446	0.2	0	0.181576	0.596612	54.5455	50	1	94.5946	65.675	67.7514	68.0349	-0.283411	-0.000117976	0.2	-3.4	65.525	67.7228	-0.00606061	0.0426829	65.6	65.7
2007-06-12	65.5	65.6	64.8	64.8	-0.8	-0.0122	61054	3972580	15.1	66.74	67.68	-2.9068	-4.25532	0	0.8	0.151313	0.63051	54.5455	58.3333	0	100	65	67.3281	67.8101	-0.481906	-0.0450492	-0.8	-0.6	65.675	67.2731	-0.010687	0.0432099	64.8	64.9
2007-06-13	64.8	64.8	63.9	64.1	-0.7	-0.0108	53172	3412763	14.94	65.78	67.29	-2.55397	-4.74067	0	0.7	0.126094	0.642092	33.0806	58.3333	0	100	64.225	66.8507	67.5445	-0.693754	-0.116079	-0.7	-1.5	65	66.7849	-0.0108025	0.0436817	64.1	64.2
2007-06-14	64.7	65.1	64.6	65	0.9	0.014	62820	4083135	15.15	64.98	66.97	0.0307787	-2.94162	0.9	0	0.255079	0.535077	43.6546	50	1	82	64.925	66.5545	67.3505	-0.795985	-0.204752	0.9	0.2	64.225	66.5103	0.00463679	0.0430769	64.9	65
2007-06-15	65.7	65.8	65.3	65.7	0.7	0.0108	76233	4998317	15.31	65.04	66.66	1.01476	-1.44014	0.7	0	0.329232	0.445897	31.7508	50	1	68	65.625	66.4115	67.2226	-0.811169	-0.303358	0.7	1.6	64.925	66.3857	0	0.042618	65.7	65.8
2007-06-20	66.5	68.5	66.5	68.3	2.6	0.0396	155447	10518924	15.92	65.58	66.58	4.14761	2.58336	2.6	0	0.707694	0.371581	48.8928	58.3333	1	14.2857	67.9	66.6405	67.2728	-0.63234	-0.386907	2.6	3.3	65.625	66.6802	0.0270677	0.0409956	68.2	68.3
2007-06-21	68.6	69.4	67.7	69.2	0.9	0.0132	142946	9838355	16.13	66.46	66.6	4.12278	3.9039	0.9	0	0.739745	0.309651	54.5455	58.3333	1	0	68.875	66.9843	67.3915	-0.407247	-0.44862	0.9	3.5	67.9	67.0678	0.00874636	0.0404624	69.1	69.2
2007-06-22	69.7	69.7	68.3	69	-0.2	-0.0029	60656	4189499	16.08	67.44	66.61	2.31317	3.58805	0	0.2	0.616454	0.291376	54.5455	58.3333	0	3.92157	69	67.2944	67.5106	-0.21628	-0.490751	-0.2	0.7	68.875	67.3651	-0.010043	0.0405797	68.9	69
2007-06-23	68.3	68.5	68	68.3	-0.7	-0.0101	10385	708049	15.92	68.1	66.54	0.293686	2.64503	0	0.7	0.513712	0.35948	39.767	50	0	17.6471	68.275	67.4452	67.5673	-0.122033	-0.493792	-0.7	-0.9	69	67.5089	0	0.0409956	68.3	68.4
2007-06-25	69	70.4	68.9	70.4	2.1	0.0307	98491	6853993	16.41	69.04	67.04	1.96987	5.01193	2.1	0	0.778093	0.299566	54.5455	50	1	0	70.025	67.8421	67.7493	0.0928003	-0.45199	2.1	1.4	68.275	67.9537	0.0202899	0.0397727	70.3	70.4
2007-06-26	69.9	70	69	69.1	-1.3	-0.0185	43650	3036258	16.11	69.2	67.39	-0.144509	2.53747	0	1.3	0.648411	0.466305	51.6489	58.3333	0	20.6349	69.3	68.0664	67.8642	0.202224	-0.375976	-1.3	0.8	70.025	68.1301	-0.0114449	0.040521	69.1	69.2
2007-06-27	69	69.8	68.6	69.5	0.4	0.0058	44934	3111808	16.2	69.26	67.86	0.34652	2.41674	0.4	0	0.607009	0.388588	48.0666	50	1	14.2857	69.35	68.2639	67.9742	0.289639	-0.26671	0.4	-0.9	69.3	68.3408	0.00724638	0.0402878	69.5	69.6
2007-06-28	70.2	70.6	69.6	70.4	0.9	0.0129	75851	5326223	16.41	69.54	68.49	1.2367	2.78873	0.9	0	0.655841	0.323823	51.0101	58.3333	1	0	70.25	68.5694	68.1428	0.426621	-0.130865	0.9	1.3	69.35	68.6576	0.002849	0.0397727	70.3	70.4
2007-06-29	71	71	69.9	70.9	0.5	0.0071	65105	4588012	16.53	70.06	69.08	1.19897	2.63463	0.5	0	0.629867	0.269853	53.7694	58.3333	1	0	70.675	68.8934	68.3304	0.562984	0.0218188	0.5	1.4	70.25	69.0026	-0.00140845	0.0394922	70.5	70.9
2007-07-02	70.9	71	69.9	71	0.1	0.0014	35290	2494983	16.55	70.18	69.61	1.16842	1.99684	0.1	0	0.541556	0.224877	52.7737	66.6667	1	0	70.725	69.1752	68.5078	0.667394	0.166234	0.1	0.6	70.675	69.3099	0.00141044	0.0394366	70.9	71
2007-07-03	71.1	71.9	71.1	71.2	0.2	0.0028	45194	3235556	16.6	70.6	69.9	0.849858	1.8598	0.2	0	0.48463	0.187398	48.2145	75	1	0	71.35	69.5098	68.7183	0.791449	0.299422	0.2	0.3	70.725	69.6007	0.00140647	0.0393258	71.1	71.2
2007-07-04	71.8	72	71.4	71.9	0.7	0.0098	44851	3221874	16.76	71.08	70.17	1.15363	2.46544	0.7	0	0.520525	0.156165	54.5455	75	1	0	71.8	69.8621	68.9466	0.915521	0.425178	0.7	0.9	71.35	69.9544	0.00139276	0.038943	71.8	71.9
2007-07-05	71.4	71.6	70.8	71.4	-0.5	-0.007	49565	3532751	16.64	71.28	70.41	0.16835	1.40605	0	0.5	0.433771	0.213471	54.5455	75	0	13.8889	71.3	70.0833	69.1209	0.962409	0.545671	-0.5	0.2	71.8	70.1768	0	0.0392157	71.3	71.4
2007-07-06	70.9	71	70.1	70.5	-0.9	-0.0126	41339	2912749	16.43	71.2	70.63	-0.983146	-0.184058	0	0.9	0.361476	0.327892	39.6049	66.6667	0	50	70.525	70.1513	69.2249	0.926354	0.638288	-0.9	-1.4	71.3	70.2265	-0.00564175	0.0397163	70.4	70.5
2007-07-09	70.5	72	70.3	72	1.5	0.0213	54238	3844865	16.78	71.4	70.79	0.840336	1.70928	1.5	0	0.55123	0.273243	54.5455	58.3333	1	0	71.575	70.3703	69.399	0.971309	0.723742	1.5	0.6	70.525	70.4994	0.0212766	0.0388889	71.7	72
2007-07-10	72	72.6	71.4	72	0	0	83494	6014391	16.78	71.56	71.08	0.614869	1.29432	0	0	0.459358	0.227703	50.5443	66.6667	0	0	72	70.621	69.5917	1.02936	0.805934	0	1.5	71.575	70.7302	0	0.0388889	72	72.2
2007-07-11	71.8	72.6	71.4	72.4	0.4	0.0056	61807	4451775	16.88	71.66	71.37	1.03265	1.44318	0.4	0	0.449465	0.189752	54.5455	66.6667	1	0	72.2	70.8639	69.7849	1.07907	0.878429	0.4	0.4	72	70.9871	0.00835655	0.038674	72.3	72.4
2007-07-12	72.5	72.9	71.2	71.7	-0.7	-0.0097	66500	4800952	16.71	71.72	71.5	-0.0278862	0.27972	0	0.7	0.374554	0.274794	41.4628	66.6667	0	36.8421	71.875	71.0195	69.9397	1.0798	0.935852	-0.7	-0.3	72.2	71.0968	-0.0110345	0.0390516	71.6	71.7
2007-07-13	72.7	73.1	72	73	1.3	0.0181	87166	6341451	17.02	72.22	71.71	1.08003	1.79891	1.3	0	0.528795	0.228995	54.5455	66.6667	1	0	72.775	71.2896	70.1497	1.13985	0.988348	1.3	0.6	71.875	71.3896	0.00412655	0.0383562	72.9	73
2007-07-16	73	73	71.6	72.5	-0.5	-0.0068	46981	3408286	16.9	72.32	71.86	0.248894	0.890621	0	0.5	0.440663	0.274162	52.3841	66.6667	0	20	72.4	71.4604	70.3164	1.144	1.02752	-0.5	0.8	72.775	71.5604	-0.00684932	0.0386207	72.5	72.6
2007-07-17	72.8	72.8	71.3	72.7	0.2	0.0028	30795	2217315	16.95	72.46	72.01	0.331217	0.9582	0.2	0	0.400552	0.228469	54.5455	58.3333	1	12	72.375	71.6011	70.4689	1.13222	1.0516	0.2	-0.3	72.4	71.7357	-0.00137363	0.0385144	72.6	72.7
2007-07-18	71.8	72.2	71	71	-1.7	-0.0234	42428	3039800	16.55	72.18	71.92	-1.6348	-1.2792	0	1.7	0.333794	0.473724	54.5455	58.3333	0	80	71.3	71.5548	70.5305	1.02433	1.05848	-1.7	-1.5	72.375	71.6226	-0.0111421	0.0394366	71	71.4
2007-07-19	69.9	70.3	69.4	70	-1	-0.0141	66276	4632038	16.32	71.84	71.78	-2.56125	-2.4798	0	1	0.278161	0.561437	54.5455	50	0	100	69.925	71.3041	70.4856	0.818442	1.04649	-1	-2.7	71.3	71.3729	0.00143062	0.04	69.9	70
2007-07-20	70	70	68.8	69.4	-0.6	-0.0086	70094	4849997	16.18	71.12	71.67	-2.41845	-3.16729	0	0.6	0.231801	0.567864	54.5455	41.6667	0	100	69.4	71.0111	70.4052	0.605927	1.00589	-0.6	-1.6	69.925	71.0694	-0.00857143	0.0403458	69.3	69.4
2007-07-23	68.7	68.9	68.3	68.7	-0.7	-0.0101	55365	3795933	16.01	70.36	71.34	-2.3593	-3.70059	0	0.7	0.193168	0.589886	24.53	33.3333	0	100	68.65	70.6479	70.2752	0.372692	0.932926	-0.7	-1.3	69.4	70.7049	0	0.0407569	68.6	68.7
2007-07-24	69	71.3	69	71.3	2.6	0.0378	78730	5523996	16.62	70.08	71.27	1.74087	0.0420934	2.6	0	0.594306	0.491572	54.5455	33.3333	1	39.5349	70.725	70.6597	70.3085	0.351238	0.852055	2.6	1.9	68.65	70.7964	0.0333333	0.0392707	71.2	71.3
2007-07-25	69.9	70	69.3	69.6	-1.7	-0.0238	43077	3004877	16.22	69.8	70.99	-0.286533	-1.95802	0	1.7	0.495255	0.692977	54.5455	41.6667	0	79.0698	69.625	70.5005	70.2579	0.242677	0.759042	-1.7	0.9	70.725	70.6124	-0.00429185	0.0402299	69.5	69.6
2007-07-26	70	70	68.1	68.2	-1.4	-0.0201	73793	5078014	15.9	69.44	70.64	-1.78571	-3.45413	0	1.4	0.412713	0.810814	54.5455	33.3333	0	100	68.625	70.212	70.1369	0.0750849	0.640734	-1.4	-3.1	69.625	70.2412	-0.0257143	0.0410557	68.2	68.3
2007-07-27	65	65.4	64	64	-4.2	-0.0616	258496	16733597	14.92	68.36	69.74	-6.378	-8.23057	0	4.2	0.343927	1.37568	43.1419	33.3333	0	100	64.35	69.3102	69.7083	-0.398101	0.46939	-4.2	-5.6	68.625	69.281	-0.0153846	0.04375	64	64.1
2007-07-30	63.3	65.3	63.1	65	1	0.0156	123377	7953306	15.15	67.62	68.99	-3.87459	-5.78345	1	0	0.453273	1.1464	54.5455	25	1	88.5057	64.6	68.5855	69.3299	-0.744351	0.260882	1	-3.2	64.35	68.6224	0.0268562	0.0430769	65	65.1
2007-07-31	65	65.2	64.6	65	0	0	107178	6954348	15.15	66.36	68.22	-2.04943	-4.72002	0	0	0.377727	0.955332	54.5455	33.3333	0	86.3014	64.95	68.0262	69.0054	-0.979226	0.0382648	0	1	64.6	68.0651	0	0.0430769	65	65.1
2007-08-01	64	64.5	61.3	61.3	-3.7	-0.0569	182662	11506538	14.29	64.7	67.25	-5.25502	-8.84758	0	3.7	0.314773	1.41278	31.6752	25	0	100	62.1	67.1145	68.4939	-1.37944	-0.205944	-3.7	-3.7	64.95	67.0243	-0.0421875	0.045677	61.3	61.4
2007-08-02	62	63.8	61.7	63.8	2.5	0.0408	95939	5992505	14.87	63.82	66.63	-0.0313381	-4.24734	2.5	0	0.678977	1.17731	53.8248	25	1	75	63.275	66.5238	68.1073	-1.58354	-0.449218	2.5	-1.2	62.1	66.5283	0.0290323	0.0438871	63.7	63.8
2007-08-03	64.4	64.5	62.9	63.9	0.1	0.0016	43132	2738706	14.9	63.8	66.08	0.15674	-3.29903	0.1	0	0.582481	0.981095	54.5455	25	1	74	63.8	66.1047	67.7883	-1.68352	-0.677686	0.1	2.6	63.275	66.1239	-0.00776398	0.0438185	63.8	63.9
2007-08-06	62.5	63.4	62.4	62.6	-1.3	-0.0203	50988	3203458	14.59	63.32	65.47	-1.13708	-4.38369	0	1.3	0.485401	1.03425	54.5455	33.3333	0	87	62.75	65.5886	67.4151	-1.82643	-0.91965	-1.3	-1.2	63.8	65.5818	0.0016	0.0447284	62.6	62.8
2007-08-07	62.8	62.9	61.2	61.3	-1.3	-0.0208	73079	4522287	14.29	62.58	64.47	-2.04538	-4.91702	0	1.3	0.404501	1.07854	40.7934	33.3333	0	100	61.675	64.9865	66.9899	-2.00334	-1.16921	-1.3	-2.6	62.75	64.9231	-0.0238854	0.045677	61.3	61.4
2007-08-08	61.4	62.8	60.8	62.8	1.5	0.0245	78739	4868227	14.64	62.88	63.79	-0.127226	-1.55197	1.5	0	0.587084	0.898782	47.2317	33.3333	1	78.2609	62.3	64.5732	66.6425	-2.06925	-1.40747	1.5	0.2	61.675	64.5964	0.0228013	0.044586	62.8	62.9
2007-08-09	64.1	64.3	63.2	63.8	1	0.0159	50519	3219379	14.87	62.88	63.35	1.4631	0.710339	1	0	0.655903	0.748985	54.5455	41.6667	1	32.4324	63.775	64.4504	66.4301	-1.97965	-1.5832	1	2.5	62.3	64.4739	-0.00468019	0.0438871	63.7	63.8
2007-08-10	61.1	62.3	61.1	61.5	-2.3	-0.0361	78854	4870347	14.34	62.4	63.1	-1.44231	-2.53566	0	2.3	0.546586	1.00749	50.3577	41.6667	0	94.5946	61.6	64.0119	66.0723	-2.0604	-1.72942	-2.3	-1.3	63.775	64.0164	0.00654664	0.0455285	61.5	61.6
2007-08-13	62.5	62.6	61.6	62	0.5	0.0081	59722	3708003	14.45	62.28	62.8	-0.449583	-1.27389	0.5	0	0.538822	0.839573	54.5455	41.6667	1	81.0811	62.05	63.7101	65.7743	-2.06428	-1.84998	0.5	-1.8	61.6	63.7062	-0.008	0.0451613	62	62.1
2007-08-14	62.2	62.7	61.5	61.9	-0.1	-0.0016	42059	2610723	14.43	62.4	62.49	-0.801282	-0.944151	0	0.1	0.449018	0.716311	54.5455	50	0	76.9231	62	63.447	65.4948	-2.04778	-1.92424	-0.1	0.4	62.05	63.4283	-0.00482315	0.0452342	61.9	62
2007-08-15	61.5	61.5	60.7	61	-0.9	-0.0145	70354	4292681	14.22	62.04	62.46	-1.67634	-2.3375	0	0.9	0.374182	0.746926	54.5455	50	0	100	61.05	63.0782	65.1655	-2.08731	-1.98022	-0.9	-1	62	63.0547	-0.00813008	0.0459016	61	61.1
2007-08-16	60	60.1	58.6	59.1	-1.9	-0.0311	115605	6866994	13.78	61.1	61.99	-3.27332	-4.66204	0	1.9	0.311818	0.939105	54.5455	41.6667	0	100	59.225	62.4854	64.7255	-2.24007	-2.04206	-1.9	-2.8	61.05	62.4463	-0.015	0.0473773	59	59.1
2007-08-17	59.1	60.3	58.6	59	-0.1	-0.0017	76859	4565425	13.75	60.6	61.5	-2.64026	-4.06504	0	0.1	0.259848	0.799254	25.7346	41.6667	0	100	59.225	61.9838	64.318	-2.33423	-2.09848	-0.1	-2	59.225	61.9161	-0.00169205	0.0474576	59	59.1
2007-08-20	62	62.3	60.8	62.2	3.2	0.0542	61947	3818911	14.5	60.64	61.46	2.57256	1.20404	3.2	0	0.749874	0.666045	54.5455	41.6667	1	33.3333	61.875	61.9671	64.1371	-2.17	-2.117	3.2	3.1	59.225	61.9598	0.00322581	0.0450161	62.1	62.2
2007-08-21	61.5	62	60.5	61.9	-0.3	-0.0048	50054	3069851	15.63	60.64	61.52	2.07784	0.617685	0	0.3	0.624895	0.605037	54.5455	41.6667	0	39.5833	61.575	61.9067	63.9473	-2.04054	-2.11381	-0.3	2.9	61.875	61.9506	0.00650407	0.0452342	61.9	62
2007-08-22	61.5	61.5	60.7	60.9	-1	-0.0162	38007	2322986	15.38	60.62	61.33	0.461894	-0.701125	0	1	0.520746	0.670865	40.9595	33.3333	0	60.4167	61	61.7672	63.729	-1.96172	-2.11181	-1	-1.3	61.575	61.7889	-0.0097561	0.045977	60.9	61
2007-08-23	62.5	63	62.3	62.8	1.9	0.0312	90673	5691098	15.86	61.36	61.23	2.34681	2.5641	1.9	0	0.750621	0.559054	54.5455	33.3333	1	0	62.725	61.9146	63.6546	-1.74001	-2.07622	1.9	0.9	61	61.9445	0.0048	0.044586	62.7	62.8
2007-08-24	63	63	61.5	61.6	-1.2	-0.0191	54918	3399073	15.56	61.88	61.24	-0.452489	0.587851	0	1.2	0.625518	0.665878	54.5455	41.6667	0	31.5789	61.925	61.9162	63.5265	-1.61029	-2.02577	-1.2	0.7	62.725	61.8915	-0.0222222	0.0454545	61.6	61.7
2007-08-27	62.4	62.6	61.4	61.6	0	0	39026	2415588	15.56	61.76	61.2	-0.259067	0.653595	0	0	0.521265	0.554898	54.5455	33.3333	0	31.5789	61.8	61.8983	63.3986	-1.50028	-1.96494	0	-1.2	61.925	61.8467	-0.0128205	0.0454545	61.5	61.6
2007-08-28	60.8	61.5	60.6	61.4	-0.2	-0.0032	37588	2289905	15.51	61.66	61.15	-0.421667	0.408831	0	0.2	0.434387	0.495749	54.5455	25	0	36.8421	61.225	61.7947	63.2376	-1.44286	-1.89333	-0.2	-0.2	61.8	61.7779	0.00986842	0.0456026	61.3	61.4
2007-08-29	59.6	60.3	59.6	60.2	-1.2	-0.0195	50736	3038555	15.2	61.52	61.07	-2.14564	-1.42459	0	1.2	0.361989	0.613124	50.7239	25	0	68.4211	60.075	61.5302	63.0033	-1.47316	-1.80812	-1.2	-1.4	61.225	61.5352	0.0100671	0.0465116	60.2	60.3
2007-08-30	60.8	61	60.4	60.5	0.3	0.005	32323	1961366	15.28	61.06	61.21	-0.917131	-1.15994	0.3	0	0.351658	0.510937	34.7704	16.6667	1	60.5263	60.6	61.3871	62.8253	-1.43824	-1.70857	0.3	-0.9	60.075	61.3759	-0.00493421	0.046281	60.5	60.6
2007-08-31	60.6	62.7	60.6	62.7	2.2	0.0364	56964	3529964	15.83	61.28	61.58	2.31723	1.81877	2.2	0	0.659715	0.42578	54.5455	25	1	3.84615	62.175	61.5083	62.7771	-1.26885	-1.60844	2.2	2.5	60.6	61.5796	0.0346535	0.0446571	62.6	62.7
2007-09-03	62.7	62.7	61.8	62.6	-0.1	-0.0016	28817	1793328	15.81	61.48	61.62	1.82173	1.59039	0	0.1	0.549762	0.371484	54.5455	33.3333	0	7.69231	62.425	61.6493	62.751	-1.10173	-1.50413	-0.1	2.1	62.175	61.7366	-0.0015949	0.0447284	62.5	62.6
2007-09-04	61.8	62.5	61.4	61.6	-1	-0.016	18728	1157924	15.56	61.52	61.59	0.130039	0.0162364	0	1	0.458135	0.476236	52.4634	33.3333	0	46.1538	61.775	61.6686	62.6787	-1.0101	-1.39839	-1	-1.1	62.425	61.7156	-0.00323625	0.0454545	61.6	61.7
2007-09-05	62.6	62.7	61.7	61.8	0.2	0.0032	30197	1875997	15.61	61.84	61.68	-0.0646831	0.194553	0.2	0	0.415113	0.396864	50.1522	33.3333	1	38.4615	62	61.7196	62.6285	-0.908842	-1.30604	0.2	-0.8	61.775	61.7286	-0.0127796	0.0453074	61.7	61.8
2007-09-06	61.8	62.6	61.1	62.2	0.4	0.0065	38975	2414138	15.71	62.18	61.62	0.0321647	0.941253	0.4	0	0.412594	0.33072	54.5455	33.3333	1	20	62.025	61.7666	62.5838	-0.81716	-1.21791	0.4	0.6	62	61.8011	0.00647249	0.0450161	62.2	62.3
2007-09-07	62.8	62.8	61.5	62	-0.2	-0.0032	26672	1657189	15.66	62.04	61.66	-0.0644745	0.551411	0	0.2	0.343828	0.308933	54.5455	41.6667	0	28	62.075	61.8141	62.5461	-0.732028	-1.13255	-0.2	0.2	62.025	61.8317	-0.0127389	0.0451613	62	62.1
2007-09-10	61.3	61.3	60.3	61.2	-0.8	-0.0129	32964	2004282	15.45	61.76	61.62	-0.906736	-0.681597	0	0.8	0.286524	0.390778	52.868	41.6667	0	60	61	61.6888	62.4316	-0.742743	-1.05476	-0.8	-1	62.075	61.7345	-0.00163132	0.0457516	61.1	61.2
2007-09-11	61.5	61.5	60.8	61.3	0.1	0.0016	19080	1165076	15.48	61.7	61.61	-0.648298	-0.503165	0.1	0	0.255436	0.325648	50.9209	33.3333	1	56	61.225	61.6175	62.3422	-0.724724	-0.971602	0.1	-0.7	61	61.6677	-0.00325203	0.045677	61.2	61.3
2007-09-12	61	61.8	61	61.5	0.2	0.0033	30811	1891852	15.53	61.64	61.74	-0.227125	-0.388727	0.2	0	0.246197	0.271373	54.5455	41.6667	1	54.5455	61.45	61.5917	62.2761	-0.684399	-0.887842	0.2	0.3	61.225	61.6419	0.00819672	0.0455285	61.4	61.5
2007-09-13	61.5	61.5	60.4	60.6	-0.9	-0.0146	30862	1872213	15.3	61.32	61.75	-1.17417	-1.86235	0	0.9	0.205164	0.376144	35.6105	50	0	100	60.775	61.466	62.1649	-0.698852	-0.824508	-0.9	-0.7	61.45	61.4816	-0.0146341	0.0462046	60.6	60.7
2007-09-14	61.4	61.8	60.9	61.8	1.2	0.0198	46439	2849187	15.61	61.28	61.66	0.848564	0.227052	1.2	0	0.37097	0.313454	54.5455	50	1	40	61.575	61.4828	62.1212	-0.638394	-0.773026	1.2	0.3	60.775	61.5306	0.00651466	0.0453074	61.7	61.8
2007-09-17	62	62	60.5	60.8	-1	-0.0162	28984	1770262	15.35	61.2	61.48	-0.653595	-1.10605	0	1	0.309142	0.427878	46.3648	58.3333	0	87.5	61.025	61.4124	62.04	-0.627626	-0.73053	-1	0.2	61.575	61.4182	-0.0193548	0.0460526	60.7	60.8
2007-09-19	62.3	62.4	60.8	61.4	0.6	0.0099	86823	5361360	15.51	61.22	61.46	0.294022	-0.0976245	0.6	0	0.357618	0.356565	54.5455	50	1	50	61.5	61.4259	62	-0.574146	-0.693341	0.6	-0.4	61.025	61.4154	-0.0144462	0.0456026	61.3	61.4
2007-09-20	61.7	62.1	60.9	61	-0.4	-0.0065	66992	4119113	15.4	61.12	61.38	-0.196335	-0.619094	0	0.4	0.298015	0.363804	47.3269	50	0	75	61.25	61.3988	61.9444	-0.545645	-0.663173	-0.4	0.2	61.5	61.3515	-0.0113452	0.0459016	60.9	61
2007-09-21	61.5	61.8	61	61.5	0.5	0.0082	29968	1840710	15.53	61.3	61.31	0.326264	0.309901	0.5	0	0.331679	0.30317	54.5455	50	1	35.7143	61.45	61.4067	61.9078	-0.501143	-0.637519	0.5	0.1	61.25	61.3743	0	0.0455285	61.5	61.6
2007-09-26	61	61.8	61	61.5	0	0	86945	5342136	15.53	61.24	61.26	0.424559	0.391773	0	0	0.276399	0.252642	32.2621	58.3333	0	25	61.45	61.4133	61.8739	-0.460565	-0.606166	0	0.5	61.45	61.3937	0.00819672	0.0455285	61.5	61.6
2007-09-27	62.2	63.6	61.7	63.6	2.1	0.0341	74538	4672225	16.06	61.8	61.5	2.91262	3.41463	2.1	0	0.580333	0.210535	54.5455	50	1	0	63.125	61.6767	61.9666	-0.289907	-0.557853	2.1	2.1	61.45	61.7331	0.022508	0.0440252	63.5	63.6
2007-09-28	63.6	63.9	63.1	63.6	0	0	66094	4192808	16.06	62.24	61.73	2.18509	3.02932	0	0	0.483611	0.175446	54.5455	50	0	0	63.55	61.9649	62.0839	-0.118994	-0.49503	0	2.1	63.125	62.0203	0	0.0440252	63.5	63.6
2007-09-29	63.5	63.5	63.1	63.3	-0.3	-0.0047	10714	677668	15.98	62.7	61.91	0.956938	2.24519	0	0.3	0.403009	0.196205	48.043	50	0	10	63.3	62.1703	62.174	-0.00367398	-0.417788	-0.3	-0.3	63.55	62.2172	-0.00314961	0.0442338	63.3	63.4
2007-10-01	63.5	64.2	63.5	63.9	0.6	0.0095	58783	3759210	16.14	63.18	62.24	1.1396	2.6671	0.6	0	0.435841	0.163504	45.1317	50	1	0	63.875	62.4325	62.3	0.132587	-0.332124	0.6	0.3	63.3	62.4761	0.00629921	0.0438185	63.9	64
2007-10-02	64.9	65.3	64.5	64.9	1	0.0156	109002	7083720	16.39	63.86	62.55	1.62856	3.75699	1	0	0.529867	0.136253	53.6254	50	1	0	64.9	62.8122	62.4926	0.3196	-0.226876	1	1.6	63.875	62.849	0	0.0431433	64.8	64.9
2007-10-03	65.3	65.3	64.7	65	0.1	0.0015	78100	5079125	16.41	64.14	62.97	1.34082	3.22376	0.1	0	0.458223	0.113544	54.5455	50	1	0	65	63.1487	62.6783	0.470454	-0.11081	0.1	1.1	64.9	63.1799	-0.00459418	0.0430769	64.9	65
2007-10-04	64.2	65	63.9	64.2	-0.8	-0.0123	39863	2559997	16.21	64.26	63.25	-0.0933707	1.50198	0	0.8	0.381852	0.227954	49.8028	58.3333	0	20	64.325	63.3297	62.8003	0.529438	0.00864401	-0.8	-0.7	65	63.3369	0	0.0436137	64.2	64.3
2007-10-05	64.2	65	64	64.6	0.4	0.0062	27484	1774259	16.31	64.52	63.61	0.123993	1.55636	0.4	0	0.384877	0.189961	49.8368	50	1	11.4286	64.55	63.5174	62.9299	0.587566	0.129612	0.4	-0.4	64.325	63.5312	0.00623053	0.0433437	64.5	64.6
2007-10-08	65.5	65.6	64.5	65	0.4	0.0062	63753	4150076	16.41	64.74	63.96	0.401606	1.62602	0.4	0	0.387397	0.158301	54.5455	58.3333	1	0	65.025	63.7494	63.0851	0.664303	0.254597	0.4	0.8	64.55	63.7572	-0.00763359	0.0430769	64.9	65
2007-10-09	65.3	65.3	64	64.8	-0.2	-0.0031	41887	2702052	16.36	64.72	64.29	0.123609	0.79328	0	0.2	0.322831	0.165251	54.5455	58.3333	0	11.7647	64.725	63.8995	63.2066	0.692923	0.3638	-0.2	0.2	65.025	63.9176	-0.00765697	0.0432099	64.7	64.8
2007-10-11	65	65	63	63.3	-1.5	-0.0231	81046	5181994	15.98	64.38	64.26	-1.67754	-1.49393	0	1.5	0.269026	0.387709	54.5455	58.3333	0	100	63.65	63.8611	63.2394	0.621694	0.446099	-1.5	-1.7	64.725	63.8226	-0.0261538	0.0442338	63.2	63.3
2007-10-12	62.6	62.6	61.2	61.3	-2	-0.0316	78498	4843482	15.48	63.8	64.03	-3.9185	-4.26363	0	2	0.224188	0.656424	33.0818	50	0	100	61.6	63.5132	63.118	0.395271	0.490426	-2	-3.5	63.65	63.4345	-0.0207668	0.045677	61.2	61.3
2007-10-15	61.3	62.9	61.2	62.9	1.6	0.0261	89466	5556436	15.88	63.46	63.99	-0.882446	-1.70339	1.6	0	0.45349	0.54702	54.5455	50	1	56.7568	62.475	63.3535	63.0703	0.283169	0.507158	1.6	-0.4	61.6	63.3523	0.0261011	0.0445151	62.7	62.9
2007-10-16	61.8	62.8	61.8	62.4	-0.5	-0.0079	79444	4957191	15.76	62.94	63.84	-0.85796	-2.25564	0	0.5	0.377909	0.539184	54.5455	50	0	70.2703	62.35	63.1991	63.017	0.182142	0.491885	-0.5	1.1	62.475	63.2058	0.00970874	0.0448718	62.4	62.5
2007-10-17	62.7	62.7	61.6	62	-0.4	-0.0064	46880	2909780	15.66	62.38	63.55	-0.60917	-2.43902	0	0.4	0.314924	0.515986	43.2968	50	0	81.0811	62.075	63.0262	62.9472	0.078977	0.448387	-0.4	-0.9	62.35	63.0203	-0.0111643	0.0451613	62	62.1
2007-10-18	62.3	62.9	61.8	62.9	0.9	0.0145	32345	2021488	15.88	62.3	63.34	0.963082	-0.694664	0.9	0	0.412436	0.429989	54.5455	50	1	56.7568	62.625	62.9645	62.9233	0.0411241	0.39413	0.9	0.5	62.075	63.0018	0.00963082	0.0445151	62.8	62.9
2007-10-19	62.9	62.9	61.9	62	-0.9	-0.0143	26624	1655328	15.66	62.44	63.12	-0.704676	-1.7744	0	0.9	0.343697	0.508324	54.5455	50	0	81.0811	62.2	62.8468	62.8698	-0.0229045	0.3263	-0.9	0	62.625	62.8476	-0.0143084	0.0451613	62	62.1
2007-10-22	60	60.6	59.6	60.6	-1.4	-0.0226	79511	4771051	15.3	61.98	62.72	-2.22652	-3.3801	0	1.4	0.286414	0.656937	42.4259	41.6667	0	100	60.35	62.4627	62.6831	-0.220387	0.228001	-1.4	-2.3	62.2	62.5018	0.01	0.0462046	60.5	60.6
2007-10-23	60.6	61.7	60.6	61.5	0.9	0.0149	34750	2129922	15.53	61.8	62.37	-0.485437	-1.3949	0.9	0	0.388679	0.547447	54.5455	33.3333	1	78.5714	61.325	62.2877	62.5825	-0.29482	0.118252	0.9	-0.5	60.35	62.3477	0.0148515	0.0455285	61.5	61.6
2007-10-24	61.6	62.1	60.6	60.8	-0.7	-0.0114	32746	2015784	15.35	61.56	61.97	-1.23457	-1.88801	0	0.7	0.323899	0.572873	50.3093	41.6667	0	92.5926	61.075	62.1011	62.4708	-0.36972	0.00809475	-0.7	0.2	61.325	62.1096	-0.012987	0.0460526	60.8	60.9
2007-10-25	60.5	61.3	60.4	61.1	0.3	0.0049	45848	2788998	15.43	61.2	61.75	-0.163399	-1.05263	0.3	0	0.319916	0.477394	47.7596	33.3333	1	78.2609	60.975	61.9279	62.36	-0.432166	-0.0838427	0.3	-0.4	61.075	61.9543	0.00991736	0.0458265	61	61.1
2007-10-26	61	61.8	61	61.6	0.5	0.0082	72183	4439325	15.56	61.12	61.78	0.78534	-0.291356	0.5	0	0.34993	0.397828	34.1438	33.3333	1	56.5217	61.5	61.862	62.2963	-0.434286	-0.16356	0.5	0.8	60.975	61.8998	0.00983607	0.0454545	61.6	61.7
2007-10-29	62	64	62	63.9	2.3	0.0373	82961	5230655	16.47	61.78	61.88	3.43153	3.26438	2.3	0	0.674941	0.331523	54.5455	41.6667	1	0	63.45	62.1063	62.3818	-0.275442	-0.214403	2.3	2.8	61.5	62.2075	0.0306452	0.0438185	63.8	63.9
2007-10-30	64.4	64.4	62.7	63	-0.9	-0.0141	37835	2399882	16.24	62.08	61.94	1.48196	1.71133	0	0.9	0.562451	0.42627	48.3001	50	0	27.2727	63.275	62.2861	62.4479	-0.161813	-0.241157	-0.9	1.4	63.45	62.3294	-0.0217391	0.0444444	63	63.1
2007-10-31	64	64.2	63	63.8	0.8	0.0127	48024	3059759	16.44	62.68	62.12	1.78685	2.70444	0.8	0	0.602043	0.355225	51.4385	50	1	3.0303	63.7	62.5037	62.5407	-0.0370396	-0.249842	0.8	-0.1	63.275	62.5557	-0.003125	0.0438871	63.8	63.9
2007-11-01	64.4	64.4	63.4	64.2	0.4	0.0063	54715	3504477	16.55	63.3	62.25	1.4218	3.13253	0.4	0	0.568369	0.296021	54.5455	50	1	0	64.05	62.7416	62.6525	0.0890592	-0.237401	0.4	1.2	63.7	62.8086	-0.00310559	0.0436137	64.2	64.3
2007-11-02	63	63.6	61.5	61.6	-2.6	-0.0405	59728	3746486	15.88	63.3	62.21	-2.68562	-0.98055	0	2.6	0.473641	0.680017	46.511	58.3333	0	72.2222	62.075	62.639	62.6097	0.0292899	-0.20966	-2.6	-2.2	64.05	62.6227	-0.0222222	0.0454545	61.6	61.7
2007-11-05	62	62.5	60.5	62.5	0.9	0.0146	63835	3930582	16.11	63.02	62.4	-0.825135	0.160256	0.9	0	0.544701	0.566681	53.65	58.3333	1	50	62	62.5407	62.5646	-0.0238547	-0.179552	0.9	-1.7	62.075	62.6038	0.00806452	0.0448	62.5	62.6
2007-11-06	62.5	63	62	62.6	0.1	0.0016	32629	2045230	16.13	62.94	62.51	-0.540197	0.143977	0.1	0	0.470584	0.472234	50.6329	58.3333	1	47.0588	62.55	62.5421	62.5635	-0.0213457	-0.140844	0.1	1	62	62.6032	0.0016	0.0447284	62.6	62.7
2007-11-07	63.8	63.8	62.9	63	0.4	0.0064	78559	4968709	16.24	62.78	62.73	0.35043	0.430416	0.4	0	0.45882	0.393528	54.5455	66.6667	1	38.7097	63.175	62.6395	62.6088	0.0307209	-0.0894122	0.4	0.5	62.55	62.6643	-0.0125392	0.0444444	63	63.1
2007-11-08	61.5	62.3	61.4	61.9	-1.1	-0.0175	58066	3590127	15.95	62.32	62.81	-0.673941	-1.44881	0	1.1	0.38235	0.511274	49.8084	75	0	88.4615	61.875	62.5219	62.5544	-0.03254	-0.0447738	-1.1	-0.7	63.175	62.5467	0.00650407	0.0452342	61.9	62
2007-11-09	61.6	63.3	61.5	62.3	0.4	0.0065	68369	4269913	16.06	62.46	62.88	-0.256164	-0.922392	0.4	0	0.385292	0.426061	54.5455	66.6667	1	73.0769	62.35	62.4954	62.5393	-0.0438408	-0.0190404	0.4	-0.7	61.875	62.5087	0.0113636	0.0449438	62.3	62.4
2007-11-12	61.6	62.1	61.4	61.6	-0.7	-0.0112	79045	4879970	15.88	62.28	62.65	-1.09184	-1.67598	0	0.7	0.321076	0.471718	53.0436	75	0	100	61.675	62.3692	62.4753	-0.106041	-0.0128436	-0.7	-0.3	62.35	62.3689	0	0.0454545	61.6	61.7
2007-11-13	61.5	61.7	61	61.7	0.1	0.0016	55169	3385123	15.9	62.1	62.52	-0.644122	-1.31158	0.1	0	0.28423	0.393098	54.5455	66.6667	1	96.1538	61.525	62.2393	62.4049	-0.165531	-0.0271204	0.1	-0.6	61.675	62.266	0.00325203	0.0453809	61.6	61.7
2007-11-14	62.8	63.2	61.4	61.5	-0.2	-0.0032	75839	4716609	15.85	61.8	62.29	-0.485437	-1.26826	0	0.2	0.236859	0.360915	54.5455	66.6667	0	100	61.9	62.1871	62.3675	-0.180339	-0.0570536	-0.2	-0.1	61.525	62.1482	-0.0207006	0.0455285	61.5	61.6
2007-11-15	61	61.6	60.9	60.9	-0.6	-0.0098	49354	3016827	15.7	61.6	61.96	-1.13636	-1.71078	0	0.6	0.197382	0.400763	54.5455	58.3333	0	100	61.075	62.016	62.2717	-0.255698	-0.0887189	-0.6	-0.8	61.9	61.9561	-0.00163934	0.045977	60.9	61
2007-11-16	60.7	60.7	60	60.5	-0.4	-0.0066	53112	3197885	15.59	61.24	61.85	-1.20836	-2.1827	0	0.4	0.164485	0.400636	54.5455	58.3333	0	100	60.425	61.7713	62.1349	-0.363677	-0.126477	-0.4	-1	61.075	61.7321	-0.00329489	0.046281	60.4	60.5
2007-11-19	60.5	62	60.4	60.5	0	0	70539	4319759	15.59	61.02	61.65	-0.85218	-1.86537	0	0	0.137071	0.333863	54.5455	50	0	100	60.85	61.6295	62.0398	-0.410229	-0.169686	0	-0.4	60.425	61.5426	0	0.046281	60.5	60.6
2007-11-20	60	60.8	59.8	60.5	0	0	63682	3829086	15.59	60.78	61.44	-0.460678	-1.52995	0	0	0.114226	0.278219	54.5455	41.6667	0	100	60.4	61.4404	61.9183	-0.477924	-0.226202	0	0	60.85	61.3822	0.00833333	0.046281	60.5	60.6
2007-11-21	60.5	60.6	58.6	58.6	-1.9	-0.0314	82582	4898361	15.1	60.2	61	-2.65781	-3.93443	0	1.9	0.0951881	0.548516	24.3337	41.6667	0	100	59.1	61.0803	61.7095	-0.629218	-0.2925	-1.9	-1.9	60.4	60.9541	-0.031405	0.0477816	58.6	58.7
2007-11-22	58	60.1	57.4	59.9	1.3	0.0222	54957	3245220	15.44	60	60.8	-0.166667	-1.48026	1.3	0	0.29599	0.457097	54.5455	33.3333	1	64.8649	59.325	60.8103	61.5329	-0.722634	-0.367921	1.3	-0.6	59.1	60.792	0.0327586	0.0467446	59.8	59.9
2007-11-23	60	60.2	59.3	59.6	-0.3	-0.005	54263	3251308	15.36	59.82	60.53	-0.36777	-1.53643	0	0.3	0.246658	0.430914	35.1262	33.3333	0	67.7419	59.675	60.6356	61.3953	-0.759668	-0.440546	-0.3	1	59.325	60.6086	-0.00666667	0.0469799	59.6	59.7
2007-11-26	60.1	61.1	60	61.1	1.5	0.0252	145415	8855582	15.75	59.94	60.48	1.93527	1.02513	1.5	0	0.455549	0.359095	54.5455	25	1	19.3548	60.825	60.6647	61.353	-0.688288	-0.498631	1.5	1.2	59.675	60.6842	0.0166389	0.0458265	61	61.1
2007-11-27	59.5	60.1	58.8	59.1	-2	-0.0327	82697	4895219	15.23	59.66	60.22	-0.938652	-1.85985	0	2	0.379624	0.632579	54.5455	33.3333	0	82.7586	59.275	60.4509	61.1991	-0.748167	-0.561722	-2	-0.5	60.825	60.4405	-0.00672269	0.0473773	59.1	59.2
2007-11-28	58.5	59.3	58.5	58.5	-0.6	-0.0102	53723	3158085	15.08	59.64	59.92	-1.91147	-2.36983	0	0.6	0.316353	0.627149	38.1157	25	0	100	58.7	60.1816	61.014	-0.832423	-0.625803	-0.6	-2.6	59.275	60.1419	0	0.0478632	58.5	58.6
2007-11-29	59	60	58.8	60	1.5	0.0256	58526	3470317	15.46	59.66	59.83	0.569896	0.284138	1.5	0	0.513628	0.522624	49.309	25	1	42.3077	59.7	60.1075	60.9167	-0.809177	-0.675303	1.5	0.9	58.7	60.1201	0.0169492	0.0466667	59.8	60
2007-11-30	59.3	60.6	59.3	60.6	0.6	0.01	46817	2825751	15.62	59.86	59.84	1.23622	1.27005	0.6	0	0.528023	0.43552	54.5455	25	1	19.2308	60.275	60.1332	60.8691	-0.735875	-0.711486	0.6	2.1	59.7	60.1939	0.0219224	0.0462046	60.5	60.6
2007-12-03	60.7	60.8	59.6	59.8	-0.8	-0.0132	40102	2405002	15.41	59.6	59.77	0.33557	0.0501924	0	0.8	0.440019	0.496267	49.4384	33.3333	0	50	60	60.1127	60.8047	-0.691995	-0.735272	-0.8	-0.2	60.275	60.1333	-0.014827	0.0468227	59.8	59.9
2007-12-04	59.8	60.8	58.9	60.3	0.5	0.0084	40964	2453109	15.54	59.84	59.75	0.768717	0.920502	0.5	0	0.450016	0.413556	48.6488	33.3333	1	30.7692	60.075	60.1069	60.7507	-0.643747	-0.736886	0.5	-0.3	60	60.159	0.0083612	0.0464345	60.3	60.4
2007-12-05	60.2	61.1	59.9	60.9	0.6	0.01	112362	6837275	15.7	60.32	59.98	0.961538	1.53384	0.6	0	0.475013	0.34463	45.7833	41.6667	1	7.69231	60.7	60.1982	60.7469	-0.548753	-0.717566	0.6	1.1	60.075	60.273	0.0116279	0.045977	60.8	60.9
2007-12-06	61.5	61.9	61	61.9	1	0.0164	92883	5717705	15.95	60.7	60.18	1.97694	2.85809	1	0	0.562511	0.287191	49.0019	50	1	0	61.675	60.4254	60.8157	-0.390296	-0.676524	1	1.6	60.7	60.5233	0.00650407	0.0452342	61.6	61.9
2007-12-07	62.5	63.5	62.4	62.6	0.7	0.0113	164035	10340362	16.13	61.1	60.48	2.45499	3.50529	0.7	0	0.585426	0.239326	54.5455	58.3333	1	0	62.775	60.7869	60.9608	-0.173951	-0.619376	0.7	1.7	61.675	60.8428	0.0016	0.0447284	62.6	63
2007-12-10	63	63	61.1	61.1	-1.5	-0.024	108296	6659710	15.75	61.36	60.48	-0.423729	1.02513	0	1.5	0.487855	0.449439	42.0178	66.6667	0	36.5854	61.575	60.9081	61.0063	-0.0981946	-0.547157	-1.5	-0.8	62.775	60.8824	-0.0301587	0.0458265	61.1	61.2
2007-12-11	61.3	62.7	61.2	62.7	1.6	0.0262	77009	4760364	16.16	61.84	60.84	1.39069	3.0572	1.6	0	0.673212	0.374532	54.5455	58.3333	1	0	62.325	61.1261	61.104	0.0221069	-0.452209	1.6	0.1	61.575	61.162	0.0228385	0.0446571	62.7	62.8
2007-12-12	62	62.3	60.9	61.3	-1.4	-0.0223	117103	7197215	15.8	61.92	61.12	-1.00129	0.294503	0	1.4	0.56101	0.545443	54.5455	66.6667	0	48.2759	61.45	61.1759	61.1296	0.0463077	-0.357155	-1.4	0.2	62.325	61.1832	-0.0112903	0.045677	61.3	61.4
2007-12-13	61	61.6	60.7	60.7	-0.6	-0.0098	138224	8442240	15.64	61.68	61.19	-1.58885	-0.800784	0	0.6	0.467509	0.554536	54.5455	58.3333	0	68.9655	60.925	61.1373	61.1145	0.0228604	-0.272851	-0.6	-2	61.45	61.1089	-0.00491803	0.0461285	60.6	60.7
2007-12-14	60.5	60.5	59	59.8	-0.9	-0.0148	152145	9077946	15.41	61.12	61.11	-2.15969	-2.14368	0	0.9	0.389591	0.612113	54.5455	58.3333	0	100	59.775	60.9277	61.0152	-0.0875084	-0.205686	-0.9	-1.5	60.925	60.9075	-0.0115702	0.0468227	59.8	59.9
2007-12-17	59.1	59.6	58.9	59.5	-0.3	-0.005	66446	3938904	15.34	60.8	61.08	-2.13816	-2.58677	0	0.3	0.324659	0.560095	54.5455	58.3333	0	100	59.375	60.6889	60.8937	-0.204891	-0.156924	-0.3	-1.2	59.775	60.691	0.00676819	0.0470588	59.4	59.5
2007-12-18	59	59.6	58.6	58.8	-0.7	-0.0118	82296	4874732	15.15	60.02	60.93	-2.03266	-3.49581	0	0.7	0.270549	0.583412	48.0828	50	0	100	58.95	60.4213	60.7498	-0.328426	-0.132444	-0.7	-1	59.375	60.4001	-0.00338983	0.047619	58.7	58.8
2007-12-19	60	60	58.8	59.2	0.4	0.0068	86752	5135580	15.26	59.6	60.76	-0.671141	-2.56748	0.4	0	0.292124	0.486177	54.5455	41.6667	1	89.7436	59.3	60.2488	60.6424	-0.39355	-0.132805	0.4	-0.3	58.95	60.2154	-0.0133333	0.0472973	59.1	59.2
2007-12-20	59.2	59.2	58.8	59	-0.2	-0.0034	56473	3330668	15.21	59.26	60.47	-0.438745	-2.43096	0	0.2	0.243437	0.438481	54.5455	50	0	94.8718	59	60.0567	60.5207	-0.464019	-0.165035	-0.2	0.2	59.3	60.0284	-0.00337838	0.0474576	58.9	59
2007-12-21	59.2	59.6	59	59	0	0	76961	4565450	15.21	59.1	60.11	-0.169205	-1.84661	0	0	0.202864	0.365401	50.0589	41.6667	0	94.8718	59.15	59.9172	60.4192	-0.501977	-0.2099	0	-0.2	59	59.8702	-0.00337838	0.0474576	59	59.2
2007-12-24	59.5	59.8	58.9	59.2	0.2	0.0034	35798	2125766	15.26	59.04	59.92	0.271003	-1.2016	0.2	0	0.202387	0.3045	46.2377	33.3333	1	89.7436	59.275	59.8184	60.3344	-0.516023	-0.269692	0.2	0.2	59.15	59.7671	-0.00504202	0.0472973	59.2	59.3
2007-12-25	59.5	59.7	59.1	59.6	0.4	0.0068	25445	1512572	15.36	59.2	59.61	0.675676	-0.0167757	0.4	0	0.235322	0.25375	54.5455	33.3333	1	68	59.5	59.7694	60.2726	-0.503199	-0.330748	0.4	0.6	59.275	59.7414	0.00168067	0.0469799	59.5	59.6
2007-12-26	59.5	59.7	58.7	59.5	-0.1	-0.0017	23920	1412228	15.34	59.26	59.43	0.404995	0.117786	0	0.1	0.196102	0.228125	27.0043	33.3333	0	63.1579	59.35	59.7049	60.2043	-0.499383	-0.388775	-0.1	0.3	59.5	59.7043	0	0.0470588	59.4	59.5
2007-12-27	60	61.7	59.6	61.7	2.2	0.037	126355	7712481	15.9	59.8	59.53	3.17726	3.64522	2.2	0	0.530085	0.190104	54.5455	33.3333	1	0	61.175	59.9311	60.2762	-0.345118	-0.417398	2.2	2.1	59.35	60.0113	0.0283333	0.0453809	61.6	61.7
2007-12-28	61.5	62.5	60.5	60.5	-1.2	-0.0194	74122	4550046	15.59	60.1	59.6	0.665557	1.51007	0	1.2	0.441737	0.35842	41.6792	33.3333	0	41.3793	61	60.0955	60.3298	-0.234283	-0.420664	-1.2	1	61.175	60.0865	-0.0162602	0.046281	60.4	60.5
2007-12-31	61	62.1	60.8	62	1.5	0.0248	38279	2355636	15.98	60.66	59.85	2.20903	3.59231	1.5	0	0.618114	0.298684	54.5455	33.3333	1	0	61.725	60.3462	60.4331	-0.0869409	-0.393832	1.5	0.3	61	60.3809	0.0163934	0.0451613	61.9	62
2008-01-02	62	62	60.2	60.5	-1.5	-0.0242	38971	2372467	15.59	60.84	60.02	-0.558843	0.799733	0	1.5	0.515095	0.498903	54.5455	41.6667	0	50	60.8	60.416	60.4603	-0.0443007	-0.355027	-1.5	0	61.725	60.3992	-0.0241935	0.0504132	60.5	60.6
2008-01-03	59.9	60	59.4	59.4	-1.1	-0.0182	34838	2076911	15.31	60.82	60.04	-2.33476	-1.06596	0	1.1	0.429246	0.599086	48.3957	41.6667	0	86.6667	59.55	60.2828	60.3929	-0.110103	-0.315703	-1.1	-2.6	60.8	60.2455	-0.00834725	0.0513468	59.4	59.5
2008-01-04	59.3	60.4	58.5	60	0.6	0.0101	48401	2869210	15.46	60.48	60.14	-0.793651	-0.23279	0.6	0	0.457705	0.499238	54.5455	41.6667	1	66.6667	59.725	60.197	60.3434	-0.146443	-0.276199	0.6	-0.5	59.55	60.2077	0.0118044	0.0508333	60	60.1
2008-01-07	57	58	55.8	55.8	-4.2	-0.07	103230	5825279	14.38	59.54	59.82	-6.28149	-6.72016	0	4.2	0.381421	1.11603	52.0637	50	0	100	56.35	59.6051	60.0476	-0.442477	-0.268028	-4.2	-3.6	59.725	59.5296	-0.0210526	0.0546595	55.8	55.8
2008-01-08	55.8	56.6	55.5	56	0.2	0.0036	47333	2654125	14.43	58.34	59.5	-4.01097	-5.88235	0.2	0	0.351184	0.930027	43.3291	41.6667	1	96.7742	56.025	59.0543	59.7496	-0.695295	-0.289372	0.2	-4	56.35	58.9866	0.00358423	0.0544643	55.9	56
2008-01-09	55	57	54.5	57	1	0.0179	45113	2525653	14.69	57.64	59.24	-1.11034	-3.78123	1	0	0.45932	0.775022	54.5455	50	1	80.6452	56.375	58.6421	59.4997	-0.857528	-0.329165	1	1.2	56.025	58.681	0.0363636	0.0535088	57	57.1
2008-01-10	57	57.4	55.3	55.7	-1.3	-0.0228	61535	3445419	14.36	56.9	58.86	-2.10896	-5.36867	0	1.3	0.382767	0.862518	54.5455	58.3333	0	100	56.025	58.2395	59.2423	-1.00278	-0.402239	-1.3	-0.3	56.375	58.2223	-0.022807	0.0547576	55.7	55.8
2008-01-11	56.1	56.1	54.7	55	-0.7	-0.0126	72676	4030801	14.18	55.9	58.19	-1.61002	-5.48204	0	0.7	0.318972	0.835432	54.5455	50	0	100	55.2	57.7719	58.9429	-1.17097	-0.506316	-0.7	-2	56.025	57.7266	-0.0196078	0.0554545	55	55.1
2008-01-14	56.5	56.8	54.7	54.9	-0.1	-0.0018	78263	4347517	14.15	55.72	57.63	-1.47164	-4.73712	0	0.1	0.26581	0.71286	28.872	41.6667	0	100	55.325	57.3954	58.6749	-1.27942	-0.638814	-0.1	-0.8	55.2	57.2917	-0.0283186	0.0555556	54.9	55
2008-01-15	55.4	57.9	55.2	57.5	2.6	0.0474	98451	5616004	14.82	56.02	57.18	2.64191	0.559636	2.6	0	0.654842	0.59405	54.5455	41.6667	1	53.5714	57.025	57.3384	58.5527	-1.2142	-0.768803	2.6	2.5	55.325	57.3238	0.0379061	0.0530435	57.5	57.6
2008-01-16	55.6	56.2	54.9	55.4	-2.1	-0.0365	78669	4371865	14.28	55.7	56.67	-0.5386	-2.24104	0	2.1	0.545702	0.845042	54.5455	41.6667	0	90.1961	55.475	57.0518	58.3247	-1.27291	-0.898004	-2.1	0.5	57.025	57.0278	-0.00359712	0.0550542	55.3	55.4
2008-01-17	55.6	56.4	54.5	54.7	-0.7	-0.0126	51230	2827741	14.1	55.5	56.2	-1.44144	-2.66904	0	0.7	0.454751	0.820868	54.5455	41.6667	0	100	55.075	56.7476	58.084	-1.33631	-1.03021	-0.7	-2.8	55.475	56.6697	-0.0161871	0.0557587	54.7	54.8
2008-01-18	54	54.9	53.3	54.6	-0.1	-0.0018	65496	3529930	14.07	55.42	55.66	-1.47961	-1.90442	0	0.1	0.378959	0.700723	54.5455	33.3333	0	100	54.35	56.3788	57.8074	-1.42859	-1.13978	-0.1	-0.8	55.075	56.3513	0.0111111	0.0558608	54.6	54.7
2008-01-21	54.6	54.7	53.3	53.3	-1.3	-0.0238	42792	2293004	13.74	55.1	55.41	-3.26679	-3.80798	0	1.3	0.3158	0.800603	54.5455	33.3333	0	100	53.65	55.959	57.4994	-1.54045	-1.23369	-1.3	-1.4	54.35	55.8818	-0.0238095	0.0572233	53.3	53.4
2008-01-22	49.6	51.1	49.6	49.6	-3.7	-0.0694	87259	4360345	12.78	53.52	54.77	-7.32436	-9.43947	0	3.7	0.263166	1.28384	36.7651	33.3333	0	100	49.975	55.0384	56.9421	-1.9037	-1.34993	-3.7	-5	53.65	54.9154	0	0.0614919	49.6	49.6
2008-01-23	51	51.4	50.4	51	1.4	0.0282	78327	3988159	13.14	52.64	54.17	-3.1155	-5.85195	1.4	0	0.452639	1.06986	35.3669	25	1	82.2785	50.95	54.4094	56.4982	-2.08882	-1.4706	1.4	-2.3	49.975	54.313	0	0.0598039	50.9	51
2008-01-24	54.5	54.5	53.1	53.7	2.7	0.0529	71477	3864064	13.84	52.44	53.97	2.40275	-0.500278	2.7	0	0.827199	0.891553	45.5373	33.3333	1	48.1013	53.75	54.3079	56.2946	-1.98669	-1.56123	2.7	4.1	50.95	54.2187	-0.0146789	0.056797	53.7	53.8
2008-01-25	55	56	55	55.5	1.8	0.0335	50414	2804582	14.3	52.62	54.02	5.4732	2.73973	1.8	0	0.989332	0.74296	54.5455	33.3333	1	25.3165	55.5	54.4913	56.2358	-1.74444	-1.6129	1.8	4.5	53.75	54.4158	0.00909091	0.054955	55.4	55.5
2008-01-28	55.4	55.4	54	54.2	-1.3	-0.0234	39643	2168082	13.97	52.8	53.95	2.65152	0.463392	0	1.3	0.824444	0.8358	41.6776	33.3333	0	41.7722	54.45	54.485	56.1035	-1.61852	-1.65783	-1.3	0.5	55.5	54.3826	-0.0216606	0.0562731	54.2	54.3
2008-01-29	55.9	57	55.6	57	2.8	0.0517	58213	3277397	14.69	54.28	53.9	5.01105	5.75139	2.8	0	1.1537	0.6965	51.3109	33.3333	1	0	56.65	54.8181	56.144	-1.32592	-1.66371	2.8	1.5	54.45	54.7853	0.019678	0.0535088	56.8	57
2008-01-30	57.5	58.3	57	57.8	0.8	0.014	110697	6401546	14.9	55.64	54.14	3.8821	6.76025	0.8	0	1.09475	0.580417	46.4459	41.6667	1	0	57.725	55.2653	56.2611	-0.995807	-1.62588	0.8	3.6	56.65	55.2491	0.00521739	0.0527682	57.8	57.9
2008-01-31	57.5	59.9	57.3	59.9	2.1	0.0363	171328	10109810	15.44	56.88	54.66	5.30942	9.58653	2.1	0	1.26229	0.483681	49.2275	50	1	0	59.25	55.8783	56.4825	-0.604174	-1.53428	2.1	2.9	57.725	55.9646	0.0417391	0.0509182	59.8	59.9
2008-02-01	61	62.2	60.4	61.4	1.5	0.025	134709	8247068	15.82	58.06	55.34	5.75267	10.9505	1.5	0	1.30191	0.403067	54.5455	50	1	0	61.35	56.7201	56.843	-0.122932	-1.37678	1.5	3.6	59.25	56.8008	0.00655738	0.0496743	61.3	61.4
2008-02-12	59.7	60.3	59.7	60	-1.4	-0.0228	103197	6194111	15.46	59.22	56.01	1.31712	7.12373	0	1.4	1.08493	0.569223	54.5455	58.3333	0	11.8644	60	57.2247	57.0769	0.147818	-1.14883	-1.4	0.1	61.35	57.293	0.00502513	0.0508333	60	60.1
2008-02-13	61	61	59.9	59.9	-0.1	-0.0017	52232	3145820	15.44	59.8	57.04	0.167224	5.01403	0	0.1	0.904105	0.491019	45.0358	58.3333	0	14.4231	60.175	57.6786	57.3064	0.372219	-0.875382	-0.1	-1.5	60	57.6941	-0.0180328	0.0509182	59.9	60
2008-02-14	60.2	62	60.2	62	2.1	0.0351	106488	6485636	15.98	60.64	58.14	2.24274	6.63915	2.1	0	1.10342	0.409182	54.5455	58.3333	1	0	61.55	58.2742	57.6207	0.653477	-0.58203	2.1	2	60.175	58.3565	0.0299003	0.0491935	62	62.1
2008-02-15	61	61.7	60.9	61.5	-0.5	-0.0081	30297	1853511	15.85	60.96	58.92	0.885827	4.37882	0	0.5	0.919517	0.424319	54.5455	66.6667	0	6.41026	61.4	58.7551	57.9007	0.854423	-0.293268	-0.5	1.6	61.55	58.8401	0.00819672	0.0495935	61.3	61.5
2008-02-18	61.5	61.8	59.7	60	-1.5	-0.0244	52091	3139762	15.46	60.68	59.37	-1.12063	1.06114	0	1.5	0.766265	0.603599	46.3051	66.6667	0	25.641	60.375	59.0043	58.084	0.920356	-0.0111709	-1.5	-2	61.4	59.0186	-0.0243902	0.0508333	60	60.1
2008-02-19	60.8	61.5	60	61.5	1.5	0.025	20133	1221113	15.85	60.98	60.1	0.852739	2.32945	1.5	0	0.888554	0.502999	54.5455	58.3333	1	10	61.125	59.3306	58.3092	1.02135	0.249637	1.5	0	60.375	59.4003	0.0115132	0.0495935	61.3	61.5
2008-02-20	61.4	61.4	59.7	61.1	-0.4	-0.0065	41016	2473796	15.75	61.22	60.51	-0.196014	0.975045	0	0.4	0.740462	0.485833	49.6672	58.3333	0	21.4286	60.825	59.5605	58.4956	1.06491	0.478606	-0.4	1.1	61.125	59.6618	-0.00488599	0.0499182	60.5	61.1
2008-02-21	61.5	62.1	61.1	61.9	0.8	0.0131	40472	2499127	15.95	61.2	60.92	1.14379	1.60867	0.8	0	0.750385	0.40486	54.5455	50	1	4.7619	61.75	59.8973	58.7366	1.16069	0.674702	0.8	0.4	60.825	60.0062	0.00650407	0.049273	61.8	61.9
2008-02-22	60.9	61	60.1	60.9	-1	-0.0162	37270	2255177	15.7	61.08	61.02	-0.294695	-0.196657	0	1	0.62532	0.50405	52.2659	58.3333	0	52.381	60.725	60.0247	58.8839	1.14074	0.81511	-1	-0.2	61.75	60.1437	0	0.0500821	60.8	60.9
2008-02-25	61	61.5	60.6	61.2	0.3	0.0049	40050	2448266	15.77	61.32	61	-0.195695	0.327869	0.3	0	0.5711	0.420042	45.7973	50	1	38.0952	61.125	60.1939	59.0499	1.14402	0.925799	0.3	-0.7	60.725	60.3062	0.00327869	0.0498366	61.1	61.2
2008-02-26	61.8	62.5	61.5	62.4	1.2	0.0196	69612	4323822	16.08	61.5	61.24	1.46341	1.89419	1.2	0	0.675917	0.350035	46.9654	50	1	0	62.2	60.5026	59.2833	1.2193	1.01992	1.2	1.5	61.125	60.6283	0.00970874	0.0488782	62.3	62.4
2008-02-27	62.8	63.6	62.7	63.6	1.2	0.0192	93695	5921716	16.39	62	61.61	2.58065	3.23	1.2	0	0.763264	0.291696	54.5455	50	1	0	63.375	60.9445	59.5864	1.35812	1.09821	1.2	2.4	62.2	61.0855	0.0127389	0.047956	63.6	63.7
2008-02-29	62.6	63.5	61.6	61.6	-2	-0.0314	63516	3963011	15.88	61.94	61.57	-0.548918	0.048725	0	2	0.636053	0.576413	54.5455	50	0	55.5556	62.075	61.1184	59.7707	1.3477	1.15302	-2	-0.8	63.375	61.1646	-0.0159744	0.049513	61.6	61.8
2008-03-03	60.1	60.7	60	60.7	-0.9	-0.0146	47078	2844630	15.64	61.9	61.49	-1.93861	-1.28476	0	0.9	0.530045	0.630344	39.6024	50	0	80.5556	60.525	61.0271	59.8266	1.20054	1.18415	-0.9	-2.9	62.075	61.0932	0.00998336	0.0502471	60.7	60.8
2008-03-04	60.1	63	60.1	62.9	2.2	0.0362	75216	4673130	16.21	62.24	61.78	1.06041	1.81288	2.2	0	0.80837	0.525287	52.1974	50	1	24.1379	62.225	61.2114	60.0042	1.20717	1.2048	2.2	1.3	60.525	61.3711	0.046589	0.0484897	62.8	62.9
2008-03-05	63.5	63.5	62.5	63.3	0.4	0.0064	70208	4444122	16.31	62.42	61.96	1.4098	2.16269	0.4	0	0.740309	0.437739	45.5883	50	1	10.3448	63.15	61.5097	60.2373	1.27239	1.22785	0.4	2.6	62.225	61.6679	-0.00314961	0.0481833	63.2	63.3
2008-03-06	63.5	64.9	63.5	64.9	1.6	0.0253	64665	4152706	16.73	62.68	62.34	3.5418	4.10651	1.6	0	0.883591	0.364783	54.5455	58.3333	1	0	64.55	61.9774	60.5567	1.42068	1.25674	1.6	2	63.15	62.1651	0.0220472	0.0469954	64.8	64.9
2008-03-07	63.6	64.5	63.3	64	-0.9	-0.0139	53050	3382687	16.49	63.16	62.55	1.32996	2.31815	0	0.9	0.736326	0.453986	54.5455	66.6667	0	21.4286	63.95	62.2809	60.8081	1.4728	1.29364	-0.9	0.7	64.55	62.4474	0.00628931	0.0476562	63.9	64
2008-03-10	62.9	62.9	61	61.2	-2.8	-0.0438	59861	3689679	15.77	63.26	62.58	-3.2564	-2.20518	0	2.8	0.613605	0.844988	46.3118	58.3333	0	88.0952	61.575	62.1723	60.8649	1.30739	1.31179	-2.8	-3.7	63.95	62.2555	-0.027027	0.0498366	61.1	61.2
2008-03-11	60.6	62.4	60.6	62.4	1.2	0.0196	43343	2668262	16.08	63.16	62.7	-1.20329	-0.478469	1.2	0	0.711337	0.704157	46.2673	58.3333	1	59.5238	61.95	62.1381	60.9453	1.19282	1.30885	1.2	-1.6	61.575	62.2777	0.029703	0.0488782	62.3	62.4
2008-03-12	64	64.2	63.1	63.8	1.4	0.0224	46949	2997448	16.44	63.26	62.84	0.85362	1.52769	1.4	0	0.826114	0.586797	54.5455	58.3333	1	26.1905	63.725	62.3822	61.1512	1.23105	1.29473	1.4	2.6	61.95	62.5119	-0.003125	0.0478056	63.7	63.8
2008-03-13	62.7	63.5	61.5	62	-1.8	-0.0282	42307	2640225	15.98	62.68	62.68	-1.08488	-1.08488	0	1.8	0.688429	0.788998	54.5455	66.6667	0	69.0476	62.25	62.3619	61.2326	1.12932	1.27046	-1.8	-0.4	63.725	62.4332	-0.0111643	0.0491935	61.9	62
2008-03-14	62.5	62.6	60.6	61.1	-0.9	-0.0145	45820	2812825	14.79	62.1	62.63	-1.61031	-2.44292	0	0.9	0.57369	0.807498	54.5455	58.3333	0	90.4762	61.35	62.2062	61.2413	0.964944	1.24428	-0.9	-2.7	62.25	62.2281	-0.0224	0.0499182	61	61.1
2008-03-17	60	60.3	59.5	59.9	-1.2	-0.0196	90229	5407296	14.5	61.84	62.55	-3.13713	-4.23661	0	1.2	0.478075	0.872915	54.5455	50	0	100	59.9	61.8514	61.1419	0.709496	1.18899	-1.2	-2.1	61.35	61.8699	-0.00166667	0.0509182	59.9	60
2008-03-18	59.9	60.6	59.5	59.9	0	0	47527	2849745	14.5	61.34	62.25	-2.34757	-3.7751	0	0	0.398396	0.727429	36.3149	41.6667	0	100	59.975	61.5627	61.0555	0.507256	1.10397	0	-1.2	59.9	61.5668	0	0.0509182	59.9	60
2008-03-19	61.5	62.1	60.8	62.1	2.2	0.0367	43275	2670677	15.04	61	62.13	1.80328	-0.0482859	2.2	0	0.698663	0.606191	51.2135	41.6667	1	56	61.775	61.5954	61.1088	0.486615	1.00019	2.2	2.2	59.975	61.6489	0.0097561	0.0491143	61.8	62.1
2008-03-20	61.7	62.9	61	62.6	0.5	0.0081	54424	3361762	15.16	61.12	61.9	2.42147	1.13086	0.5	0	0.665553	0.505159	41.9418	50	1	34.1463	62.275	61.6999	61.1952	0.504783	0.892631	0.5	2.7	61.775	61.7952	0.0145867	0.048722	62.5	62.6
2008-03-21	63.6	64.9	63.6	64.8	2.2	0.0351	102434	6597902	15.69	61.86	61.98	4.75267	4.54985	2.2	0	0.921294	0.420966	43.4087	50	1	0	64.525	62.1346	61.4418	0.692753	0.824337	2.2	2.7	62.275	62.2575	0.0188679	0.0470679	64.8	64.9
2008-03-24	69.3	69.3	67.3	67.4	2.6	0.0401	130572	8927208	16.32	63.36	62.6	6.37626	7.66773	2.6	0	1.20108	0.350805	54.5455	50	1	0	67.85	63.0139	61.9165	1.09737	0.813732	2.6	4.8	64.525	63.0486	-0.027417	0.0452522	67.4	67.5
2008-03-25	67.4	67.4	66.4	67.2	-0.2	-0.003	88062	5896424	16.27	64.82	63.08	3.67171	6.53139	0	0.2	1.0009	0.325671	54.5455	50	0	2.66667	67.05	63.6348	62.2968	1.33805	0.825621	-0.2	2.4	67.85	63.6873	-0.00296736	0.0453869	67.2	67.3
2008-03-26	65.8	67	65.5	67	-0.2	-0.003	54421	3604524	16.22	65.8	63.4	1.82371	5.67823	0	0.2	0.834082	0.304726	54.5455	50	0	5.33333	66.625	64.0948	62.6174	1.47747	0.864305	-0.2	-0.4	67.05	64.1969	0.0182371	0.0455224	66.5	67
2008-03-27	65	65.1	63.6	63.8	-3.2	-0.0478	54821	3519555	15.45	66.04	63.58	-3.39188	0.346021	0	3.2	0.695069	0.787271	54.5455	50	0	48	64.075	64.0918	62.7253	1.36645	0.908916	-3.2	-3.4	66.625	64.1359	-0.0184615	0.0478056	63.7	63.8
2008-03-28	62.2	63.3	62	62.3	-1.5	-0.0235	109946	6872708	15.08	65.54	63.7	-4.94355	-2.1978	0	1.5	0.579224	0.906059	48.4607	41.6667	0	68	62.475	63.843	62.7068	1.13626	0.956334	-1.5	-4.7	64.075	63.8534	0.00160772	0.0489567	62.3	62.4
2008-03-31	61.7	63.1	61.1	63.1	0.8	0.0128	74469	4614613	15.28	64.68	64.02	-2.4428	-1.43705	0.8	0	0.61602	0.75505	54.5455	33.3333	1	57.3333	62.6	63.6518	62.6989	0.952928	1.00585	0.8	-0.7	62.475	63.7375	0.0226904	0.048336	63	63.1
2008-04-01	62.5	63.5	61.8	61.8	-1.3	-0.0206	49055	3080408	14.96	63.6	64.21	-2.83019	-3.75331	0	1.3	0.51335	0.845875	39.2527	41.6667	0	100	62.225	63.4323	62.6638	0.768521	1.03718	-1.3	-0.5	62.6	63.4394	-0.0112	0.0493528	61.8	61.9
2008-04-02	63.5	65	63.1	64	2.2	0.0356	63876	4100481	15.5	63	64.4	1.5873	-0.621118	2.2	0	0.794458	0.704896	52.1581	41.6667	1	60.7143	64.025	63.5235	62.7646	0.758874	1.06541	2.2	0.9	62.225	63.5257	0.00787402	0.0476562	64	64.1
2008-04-03	64	64.9	63.9	64.4	0.4	0.0063	28588	1843284	15.12	63.12	64.58	2.02788	-0.278724	0.4	0	0.728715	0.587413	50.747	50	1	53.5714	64.4	63.6583	62.8858	0.772583	1.07428	0.4	2.6	64.025	63.6602	0.00625	0.0473602	64.3	64.4
2008-04-07	64.3	65.1	64.2	65	0.6	0.0093	45908	2979285	15.26	63.66	64.6	2.10493	0.619195	0.6	0	0.707263	0.489511	54.5455	58.3333	1	42.8571	64.825	63.8378	63.0294	0.808422	1.04217	0.6	1	64.4	63.8663	0.0108865	0.0469231	64.9	65
2008-04-08	64.6	65	63.6	64.4	-0.6	-0.0092	42270	2719969	15.12	63.92	64.3	0.750939	0.155521	0	0.6	0.589386	0.507926	54.5455	58.3333	0	51.8519	64.35	63.9166	63.1272	0.789396	0.981211	-0.6	0	64.825	63.9484	-0.00309598	0.0473602	64.3	64.4
2008-04-09	63	64.5	62.8	63.1	-1.3	-0.0202	42860	2727138	14.81	64.18	63.89	-1.68277	-1.2365	0	1.3	0.491155	0.639938	43.32	50	0	75	63.375	63.8333	63.1456	0.687716	0.89346	-1.3	-1.9	64.35	63.8179	0.0015873	0.048336	63.1	63.3
2008-04-10	63.2	65.3	63.1	64.5	1.4	0.0222	47626	3079955	15.14	64.28	63.64	0.342253	1.35135	1.4	0	0.642629	0.533282	54.5455	41.6667	1	15.625	64.35	63.9128	63.2348	0.677993	0.816965	1.4	0.1	63.375	63.9228	0.0205696	0.0472868	64.5	64.6
2008-04-11	64.3	64.6	63.5	64.1	-0.4	-0.0062	37042	2371009	15.05	64.22	63.67	-0.186858	0.675357	0	0.4	0.535524	0.511068	54.5455	41.6667	0	28.125	64.075	63.9377	63.297	0.640712	0.761905	-0.4	1	64.35	63.9501	-0.00311042	0.0475819	64	64.1
2008-04-14	63.3	63.6	63	63	-1.1	-0.0172	36204	2288582	14.79	63.82	63.74	-1.28486	-1.16097	0	1.1	0.44627	0.609223	54.5455	41.6667	0	62.5	63.15	63.8166	63.2861	0.530412	0.714959	-1.1	-1.5	64.075	63.8039	-0.00473934	0.0484127	63	63.1
2008-04-15	63	63.8	62.8	63	0	0	38175	2408608	14.79	63.54	63.73	-0.849858	-1.14546	0	0	0.371892	0.507686	35.47	41.6667	0	62.5	63.15	63.714	63.2761	0.43795	0.678229	0	-1.1	63.15	63.6802	0	0.0484127	63	63.1
2008-04-16	64	65.2	63.7	65.2	2.2	0.0349	46624	3014230	15.31	63.96	64.07	1.93871	1.7637	2.2	0	0.676576	0.423072	43.4523	41.6667	1	0	64.825	63.8849	63.3908	0.494136	0.648813	2.2	2.2	63.15	63.9141	0.01875	0.0467791	65.2	65.3
2008-04-17	67.1	67.5	66.6	67.1	1.9	0.0291	101937	6838226	15.75	64.48	64.38	4.06328	4.22491	1.9	0	0.88048	0.35256	54.5455	50	1	0	67.075	64.3757	63.6637	0.712012	0.642083	1.9	4.1	64.825	64.4042	0	0.0454545	67	67.1
2008-04-18	66.8	66.8	66	66.8	-0.3	-0.0045	33795	2248277	15.68	65.02	64.62	2.73762	3.37357	0	0.3	0.733734	0.3438	50.7711	50	0	7.31707	66.6	64.7179	63.8812	0.836707	0.645226	-0.3	1.6	67.075	64.7728	0	0.0456587	66.7	66.8
2008-04-21	66.8	67.5	66.8	67.4	0.6	0.009	39126	2635042	15.82	65.9	64.86	2.27618	3.91613	0.6	0	0.711445	0.2865	54.5455	50	1	0	67.275	65.1113	64.1326	0.978713	0.666261	0.6	0.3	66.6	65.177	0.00898204	0.0452522	67.3	67.4
2008-04-22	67.3	67.3	66.6	67.3	-0.1	-0.0015	38313	2568755	15.8	66.76	65.15	0.808868	3.30008	0	0.1	0.592871	0.255417	54.5455	50	0	2.27273	67.125	65.4211	64.3543	1.06685	0.708387	-0.1	0.5	67.275	65.5036	0	0.0453195	67.2	67.3
2008-04-23	66	66	64.6	64.6	-2.7	-0.0401	71085	4629821	15.16	66.64	65.3	-3.06122	-1.07198	0	2.7	0.494059	0.662847	54.5455	41.6667	0	63.6364	64.95	65.3486	64.3984	0.950245	0.738638	-2.7	-2.8	67.125	65.3646	-0.0212121	0.0472136	64.6	64.7
2008-04-24	64.4	64.5	63.5	63.9	-0.7	-0.0108	63782	4077363	15	66	65.24	-3.18182	-2.05395	0	0.7	0.411716	0.669039	46.3568	33.3333	0	79.5455	63.95	65.1335	64.3652	0.768285	0.752812	-0.7	-3.4	64.95	65.1393	-0.00776398	0.0477308	63.8	63.9
2008-04-25	64	64.9	64	64.7	0.8	0.0125	47934	3093233	15.19	65.58	65.3	-1.34187	-0.918836	0.8	0	0.47643	0.557533	40.6006	33.3333	1	61.3636	64.575	65.0475	64.3807	0.666826	0.76797	0.8	0.1	63.95	65.0717	0.0109375	0.0471406	64.6	64.7
2008-04-28	64	66.5	63.5	66.5	1.8	0.0278	75601	4942208	15.61	65.4	65.65	1.68196	1.29474	1.8	0	0.697025	0.464611	54.5455	41.6667	1	20.4545	65.75	65.1556	64.4821	0.673469	0.794138	1.8	2.6	64.575	65.2914	0.0390625	0.0458647	66.2	66.5
2008-04-29	66.5	67	64.7	64.7	-1.8	-0.0271	54316	3581836	15.19	64.88	65.82	-0.277435	-1.70161	0	1.8	0.580854	0.687176	41.542	41.6667	0	77.1429	65.275	65.174	64.5409	0.633106	0.80958	-1.8	0	65.75	65.2004	-0.0270677	0.0471406	64.7	65
2008-04-30	65.2	67.2	65.2	66.7	2	0.0309	78540	5225083	15.66	65.3	65.97	2.14395	1.10656	2	0	0.817378	0.572646	47.6552	41.6667	1	20	66.45	65.3703	64.6823	0.688001	0.806912	2	0.2	65.275	65.4311	0.0230061	0.0457271	66.7	66.8
2008-05-02	68	68.2	67.6	68	1.3	0.0195	91956	6246745	14.72	66.12	66.06	2.84332	2.93672	1.3	0	0.897815	0.477205	54.5455	50	1	0	67.95	65.7672	64.9243	0.842827	0.807592	1.3	3.3	66.45	65.8263	0	0.0448529	67.9	68
2008-05-05	68	68.1	66.3	67.2	-0.8	-0.0118	44635	2996732	14.55	66.62	66.1	0.870609	1.66415	0	0.8	0.748179	0.531004	49.7131	58.3333	0	19.5122	67.2	65.9876	65.0929	0.894695	0.798256	-0.8	0.5	67.95	66.0377	-0.0117647	0.0453869	67.2	67.3
2008-05-06	67.4	68	66.8	68	0.8	0.0119	33327	2253006	14.72	66.92	66.16	1.61387	2.78114	0.8	0	0.756816	0.442504	53.2658	50	1	0	67.7	66.251	65.286	0.965023	0.786942	0.8	0	67.2	66.3396	0.00890208	0.0448529	67.9	68
2008-05-07	68.7	69	68.1	68.2	0.2	0.0029	55061	3766123	14.76	67.62	66.25	0.857734	2.9434	0.2	0	0.664013	0.368753	54.5455	50	1	0	68.375	66.5778	65.5148	1.06297	0.799467	0.2	1	67.7	66.6258	-0.00727802	0.0447214	68.2	68.3
2008-05-08	68	68	66	67.5	-0.7	-0.0103	47242	3158522	14.61	67.78	66.54	-0.413101	1.44274	0	0.7	0.553345	0.423961	54.5455	58.3333	0	16.2791	67.25	66.6812	65.6434	1.03786	0.829419	-0.7	-0.5	68.375	66.7603	-0.00735294	0.0451852	67.5	67.6
2008-05-09	67.5	67.7	66.1	66.3	-1.2	-0.0178	43012	2870864	14.35	67.44	66.78	-1.69039	-0.718778	0	1.2	0.46112	0.553301	43.4178	50	0	54.2857	66.6	66.6687	65.7142	0.954497	0.861383	-1.2	-1.9	67.25	66.6895	-0.0177778	0.046003	66.3	66.5
2008-05-12	66.8	67.8	66.1	67.6	1.3	0.0196	36493	2444645	14.63	67.52	67.07	0.118483	0.790219	1.3	0	0.600934	0.461084	45.5813	50	1	17.1429	67.275	66.762	65.8298	0.932158	0.890126	1.3	0.1	66.6	66.8296	0.011976	0.0451183	67.6	67.7
2008-05-13	68.3	68.9	67.6	68.9	1.3	0.0192	64228	4395274	14.91	67.7	67.31	1.77253	2.3622	1.3	0	0.717445	0.384237	54.5455	58.3333	1	0	68.575	67.0409	66.0332	1.00774	0.931751	1.3	2.6	67.275	67.1481	0.00878477	0.0442671	68.8	68.9
2008-05-14	69	69.2	68.1	68.6	-0.3	-0.0044	66677	4585016	14.85	67.78	67.7	1.2098	1.32939	0	0.3	0.597871	0.370197	54.5455	66.6667	0	11.5385	68.625	67.2846	66.2252	1.05945	0.973024	-0.3	1	68.575	67.3715	-0.0057971	0.0444606	68.5	68.6
2008-05-15	68.8	68.9	67.9	68.6	0	0	83929	5734198	14.85	68	67.89	0.882353	1.04581	0	0	0.498226	0.308498	49.1631	58.3333	0	11.5385	68.5	67.4716	66.3937	1.07793	0.999146	0	-0.3	68.625	67.5605	-0.00290698	0.0444606	68.5	68.6
2008-05-16	68.6	69.3	68.6	69.2	0.6	0.0087	96718	6673952	14.98	68.58	68.01	0.904054	1.74974	0.6	0	0.515188	0.257081	52.6861	50	1	0	69.075	67.7183	66.5923	1.12599	1.02485	0.6	0.6	68.5	67.8127	0.00874636	0.0440751	69.1	69.2
2008-05-19	69.2	69.8	69.2	69.4	0.2	0.0029	81981	5700215	15.02	68.94	68.23	0.667247	1.71479	0.2	0	0.462657	0.214234	54.5455	58.3333	1	0	69.45	67.9847	66.804	1.18072	1.04881	0.2	0.8	69.075	68.0569	0.00289017	0.0439481	69.4	69.5
2008-05-20	69.2	69.5	67.4	68.2	-1.2	-0.0173	76014	5201973	14.76	68.8	68.25	-0.872093	-0.0732601	0	1.2	0.385547	0.378529	54.5455	58.3333	0	38.7097	68.325	68.0371	66.9166	1.12041	1.05519	-1.2	-1	69.45	68.0789	-0.0144509	0.0447214	68.1	68.2
2008-05-21	67.8	67.9	67	67.3	-0.9	-0.0132	42667	2873121	14.57	68.54	68.16	-1.80916	-1.26174	0	0.9	0.321289	0.465441	54.5455	50	0	67.7419	67.375	67.9352	66.9506	0.984602	1.04928	-0.9	-2.1	68.325	67.9591	-0.00737463	0.0453195	67.3	67.4
2008-05-22	66.2	66.9	65.9	66.9	-0.4	-0.0059	44428	2940132	14.48	68.2	68.1	-1.90616	-1.76211	0	0.4	0.267741	0.454534	54.5455	50	0	80.6452	66.65	67.7375	66.9283	0.809146	1.03313	-0.4	-1.3	67.375	67.7961	0.010574	0.0455904	66.8	66.9
2008-05-23	66	66.6	65.5	65.5	-1.4	-0.0209	60286	3979010	14.18	67.46	68.02	-2.90543	-3.70479	0	1.4	0.223118	0.612112	54.5455	41.6667	0	100	65.775	67.4356	66.8429	0.592658	0.995405	-1.4	-1.8	66.65	67.4429	-0.00757576	0.0465649	65.5	65.6
2008-05-26	64.8	65.8	64.5	65.5	0	0	48696	3164986	14.18	66.68	67.81	-1.76965	-3.40658	0	0	0.185931	0.510093	47.5681	33.3333	0	100	65.325	67.1109	66.7305	0.380394	0.9257	0	-1.4	65.775	67.144	0.0108025	0.0465649	65.4	65.5
2008-05-27	66.5	66.5	65.2	65.8	0.3	0.0046	32660	2144788	14.24	66.2	67.5	-0.60423	-2.51852	0.3	0	0.204943	0.425077	35.5971	33.3333	1	92.3077	65.825	66.913	66.6634	0.249641	0.835721	0.3	0.3	65.325	66.9372	-0.0105263	0.0463526	65.8	65.9
2008-05-28	66.8	67.5	66.6	67	1.2	0.0182	113605	7615257	14.5	66.14	67.34	1.30027	-0.504901	1.2	0	0.370786	0.354231	53.2401	41.6667	1	61.5385	67.025	66.9303	66.6902	0.240081	0.742627	1.2	1.5	65.825	66.9469	0.00299401	0.0455224	67	67.1
2008-05-29	68	68.1	67.1	67.1	0.1	0.0015	102478	6948777	14.52	66.18	67.19	1.39015	-0.133949	0.1	0	0.325655	0.295193	54.5455	41.6667	1	58.9744	67.35	66.9948	66.7391	0.255781	0.645937	0.1	1.3	67.025	66.9704	-0.0132353	0.0454545	67.1	67.3
2008-05-30	67.9	68	65.6	65.6	-1.5	-0.0224	180097	12039673	14.2	66.2	66.83	-0.906344	-1.84049	0	1.5	0.271379	0.495994	32.6624	41.6667	0	97.4359	66.2	66.8726	66.6991	0.173429	0.534016	-1.5	-1.4	67.35	66.7596	-0.0338733	0.0464939	65.6	66
2008-06-02	66.5	67.6	66.3	67.6	2	0.0305	52392	3521394	14.63	66.62	66.65	1.47103	1.42536	2	0	0.559482	0.413328	54.5455	41.6667	1	22.2222	67.275	66.9345	66.7418	0.192686	0.430935	2	0.5	66.2	66.8889	0.0165414	0.0451183	67.5	67.6
2008-06-03	67.4	67.6	66.1	66.1	-1.5	-0.0222	61837	4134173	14.31	66.68	66.44	-0.869826	-0.51174	0	1.5	0.466235	0.59444	45.6453	50	0	71.4286	66.475	66.8638	66.722	0.141761	0.337286	-1.5	0.5	67.275	66.7675	-0.0192878	0.0461422	66.1	66.2
2008-06-04	66.2	67.3	66.2	67.1	1	0.0151	34519	2314271	14.52	66.7	66.42	0.5997	1.02379	1	0	0.555196	0.495367	48.9364	41.6667	1	23.8095	66.925	66.8732	66.7371	0.136143	0.262508	1	-0.5	66.475	66.8187	0.0135952	0.0454545	67.1	67.2
2008-06-05	67.4	67.8	66.5	67.8	0.7	0.0104	80970	5432232	14.68	66.84	66.51	1.43627	1.93956	0.7	0	0.57933	0.412806	49.8518	41.6667	1	0	67.475	66.9658	66.7917	0.174066	0.215998	0.7	1.7	66.925	66.9696	0.00593472	0.0449853	67.8	67.9
2008-06-06	68.7	68.9	68.4	68.4	0.6	0.0088	88946	6099413	14.81	67.4	66.8	1.48368	2.39521	0.6	0	0.582775	0.344005	54.5455	50	1	0	68.525	67.2057	66.9201	0.285554	0.20546	0.6	1.3	67.475	67.1897	-0.00436681	0.0445906	68.4	68.5
2008-06-09	67	67	65.1	65.3	-3.1	-0.0453	106078	6965462	14.13	66.94	66.78	-2.44996	-2.21623	0	3.1	0.485646	0.803337	54.5455	58.3333	0	100	65.675	66.9702	66.8279	0.142298	0.193533	-3.1	-2.5	68.525	66.899	-0.0253731	0.0467075	65.2	65.3
2008-06-10	65	65.2	63.9	63.9	-1.4	-0.0214	89621	5783247	13.83	66.5	66.59	-3.90977	-4.03965	0	1.4	0.404705	0.902781	37.6367	58.3333	0	100	64.225	66.5478	66.6351	-0.0872313	0.157165	-1.4	-4.5	65.675	66.4376	-0.0169231	0.0477308	63.9	64
2008-06-11	64.5	65.9	64.2	65.9	2	0.0313	46578	3036333	14.26	66.26	66.48	-0.543314	-0.872443	2	0	0.670587	0.752318	54.5455	58.3333	1	55.5556	65.475	66.3828	66.5491	-0.166353	0.110261	2	0.6	64.225	66.3549	0.0217054	0.0462822	65.7	65.9
2008-06-12	64.5	65.4	64	64.8	-1.1	-0.0167	74064	4797617	14.03	65.66	66.25	-1.30978	-2.18868	0	1.1	0.558823	0.810265	54.5455	66.6667	0	80	64.75	66.1316	66.4159	-0.284281	0.0594047	-1.1	0.9	65.475	66.1157	0.00465116	0.0470679	64.7	64.8
2008-06-13	65.2	65.4	64.8	64.8	0	0	51762	3368201	14.03	64.94	66.17	-0.215584	-2.07042	0	0	0.465686	0.675221	44.9031	58.3333	0	80	64.95	65.9498	66.3073	-0.357481	-0.00172498	0	-1.1	64.75	65.9133	-0.00613497	0.0470679	64.8	64.9
2008-06-16	65.8	66	65.3	65.9	1.1	0.017	36892	2421268	14.26	65.06	66	1.29112	-0.151515	1.1	0	0.571405	0.562684	54.5455	50	1	55.5556	65.775	65.9229	66.2679	-0.344946	-0.0558035	1.1	1.1	64.95	65.9112	0.00151976	0.0462822	65.8	65.9
2008-06-17	65	65.4	64.8	65.2	-0.7	-0.0106	65788	4297951	14.11	65.32	65.91	-0.183711	-1.07723	0	0.7	0.476171	0.58557	51.5906	50	0	71.1111	65.15	65.804	66.1851	-0.381051	-0.11327	-0.7	0.4	65.775	65.8018	0.00307692	0.0467791	65.2	65.3
2008-06-18	64.9	65.9	64.6	65.5	0.3	0.0046	34616	2260095	14.18	65.24	65.75	0.398529	-0.380228	0.3	0	0.446809	0.487975	54.5455	50	1	64.4444	65.375	65.738	66.1251	-0.387048	-0.175615	0.3	-0.4	65.15	65.7554	0.00924499	0.0465649	65.4	65.5
2008-06-19	64.3	65	63.5	64.3	-1.2	-0.0183	65982	4241330	13.92	65.14	65.4	-1.28953	-1.68196	0	1.2	0.372341	0.606646	54.5455	50	0	91.1111	64.275	65.5129	65.988	-0.475084	-0.260131	-1.2	-0.9	65.375	65.5315	0	0.0474339	64.3	64.4
2008-06-20	64.5	64.9	63.2	63.7	-0.6	-0.0093	67415	4320159	13.79	64.92	64.93	-1.87924	-1.89435	0	0.6	0.310284	0.605538	48.8236	50	0	100	63.875	65.2609	65.8315	-0.570554	-0.339337	-0.6	-1.8	64.275	65.2497	-0.0124031	0.0478807	63.7	63.8
2008-06-23	63.2	64.6	62.6	64.1	0.4	0.0063	49182	3142335	13.87	64.56	64.81	-0.712515	-1.09551	0.4	0	0.325237	0.504615	53.0623	41.6667	1	81.8182	63.85	65.0439	65.6847	-0.640844	-0.400849	0.4	-0.2	63.875	65.0728	0.0142405	0.0475819	64.1	64.2
2008-06-24	65	65.1	64.2	64.2	0.1	0.0016	60997	3950991	13.9	64.36	64.84	-0.248602	-0.987045	0.1	0	0.287697	0.420513	33.4229	41.6667	1	77.2727	64.425	64.9487	65.5914	-0.642743	-0.453781	0.1	0.5	63.85	64.9385	-0.0123077	0.0475078	64.2	64.5
2008-06-25	64.5	66.5	64.3	66.2	2	0.0312	92105	6031499	14.33	64.5	64.87	2.63566	2.05025	2	0	0.573081	0.350427	54.5455	41.6667	1	0	65.8	65.0796	65.6069	-0.527219	-0.480774	2	2.1	64.425	65.1326	0.0263566	0.0460725	66.1	66.2
2008-06-26	66.7	66.7	64.6	65	-1.2	-0.0181	55036	3591425	14.07	64.64	64.89	0.556931	0.169518	0	1.2	0.477567	0.492023	54.5455	50	0	48	65.325	65.1174	65.586	-0.468592	-0.49312	-1.2	0.8	65.8	65.1122	-0.0254873	0.0469231	65	65.1
2008-06-27	63.1	65	62.7	64	-1	-0.0154	175633	11179144	13.85	64.7	64.81	-1.08192	-1.24981	0	1	0.397973	0.576686	44.4026	50	0	88	63.925	64.9339	65.4629	-0.529001	-0.513571	-1	-2.2	65.325	64.9411	0.0142631	0.0476562	63.9	64
2008-06-30	63.9	65.1	63.5	65	1	0.0156	88145	5681698	14.07	64.88	64.72	0.184957	0.432633	1	0	0.498311	0.480571	54.5455	41.6667	1	48	64.65	64.8903	65.4027	-0.512466	-0.528172	1	0	63.925	64.9502	0.0172144	0.0469231	64.9	65
2008-07-01	64	65.1	64	64.2	-0.8	-0.0123	31904	2058174	13.9	64.88	64.62	-1.04809	-0.649954	0	0.8	0.415259	0.533809	54.5455	50	0	80	64.375	64.811	65.3266	-0.515608	-0.542457	-0.8	0.2	64.65	64.8348	0.003125	0.0475078	64.2	64.3
2008-07-02	64	64.2	61.8	61.8	-2.4	-0.0374	79943	5020098	13.38	64	64.25	-3.4375	-3.81323	0	2.4	0.346049	0.844841	54.5455	50	0	100	62.4	64.4401	65.1098	-0.669745	-0.564086	-2.4	-3.2	64.375	64.3679	-0.034375	0.0493528	61.8	62
2008-07-03	59.5	60.4	57.5	58.8	-3	-0.0485	116788	6896045	12.73	62.76	63.7	-6.30975	-7.69231	0	3	0.288374	1.20403	51.3104	41.6667	0	100	58.875	63.5839	64.648	-1.06407	-0.618921	-3	-5.4	62.4	63.5113	-0.0117647	0.0518707	58.8	59
2008-07-04	59.3	59.9	58.4	59	0.2	0.0034	56047	3302894	12.77	61.76	63.23	-4.46891	-6.68986	0.2	0	0.273645	1.00336	39.9473	41.6667	1	97.2973	59.075	62.8902	64.2352	-1.34494	-0.697153	0.2	-2.8	58.875	62.8172	-0.00505902	0.0516949	59	59.1
2008-07-07	59.7	60.5	58.8	60.1	1.1	0.0186	40724	2433612	13.01	60.78	62.83	-1.11879	-4.34506	1.1	0	0.411371	0.836135	54.5455	41.6667	1	82.4324	59.875	62.4263	63.9122	-1.48584	-0.790831	1.1	1.3	59.075	62.3992	0.00670017	0.0507488	60	60.1
2008-07-08	59.9	59.9	58.3	58.9	-1.2	-0.02	70739	4155228	12.75	59.72	62.3	-1.37307	-5.45746	0	1.2	0.342809	0.896779	47.0579	50	0	98.6486	59	61.8992	63.5483	-1.64911	-0.915485	-1.2	-0.1	59.875	61.8609	-0.0166945	0.0517827	58.9	59
2008-07-09	59.5	60.7	59.1	59.5	0.6	0.0102	55499	3333816	12.88	59.26	61.63	0.404995	-3.45611	0.6	0	0.385674	0.747316	54.5455	50	1	88.7097	59.7	61.5609	63.2633	-1.70239	-1.05257	0.6	-0.6	59	61.4976	0	0.0512605	59.5	59.6
2008-07-10	58.9	60.3	58.7	59.5	0	0	43347	2574226	12.88	59.4	61.08	0.16835	-2.58677	0	0	0.321395	0.622763	29.9653	50	0	88.7097	59.5	61.2438	62.9845	-1.74068	-1.1872	0	0.6	59.7	61.1903	0.0101868	0.0512605	59.5	59.6
2008-07-11	60.5	63	59.8	62.4	2.9	0.0487	62911	3843922	13.51	60.08	60.92	3.86152	2.42942	2.9	0	0.751163	0.518969	54.5455	41.6667	1	41.9355	61.9	61.3448	62.9042	-1.5594	-1.30353	2.9	2.9	59.5	61.3764	0.031405	0.0488782	62.4	62.5
2008-07-14	61.1	61.9	60.1	60.6	-1.8	-0.0288	40632	2475497	13.12	60.18	60.48	0.697906	0.198413	0	1.8	0.625969	0.732474	54.5455	41.6667	0	66.6667	60.8	61.261	62.7483	-1.48734	-1.4115	-1.8	1.1	61.9	61.257	-0.00818331	0.05033	60.5	60.6
2008-07-15	59.3	59.5	57.6	57.6	-3	-0.0495	63641	3729255	12.47	59.92	59.82	-3.87183	-3.71113	0	3	0.521641	1.1104	54.5455	41.6667	0	100	58.075	60.7708	62.4021	-1.63132	-1.51834	-3	-4.8	60.8	60.6944	-0.0286678	0.0529514	57.6	57.7
2008-07-16	54.6	54.6	53.2	53.8	-3.8	-0.066	86596	4675355	11.88	58.78	59.02	-8.47227	-8.84446	0	3.8	0.434701	1.55866	30.7509	41.6667	0	100	53.85	59.7061	61.7686	-2.06257	-1.62929	-3.8	-6.8	58.075	59.6337	-0.014652	0.0566914	53.8	53.9
2008-07-17	55.9	57.5	55.9	57.5	3.7	0.0688	68547	3885750	12.69	58.38	58.89	-1.50737	-2.36033	3.7	0	0.978917	1.29889	52.1251	33.3333	1	56.9767	57.1	59.3051	61.4228	-2.11768	-1.71515	3.7	-0.1	53.85	59.3054	0.0286225	0.0530435	57.5	57.5
2008-07-18	59	59.4	57	58	0.5	0.0087	68762	4013384	12.8	57.5	58.79	0.869565	-1.34377	0.5	0	0.899098	1.0824	46.1467	41.6667	1	51.1628	58.1	59.1197	61.1767	-2.05695	-1.7786	0.5	4.2	57.1	59.1046	-0.0169492	0.0525862	58	58.1
2008-07-21	59.4	60.4	59.4	59.8	1.8	0.031	55506	3334327	13.2	57.34	58.76	4.2902	1.76991	1.8	0	1.04925	0.902004	54.5455	50	1	30.2326	59.85	59.2321	61.0784	-1.84633	-1.80052	1.8	2.3	58.1	59.2116	0.00673401	0.0510033	59.8	59.9
2008-07-22	59.3	59.3	57.2	57.9	-1.9	-0.0318	65094	3773419	12.78	57.4	58.66	0.87108	-1.2956	0	1.9	0.874373	1.06834	54.5455	58.3333	0	52.3256	58.075	59.0541	60.8559	-1.80187	-1.81157	-1.9	-0.1	59.85	59.0098	-0.0236088	0.052677	57.9	58
2008-07-23	58.5	58.5	57.1	57.6	-0.3	-0.0052	74949	4340702	12.72	58.16	58.47	-0.962861	-1.48794	0	0.3	0.728644	0.940281	46.9332	50	0	55.814	57.7	58.8457	60.6222	-1.77641	-1.81554	-0.3	-2.2	58.075	58.7929	-0.0153846	0.0529514	57.6	57.7
2008-07-24	58.2	58.9	58.1	58.9	1.3	0.0226	40281	2350842	13	58.44	58.41	0.787132	0.838897	1.3	0	0.82387	0.783567	54.5455	41.6667	1	40.6977	58.7	58.8233	60.4798	-1.65645	-1.82632	1.3	1	57.7	58.8094	0.0120275	0.0517827	58.8	58.9
2008-07-25	58.2	58.2	57.2	57.8	-1.1	-0.0187	35148	2023038	12.76	58.4	57.95	-1.0274	-0.258844	0	1.1	0.686559	0.836306	54.5455	50	0	41.1765	57.75	58.6582	60.2776	-1.61937	-1.84099	-1.1	0.2	58.7	58.6541	-0.00687285	0.0527682	57.7	57.8
2008-07-29	56	56	54.3	55	-2.8	-0.0484	73723	4060056	12.14	57.44	57.39	-4.24791	-4.16449	0	2.8	0.572132	1.16359	41.3916	41.6667	0	80	55.075	58.1069	59.8922	-1.78526	-1.8581	-2.8	-3.9	57.75	58.0919	-0.0178571	0.0554545	55	55.1
2008-07-30	56.8	57	56	57	2	0.0364	51289	2901652	12.58	57.26	57.33	-0.454069	-0.575615	2	0	0.81011	0.969657	54.5455	41.6667	1	46.6667	56.75	57.8982	59.6594	-1.76126	-1.82462	2	-0.8	55.075	57.9239	0.00352113	0.0535088	56.9	57
2008-07-31	57	57.1	55.7	56.2	-0.8	-0.014	50775	2856218	12.41	56.98	57.57	-1.3689	-2.37971	0	0.8	0.675092	0.941381	54.5455	41.6667	0	75	56.3	57.6523	59.4106	-1.75829	-1.78469	-0.8	1.2	56.75	57.6587	-0.0140351	0.0542705	56.2	56.3
2008-08-01	55	56.6	55	56	-0.2	-0.0036	37132	2072517	12.36	56.4	57.42	-0.70922	-2.47301	0	0.2	0.562577	0.817817	54.5455	41.6667	0	79.1667	55.9	57.3827	59.1505	-1.76783	-1.75256	-0.2	-1	56.3	57.4035	0.0181818	0.0544643	56	56.1
2008-08-04	55.6	56	55.1	55.7	-0.3	-0.0054	23272	1294042	12.3	55.98	57.19	-0.500179	-2.60535	0	0.3	0.468814	0.731514	54.5455	41.6667	0	85.4167	55.625	57.1123	58.8894	-1.7771	-1.74487	-0.3	-0.5	55.9	57.1414	0.00179856	0.0547576	55.6	55.7
2008-08-05	56.2	56.2	55	55.4	-0.3	-0.0054	60100	3336730	12.23	56.06	56.75	-1.17731	-2.37885	0	0.3	0.390678	0.659595	30.4525	41.6667	0	89.7436	55.5	56.8643	58.6383	-1.77408	-1.74178	-0.3	-0.6	55.625	56.8735	-0.0142349	0.0550542	55.3	55.4
2008-08-06	57.4	59	57.2	58.8	3.4	0.0614	82098	4769568	12.98	56.42	56.84	4.21836	3.44828	3.4	0	0.892232	0.549663	50.9141	33.3333	1	2.5641	58.45	57.1082	58.6244	-1.51617	-1.71287	3.4	3.1	55.5	57.1699	0.0243902	0.0518707	58.7	58.8
2008-08-07	59.1	59.8	58.6	59.5	0.7	0.0119	46111	2730628	13.13	57.08	57.03	4.23966	4.33105	0.7	0	0.860193	0.458052	49.3318	33.3333	1	0	59.35	57.4531	58.6781	-1.22503	-1.66493	0.7	4.1	58.45	57.5284	0.00676819	0.0512605	59.3	59.5
2008-08-08	59.5	60.6	59.5	60.5	1	0.0168	78695	4737841	13.36	57.98	57.19	4.34633	5.78773	1	0	0.883494	0.38171	53.9899	33.3333	1	0	60.275	57.8872	58.7964	-0.909174	-1.58602	1	1.7	59.35	57.9856	0.0168067	0.0504132	60.4	60.5
2008-08-11	61.5	61.8	60.5	60.6	0.1	0.0017	48793	2981300	13.38	58.96	57.47	2.78155	5.44632	0.1	0	0.752912	0.318092	50.8608	41.6667	1	0	60.875	58.3469	58.9504	-0.603488	-1.45471	0.1	1.1	60.275	58.3878	-0.0146341	0.05033	60.5	60.6
2008-08-12	61.2	61.7	60.9	61.2	0.6	0.0099	63078	3864881	13.51	60.12	58.09	1.79641	5.35376	0.6	0	0.727427	0.265077	54.5455	50	1	0	61.25	58.7935	59.1207	-0.327199	-1.29537	0.6	0.7	60.875	58.8204	0	0.0498366	61.2	61.3
2008-08-13	61.8	62.2	61.1	61.2	0	0	56037	3453028	13.51	60.6	58.51	0.990099	4.5975	0	0	0.606189	0.220897	54.5455	50	0	0	61.425	59.1984	59.2914	-0.093044	-1.11034	0	0.6	61.25	59.1865	-0.00970874	0.0498366	61.2	61.3
2008-08-14	61	61.1	60	60.5	-0.7	-0.0114	423945	24386337	13.36	60.8	58.94	-0.493421	2.64676	0	0.7	0.505157	0.300748	53.5812	50	0	12.069	60.525	59.4025	59.3828	0.0196761	-0.911733	-0.7	-0.7	61.425	59.3886	-0.00819672	0.0504132	60.5	60.9
2008-08-15	60.9	61.4	60	60.6	0.1	0.0017	50430	3060587	13.38	60.82	59.4	-0.361723	2.0202	0.1	0	0.437631	0.250623	54.5455	50	1	10.3448	60.65	59.5944	59.4767	0.117737	-0.701195	0.1	-0.6	60.525	59.575	-0.00492611	0.05033	60.5	60.6
2008-08-18	60.8	61.1	60	60.1	-0.5	-0.0083	50721	3061275	13.27	60.72	59.84	-1.02108	0.434492	0	0.5	0.364693	0.292186	54.5455	50	0	18.9655	60.325	59.7068	59.5395	0.167297	-0.485487	-0.5	-0.4	60.65	59.6557	-0.0115132	0.0507488	60.1	60.2
2008-08-19	59.2	60.4	58.9	60	-0.1	-0.0017	50724	3030758	13.25	60.48	60.3	-0.793651	-0.497512	0	0.1	0.303911	0.260155	54.5455	50	0	50	59.825	59.725	59.5606	0.164334	-0.298765	-0.1	-0.6	60.325	59.7087	0.0135135	0.0508333	60	60.1
2008-08-20	59.2	60.7	59.2	60	0	0	39487	2365729	12.88	60.24	60.42	-0.398406	-0.695134	0	0	0.253259	0.216796	54.5455	50	0	70.5882	59.975	59.7634	59.5913	0.172106	-0.143528	0	-0.1	59.825	59.7535	0.0135135	0.0508333	60	60.3
2008-08-21	59.3	59.6	59.1	59.4	-0.6	-0.01	46398	2754364	12.75	60.02	60.41	-1.03299	-1.67191	0	0.6	0.211049	0.280663	40.5663	50	0	100	59.375	59.7037	59.5753	0.12837	-0.0282456	-0.6	-0.6	59.975	59.6991	0.00168634	0.0513468	59.4	59.5
2008-08-22	59.9	60.4	59.4	60.2	0.8	0.0135	52249	3126085	12.92	59.94	60.38	0.433767	-0.298112	0.8	0	0.309207	0.233886	50.1244	50	1	55.5556	60.05	59.757	59.6105	0.146488	0.0550851	0.8	0.2	59.375	59.7762	0.00500835	0.0506645	60.1	60.2
2008-08-25	60	61	59.4	60.5	0.3	0.005	52468	3169497	12.98	60.02	60.37	0.799733	0.215339	0.3	0	0.307673	0.194905	54.5455	50	1	38.8889	60.35	59.8482	59.6653	0.182944	0.111768	0.3	1.1	60.05	59.8875	0.00833333	0.0504132	60.5	60.6
2008-08-26	60	60.2	59.4	60	-0.5	-0.0083	53304	3189974	12.88	60.02	60.25	-0.0333222	-0.414938	0	0.5	0.256394	0.245754	47.7703	50	0	66.6667	59.9	59.8562	59.6826	0.173525	0.141386	-0.5	-0.2	60.35	59.9048	0	0.0508333	60	60.1
2008-08-27	59.9	61.1	59.5	60.4	0.4	0.0067	65759	3974468	12.96	60.1	60.17	0.499168	0.38225	0.4	0	0.280328	0.204795	54.5455	41.6667	1	16.6667	60.35	59.9321	59.7321	0.200065	0.16143	0.4	-0.1	59.9	59.981	0.00834725	0.0504967	60.3	60.4
2008-08-28	59.9	60.5	59.7	60.1	-0.3	-0.005	80166	4813056	12.9	60.24	60.13	-0.232404	-0.0498919	0	0.3	0.233607	0.220663	54.5455	41.6667	0	41.6667	60.1	59.958	59.7593	0.198636	0.170418	-0.3	0.1	60.35	59.9993	0.0033389	0.0507488	60.1	60.2
2008-08-29	59.9	60	58.9	58.9	-1.2	-0.02	78360	4657346	12.64	59.98	59.96	-1.8006	-1.76785	0	1.2	0.194672	0.383885	54.5455	33.3333	0	100	59.175	59.8375	59.716	0.121463	0.165326	-1.2	-1.5	60.1	59.8302	-0.0166945	0.0517827	58.9	59
2008-09-01	57.6	57.6	56	56.6	-2.3	-0.039	118980	6749036	12.15	59.2	59.61	-4.39189	-5.04949	0	2.3	0.162227	0.703238	54.5455	33.3333	0	100	56.7	59.3548	59.4926	-0.13782	0.131753	-2.3	-3.5	59.175	59.3332	-0.0173611	0.0538869	56.6	56.7
2008-09-02	56	56	54.1	54.3	-2.3	-0.0406	116606	6415989	11.65	58.06	59.04	-6.47606	-8.02846	0	2.3	0.135189	0.969365	37.0876	33.3333	0	100	54.675	58.6348	59.1358	-0.50093	0.0569713	-2.3	-4.6	56.7	58.5589	-0.0303571	0.0561694	54.2	54.3
2008-09-03	54.5	55.5	54.2	55	0.7	0.0129	79093	4322675	11.8	56.98	58.54	-3.4749	-6.04715	0.7	0	0.229324	0.807804	54.5455	25	1	88.7097	54.925	58.0641	58.8239	-0.759766	-0.0417105	0.7	-1.6	54.675	58.0114	0.00917431	0.0554545	54.9	55
2008-09-04	53.2	54.7	53	53.4	-1.6	-0.0291	71986	3868138	11.46	55.64	57.94	-4.02588	-7.83569	0	1.6	0.191104	0.939837	54.5455	33.3333	0	100	53.625	57.3812	58.4388	-1.0576	-0.175498	-1.6	-0.9	54.925	57.3019	0.0037594	0.0571161	53.4	53.5
2008-09-05	52.2	53.5	51.8	53	-0.4	-0.0075	81849	4307258	11.37	54.46	57.22	-2.68087	-7.37504	0	0.4	0.159253	0.849864	17.5267	33.3333	0	100	52.825	56.6802	58.0229	-1.34272	-0.345016	-0.4	-2	53.625	56.6401	0.0153257	0.0575472	53	53.1
2008-09-08	55.5	56.7	55.4	56.7	3.7	0.0698	64455	3627822	12.17	54.48	56.84	4.07489	-0.246305	3.7	0	0.749378	0.70822	54.5455	33.3333	1	50	56.375	56.6333	57.9009	-1.2676	-0.505142	3.7	3.3	52.825	56.6493	0.0216216	0.0537919	56.7	56.7
2008-09-09	55	55.7	54.2	54.3	-2.4	-0.0423	50434	2757151	11.65	54.48	56.27	-0.330396	-3.50098	0	2.4	0.624481	0.990183	54.5455	41.6667	0	82.4324	54.625	56.3243	57.6582	-1.33391	-0.675583	-2.4	1.3	56.375	56.2879	-0.0127273	0.0561694	54.2	54.3
2008-09-10	53.6	54.5	53.2	53.7	-0.6	-0.011	65933	3535191	11.52	54.22	55.6	-0.959056	-3.41727	0	0.6	0.520401	0.925153	54.5455	33.3333	0	90.1408	53.775	55.9321	57.3706	-1.43846	-0.857483	-0.6	-3	54.625	55.8897	0.00186567	0.056797	53.6	53.7
2008-09-11	53.6	53.6	51.7	52.3	-1.4	-0.0261	72553	3811490	11.22	54	54.82	-3.14815	-4.59686	0	1.4	0.433668	1.00429	50.3256	25	0	100	52.475	55.4002	57.0079	-1.60769	-1.04961	-1.4	-2	53.775	55.3375	-0.0242537	0.0583174	52.2	52.3
2008-09-12	52.8	53.1	52.1	52.7	0.4	0.0076	37082	1954361	11.31	53.94	54.2	-2.29885	-2.76753	0.4	0	0.428056	0.836912	54.5455	25	1	90.9091	52.65	54.9771	56.6851	-1.70799	-1.22408	0.4	-1	52.475	54.9317	-0.00189394	0.0578748	52.7	52.8
2008-09-15	52.8	53.1	51	51.7	-1	-0.019	41170	2148330	11.09	52.94	53.71	-2.34227	-3.74232	0	1	0.356714	0.864093	54.5455	25	0	100	51.875	54.4999	56.3288	-1.82894	-1.37163	-1	-0.6	52.65	54.4345	-0.0208333	0.0589942	51.7	51.8
2008-09-16	50.7	52.3	50.7	51	-0.7	-0.0135	60628	3119439	10.94	52.28	53.38	-2.44836	-4.4586	0	0.7	0.297261	0.836744	34.4992	25	0	100	51.25	53.9999	55.9526	-1.95271	-1.50418	-0.7	-1.7	51.875	53.9061	0.00591716	0.0598039	51	51.3
2008-09-17	54	54.5	52.8	52.9	1.9	0.0373	108360	5785389	11.35	52.12	53.17	1.49655	-0.507805	1.9	0	0.564384	0.697287	54.5455	25	1	66.6667	53.275	53.8884	55.7543	-1.86589	-1.59399	1.9	1.2	51.25	53.7513	-0.0203704	0.057656	52.9	53
2008-09-18	51.5	53.6	51.5	52	-0.9	-0.017	153150	7925469	11.16	52.06	53.03	-0.115252	-1.9423	0	0.9	0.47032	0.731072	32.1641	33.3333	0	82.4561	52.275	53.6402	55.4965	-1.85638	-1.65107	-0.9	1	53.275	53.4819	0.00970874	0.0586538	52	52.6
2008-09-19	54.6	55.6	54	55.6	3.6	0.0692	132120	7272807	11.93	52.64	53.29	5.6231	4.33477	3.6	0	0.991934	0.609227	53.5637	33.3333	1	19.2982	55.2	53.8801	55.4746	-1.59444	-1.68738	3.6	2.7	52.275	53.8078	0.018315	0.0548561	55.5	55.6
2008-09-22	57.1	57.1	55.6	55.8	0.2	0.0036	64588	3624772	11.97	53.46	53.2	4.3771	4.88722	0.2	0	0.859945	0.507689	54.5455	33.3333	1	0	56.075	54.2178	55.519	-1.30124	-1.68375	0.2	3.8	55.2	54.1143	-0.0227671	0.0546595	55.8	55.9
2008-09-23	54.7	55.9	54.7	55	-0.8	-0.0143	56418	3111383	11.8	54.26	53.27	1.3638	3.24761	0	0.8	0.716621	0.556408	54.5455	41.6667	0	16.6667	55.15	54.3612	55.4917	-1.13049	-1.64953	-0.8	-0.6	56.075	54.2505	0.00548446	0.0554545	55	55.1
2008-09-24	54	54.2	53.3	53.3	-1.7	-0.0309	41015	2200919	11.44	54.34	53.23	-1.91388	0.131505	0	1.7	0.597184	0.747006	54.5455	41.6667	0	52.0833	53.525	54.2326	55.346	-1.11346	-1.59462	-1.7	-2.5	55.15	54.1043	-0.012963	0.0572233	53.3	53.4
2008-09-25	52.8	54.3	52.8	53	-0.3	-0.0056	40506	2165142	11.37	54.54	53.3	-2.82362	-0.562852	0	0.3	0.497653	0.672505	50.8312	33.3333	0	58.3333	53.275	54.0853	55.1926	-1.10737	-1.52788	-0.3	-2	53.525	53.9344	0.00378788	0.0575472	53	53.1
2008-09-26	53.1	53.4	52	53.4	0.4	0.0075	73642	3877627	11.46	54.1	53.37	-1.2939	0.0562114	0.4	0	0.481378	0.560421	54.5455	33.3333	1	50	53.05	53.926	55.0339	-1.10792	-1.44777	0.4	0.1	53.275	53.8522	0.00564972	0.0571161	53.2	53.4
2008-09-30	50	52.5	49.8	52.5	-0.9	-0.0169	78742	4039840	11.27	53.44	53.45	-1.75898	-1.77736	0	0.9	0.401148	0.617018	54.5455	41.6667	0	68.75	51.825	53.6028	54.7962	-1.19346	-1.36341	-0.9	-0.5	53.05	53.6442	0.05	0.0580952	52.4	52.5
2008-10-01	54	54	52.5	52.5	0	0	46483	2461087	11.27	52.94	53.6	-0.83113	-2.05224	0	0	0.33429	0.514181	54.5455	41.6667	0	86.8421	52.875	53.4908	54.6539	-1.16311	-1.28532	0	-0.9	51.825	53.4681	-0.0277778	0.0580952	52.5	52.6
2008-10-02	53.1	53.1	51	51.4	-1.1	-0.021	51584	2673844	11.03	52.56	53.45	-2.207	-3.83536	0	1.1	0.278575	0.611818	54.5455	33.3333	0	100	51.725	53.2191	54.4369	-1.21781	-1.21437	-1.1	-1.1	52.875	53.15	-0.0320151	0.0593385	51.3	51.4
2008-10-03	50.4	51.8	50.2	51.4	0	0	57135	2917343	10.96	52.24	53.39	-1.60796	-3.72729	0	0	0.232146	0.509848	54.5455	33.3333	0	100	51.2	52.9085	54.1972	-1.28867	-1.18039	0	-1.1	51.725	52.8807	0.0198413	0.0593385	51.4	51.5
2008-10-06	50.2	50.5	49	49	-2.4	-0.0467	59504	2975727	10.45	51.36	52.73	-4.59502	-7.07377	0	2.4	0.193455	0.824873	41.0441	33.3333	0	100	49.375	52.3649	53.84	-1.47509	-1.19971	-2.4	-2.4	51.2	52.2837	-0.0239044	0.0622449	49	49.2
2008-10-07	48	50.5	47.95	49.7	0.7	0.0143	49125	2433129	10.6	50.8	52.12	-2.16535	-4.64313	0.7	0	0.277879	0.687395	54.5455	25	1	88.3333	49.4625	51.9184	53.5157	-1.59735	-1.25158	0.7	-1.7	49.375	51.8862	0.0354167	0.0613682	49.7	49.75
2008-10-08	48.5	49.05	46.25	46.25	-3.45	-0.0694	88077	4205720	9.86	49.55	51.245	-6.65994	-9.74729	0	3.45	0.231566	1.14783	54.5455	33.3333	0	100	46.95	51.154	53.0294	-1.87537	-1.33624	-3.45	-2.75	49.4625	51.0191	-0.0463918	0.0659459	46.25	46.35
2008-10-09	46.25	48.5	46.1	46.1	-0.15	-0.0032	65031	3092091	9.83	48.49	50.525	-4.92885	-8.75804	0	0.15	0.192972	0.981524	43.3208	25	0	100	46.7	50.4688	52.5605	-2.09176	-1.44562	-0.15	-3.6	46.95	50.2623	-0.00324324	0.0661605	46.1	46.5
2008-10-13	46.15	47.1	45.2	46.65	0.55	0.0119	96441	4429275	9.95	47.54	49.89	-1.87211	-6.49429	0.55	0	0.252476	0.817937	25.1335	16.6667	1	92.4658	46.4	49.8428	52.1042	-2.26139	-1.57378	0.55	0.4	46.7	49.7066	0.0108342	0.0653805	46.65	46.7
2008-10-14	49.9	49.9	49.25	49.9	3.25	0.0697	92253	4594346	10.64	47.72	49.54	4.56832	0.726686	3.25	0	0.752064	0.681614	54.5455	25	1	40.625	49.7375	49.8266	51.9289	-2.10228	-1.67476	3.25	3.8	46.4	49.7363	0	0.0611222	49.9	49.9
2008-10-15	48.5	49	48.2	48.2	-1.7	-0.0341	68407	3314150	10.28	47.42	49.11	1.64488	-1.85298	0	1.7	0.62672	0.851345	54.5455	33.3333	0	67.1875	48.4	49.6071	51.6675	-2.06035	-1.77445	-1.7	1.55	49.7375	49.5	-0.00618557	0.063278	48.2	48.2
2008-10-16	46.55	46.55	46.55	46.55	-1.65	-0.0342	24635	1146751	9.93	47.48	48.515	-1.95872	-4.05029	0	1.65	0.522266	0.984454	54.5455	33.3333	0	91.5094	46.55	49.1368	51.2884	-2.15161	-1.87821	-1.65	-3.35	48.4	49.0461	0	0.0655209	46.55	46.55
2008-10-17	44.95	45.45	44.95	44.95	-1.6	-0.0344	55135	2481722	9.58	47.25	47.87	-4.86772	-6.09985	0	1.6	0.435222	1.08705	54.5455	25	0	100	45.075	48.5119	50.8282	-2.31625	-1.99238	-1.6	-3.25	46.55	48.416	0	0.0678532	44.95	44.95
2008-10-20	43.4	44.5	43.4	44.2	-0.75	-0.0167	74264	3235012	9.42	46.76	47.15	-5.47476	-6.25663	0	0.75	0.362685	1.03087	54.5455	25	0	100	44.075	47.8293	50.3279	-2.49862	-2.10611	-0.75	-2.35	45.075	47.7673	0.0184332	0.0690045	44.15	44.2
2008-10-21	44.8	45	42.75	44.1	-0.1	-0.0023	73059	3201612	9.4	45.6	46.66	-3.28947	-5.4865	0	0.1	0.302237	0.875726	54.5455	25	0	100	43.9875	47.2383	49.8583	-2.62	-2.21973	-0.1	-0.85	44.075	47.2031	-0.015625	0.069161	44	44.15
2008-10-22	42.7	43.7	42.6	42.6	-1.5	-0.034	48390	2070427	9.08	44.48	45.95	-4.22662	-7.29053	0	1.5	0.251865	0.979771	54.5455	25	0	100	42.875	46.567	49.341	-2.77399	-2.31958	-1.5	-1.6	43.9875	46.495	-0.00234192	0.0715962	42.6	42.6
2008-10-23	41.15	41.15	41.15	41.15	-1.45	-0.034	29119	1198233	8.77	43.4	45.44	-5.18433	-9.44102	0	1.45	0.209887	1.05814	54.5455	25	0	100	41.15	45.7336	48.7342	-3.00064	-2.42057	-1.45	-2.95	42.875	45.6727	0	0.0741191	41.15	41.15
2008-10-24	39.75	40.05	39.75	39.75	-1.4	-0.034	59949	2385835	8.48	42.36	44.805	-6.16147	-11.2822	0	1.4	0.174906	1.11512	54.5455	25	0	100	39.825	44.8246	48.0743	-3.24971	-2.53038	-1.4	-2.85	41.15	44.7615	0	0.0767296	39.75	39.75
2008-10-27	37	38.95	37	38.3	-1.45	-0.0365	65208	2470396	8.17	41.18	43.97	-6.99369	-12.8952	0	1.45	0.145755	1.17093	29.1189	16.6667	0	100	38.1375	43.7958	47.3382	-3.54243	-2.6904	-1.45	-2.85	39.825	43.7674	0.0351351	0.0796345	38.25	38.3
2008-10-28	37.15	40.6	36.5	39.7	1.4	0.0366	84075	3234215	8.46	40.3	42.95	-1.48883	-7.56694	1.4	0	0.354796	0.975777	34.3198	16.6667	1	85.8586	39.125	43.0772	46.7299	-3.65263	-2.86732	1.4	-0.05	38.1375	43.1417	0.0686406	0.0768262	39.7	39.75
2008-10-29	42.45	42.45	41.7	42	2.3	0.0579	107275	4538927	8.96	40.18	42.33	4.52962	-0.779589	2.3	0	0.678997	0.813148	39.2901	25	1	55.1515	42.0375	42.9173	46.3823	-3.46501	-3.01325	2.3	3.7	39.125	42.966	-0.0106007	0.072619	42	42.05
2008-10-30	43.25	44.9	43.25	44.9	2.9	0.069	73018	3255995	9.57	40.93	42.165	9.69949	6.48642	2.9	0	1.04916	0.677623	42.9962	25	1	0.75188	44.4875	43.1588	46.2419	-3.08308	-3.09846	2.9	5.2	42.0375	43.2636	0.0381503	0.0679287	44.9	44.9
2008-10-31	45.7	48	45.1	48	3.1	0.069	107753	5049326	10.21	42.58	42.47	12.729	13.021	3.1	0	1.39097	0.564686	54.5455	25	1	0	47.275	43.7921	46.3184	-2.52635	-3.10154	3.1	6	44.4875	43.9922	0.0503282	0.0635417	48	48
2008-11-03	49.5	49.5	46	47	-1	-0.0208	80850	3764063	10	44.32	42.75	6.04693	9.94152	0	1	1.15914	0.637238	50.5787	33.3333	0	10.3093	47.375	44.3433	46.3967	-2.05339	-3.03858	-1	2.1	47.275	44.455	-0.0505051	0.0648936	47	47.1
2008-11-04	47.5	48.5	46.7	48	1	0.0213	58438	2779088	10.21	45.98	43.14	4.39321	11.2656	1	0	1.13262	0.531032	54.5455	33.3333	1	0	47.8	44.8751	46.5007	-1.62554	-2.91098	1	0	47.375	45.0004	0.0105263	0.0635417	48	48.25
2008-11-05	49.2	49.4	47.25	48	0	0	74631	3599646	10.19	47.18	43.68	1.73802	9.89011	0	0	0.943848	0.442527	54.5455	41.6667	0	0	48.1625	45.3809	46.6238	-1.24289	-2.71567	0	1	47.8	45.4618	-0.0243902	0.0635417	48	48.05
2008-11-06	44.65	44.7	44.65	44.65	-3.35	-0.0698	47507	2121428	9.48	47.13	44.03	-5.26204	1.40813	0	3.35	0.78654	0.927105	54.5455	41.6667	0	34.5361	44.6625	45.2703	46.4785	-1.20813	-2.48883	-3.35	-3.35	48.1625	45.3369	0	0.0683091	44.65	44.65
2008-11-07	41.55	44.65	41.55	43.5	-1.15	-0.0258	125918	5326809	9.24	46.23	44.405	-5.90526	-2.03806	0	1.15	0.65545	0.964255	54.5455	41.6667	0	46.3918	43.3	44.9672	46.243	-1.27582	-2.23698	-1.15	-4.5	44.6625	45.0543	0.0469314	0.0701149	43.45	43.5
2008-11-10	43.3	43.4	41.9	43.2	-0.3	-0.0069	63403	2698255	9.17	45.47	44.895	-4.9923	-3.77548	0	0.3	0.546208	0.853545	54.5455	41.6667	0	57.8313	42.925	44.653	45.9973	-1.34422	-1.98049	-0.3	-1.45	43.3	44.7691	-0.00230947	0.0706019	43	43.2
2008-11-11	42.7	44	42	43.1	-0.1	-0.0023	38829	1676852	9.15	44.49	45.235	-3.1243	-4.7198	0	0.1	0.455174	0.727955	51.462	41.6667	0	81.6667	43.05	44.4064	45.7789	-1.37253	-1.748	-0.1	-0.4	42.925	44.5123	0.00936768	0.0707657	43.1	43.15
2008-11-12	43.1	44.15	42.65	43.4	0.3	0.007	58259	2521895	9.21	43.57	45.375	-0.390177	-4.35262	0.3	0	0.429311	0.606629	54.5455	41.6667	1	93.8776	43.4	44.2516	45.6027	-1.35114	-1.55556	0.3	0.2	43.05	44.3412	0.00696056	0.0702765	43.35	43.4
2008-11-13	41	41.65	40.5	40.5	-2.9	-0.0668	58146	2380407	8.6	42.74	44.935	-5.24099	-9.86981	0	2.9	0.35776	0.988857	41.7996	50	0	100	40.7875	43.7186	45.246	-1.5274	-1.44456	-2.9	-2.6	43.4	43.7502	-0.0121951	0.0753086	40.5	40.8
2008-11-14	42	42	41.1	41.7	1.2	0.0296	49143	2043745	8.85	42.38	44.305	-1.60453	-5.8797	1.2	0	0.498133	0.824048	54.5455	41.6667	1	84	41.625	43.3965	44.9778	-1.58127	-1.3921	1.2	-1.7	40.7875	43.4348	-0.00714286	0.0731415	41.6	41.7
2008-11-17	40	41.5	40	40.8	-0.9	-0.0216	43433	1774292	8.66	41.9	43.685	-2.6253	-6.6041	0	0.9	0.415111	0.836706	54.5455	41.6667	0	96	40.775	42.9932	44.6665	-1.67326	-1.39741	-0.9	0.3	41.625	43.0294	0.02	0.0747549	40.8	40.9
2008-11-18	39.6	39.8	38.3	38.5	-2.3	-0.0564	70085	2719126	8.17	40.98	42.735	-6.05173	-9.90991	0	2.3	0.345926	1.08059	54.5455	33.3333	0	100	38.775	42.3443	44.2301	-1.88582	-1.46884	-2.3	-3.2	40.775	42.3326	-0.0277778	0.0792208	38.5	38.6
2008-11-19	38.1	39.4	38	38	-0.5	-0.013	50873	1948923	8.07	39.9	41.735	-4.7619	-8.94932	0	0.5	0.288271	0.983824	54.5455	25	0	100	38.35	41.7298	43.7945	-2.06476	-1.56402	-0.5	-2.8	38.775	41.666	-0.00262467	0.0802632	38	38.05
2008-11-20	36.5	37.4	36.5	36.8	-1.2	-0.0316	46181	1703263	7.81	39.16	40.95	-6.02656	-10.1343	0	1.2	0.240226	1.01985	33.192	25	0	100	36.875	40.9829	43.282	-2.29909	-1.67772	-1.2	-1.7	38.35	40.9174	0.00821918	0.0828804	36.75	36.8
2008-11-21	36.4	39.3	36.4	38.5	1.7	0.0462	57417	2173803	8.17	38.52	40.45	-0.0519211	-4.82077	1.7	0	0.483522	0.849878	54.5455	16.6667	1	74.2424	38.175	40.5509	42.9037	-2.35277	-1.78978	1.7	0.5	36.875	40.5455	0.0576923	0.0792208	38.5	38.6
2008-11-24	38.5	38.5	37.15	37.3	-1.2	-0.0312	51564	1941940	7.92	37.82	39.86	-1.37493	-6.42248	0	1.2	0.402935	0.908231	34.3787	25	0	92.4242	37.5625	40.0911	42.508	-2.41689	-1.90582	-1.2	0.5	38.175	40.0462	-0.0311688	0.0817694	37.25	37.3
2008-11-25	39.1	39.9	38.5	39.9	2.6	0.0697	83669	3291717	8.47	38.1	39.54	4.72441	0.91047	2.6	0	0.769112	0.75686	54.5455	25	1	53.0303	39.55	40.0079	42.2889	-2.28102	-2.00914	2.6	1.4	37.5625	40.0237	0.0204604	0.0764411	39.8	39.9
2008-11-26	39.9	40.3	39	39	-0.9	-0.0226	57745	2303164	8.28	38.3	39.1	1.82768	-0.255754	0	0.9	0.640927	0.780716	42.9662	33.3333	0	55.102	39.325	39.9028	42.0694	-2.16654	-2.08016	-0.9	1.7	39.55	39.8662	-0.0225564	0.0782051	39	39.7
2008-11-27	40.9	41.25	40.55	40.9	1.9	0.0487	63245	2586706	8.68	39.12	39.14	4.5501	4.49668	1.9	0	0.850772	0.650597	54.5455	33.3333	1	16.3265	40.9	40.0562	41.9827	-1.92651	-2.11852	1.9	1	39.325	40.0253	0	0.0745721	40.85	40.9
2008-11-28	40.9	41.15	40.4	40.8	-0.1	-0.0024	50939	2078412	8.66	39.58	39.05	3.08236	4.48143	0	0.1	0.708977	0.558831	54.5455	41.6667	0	2.43902	40.7875	40.1687	41.8942	-1.72547	-2.12432	-0.1	1.8	40.9	40.1445	-0.00244499	0.0747549	40.8	40.85
2008-12-01	39.8	41.9	39.8	40.8	0	0	66277	2699984	8.66	40.28	39.05	1.29096	4.48143	0	0	0.590814	0.465692	54.5455	33.3333	0	2.43902	40.825	40.2697	41.815	-1.5453	-2.08648	0	-0.1	40.7875	40.2453	0.0251256	0.0747549	40.8	40.85
2008-12-02	37.95	38.4	37.95	37.95	-2.85	-0.0699	83673	3182206	8.06	39.89	38.995	-4.86337	-2.67983	0	2.85	0.492345	0.863077	54.5455	33.3333	0	71.9512	38.0625	39.9301	41.537	-1.60691	-2.03561	-2.85	-2.85	40.825	39.8922	0	0.0803689	37.95	37.95
2008-12-03	36.85	37.55	36.5	37.15	-0.8	-0.0211	73779	2734755	7.89	39.52	38.91	-5.99696	-4.52326	0	0.8	0.410288	0.852564	54.5455	25	0	91.4634	37.0875	39.4928	41.2075	-1.71464	-1.97067	-0.8	-3.65	38.0625	39.4703	0.00814111	0.0820996	37.1	37.15
2008-12-04	37.9	37.9	36.8	37.05	-0.1	-0.0027	59909	2225151	7.87	38.75	38.935	-4.3871	-4.8414	0	0.1	0.341906	0.727137	52.4534	25	0	100	37.2	39.1401	40.9106	-1.77053	-1.90598	-0.1	-0.9	37.0875	39.098	-0.0224274	0.0823212	37	37.05
2008-12-05	37.3	37.85	37	37.2	0.15	0.004	41398	1552782	7.9	38.03	38.805	-2.18249	-4.13606	0.15	0	0.309922	0.605947	30.945	25	1	96.1039	37.3125	38.8589	40.6441	-1.78517	-1.83579	0.15	0.05	37.2	38.806	-0.00268097	0.0819892	37.2	37.3
2008-12-08	37.85	39.8	37.85	39.8	2.6	0.0699	101120	3991966	8.45	37.83	39.055	5.20751	1.90757	2.6	0	0.691602	0.504956	48.2086	33.3333	1	28.5714	39.3125	38.9287	40.5454	-1.61675	-1.76198	2.6	2.75	37.3125	38.9589	0.0515192	0.0766332	39.8	39.8
2008-12-09	40.75	40.8	39.8	40.8	1	0.0251	79461	3202721	8.66	38.4	39.145	6.25	4.22787	1	0	0.743001	0.420797	40.4427	41.6667	1	2.5974	40.55	39.1781	40.5458	-1.36766	-1.67322	1	3.6	39.3125	39.2421	0.00122699	0.0747549	40.7	40.8
2008-12-10	41	43.65	41	43.65	2.85	0.0699	115664	4983088	9.27	39.7	39.61	9.94962	10.1994	2.85	0	1.09417	0.350664	49.4135	41.6667	1	0	42.9875	39.7642	40.7266	-0.962468	-1.5661	2.85	3.85	40.55	39.9203	0.0646341	0.069874	43.65	43.65
2008-12-11	44	44.9	43.5	44.9	1.25	0.0286	87626	3882148	9.53	41.27	40.01	8.79574	12.2219	1.25	0	1.12014	0.29222	54.5455	50	1	0	44.55	40.5005	41.0099	-0.509399	-1.43098	1.25	4.1	42.9875	40.6864	0.0204545	0.0679287	44.8	44.9
2008-12-12	42.85	43.8	41.8	41.8	-3.1	-0.069	69510	2955842	8.87	42.19	40.11	-0.92439	4.21341	0	3.1	0.93345	0.760183	46.9938	50	0	39.4904	42.3	40.7773	41.1054	-0.328113	-1.29574	-3.1	-1.85	44.55	40.8577	-0.0245041	0.0729665	41.8	41.8
2008-12-15	43.5	44.5	43.45	43.45	1.65	0.0395	68515	3011994	9.23	42.92	40.375	1.23486	7.6161	1.65	0	1.05287	0.633486	50.0114	50	1	18.4713	43.7125	41.2289	41.2985	-0.069662	-1.12493	1.65	-1.45	42.3	41.2565	-0.00114943	0.0701956	43.45	43.5
2008-12-16	43	44.5	42.4	44.5	1.05	0.0242	58117	2541804	9.45	43.66	41.03	1.92396	8.45723	1.05	0	1.0524	0.527905	48.2885	50	1	5.09554	43.975	41.6514	41.4968	0.154562	-0.917244	1.05	2.7	43.7125	41.7555	0.0348837	0.0685393	44.45	44.5
2008-12-17	46	46.1	45.2	46	1.5	0.0337	88440	4047495	9.77	44.13	41.915	4.23748	9.74591	1.5	0	1.127	0.439921	54.5455	58.3333	1	0	45.825	42.2935	41.8174	0.476053	-0.667623	1.5	2.55	43.975	42.4085	0	0.0663043	45.95	46
2008-12-18	45.75	46	44.5	45	-1	-0.0217	50231	2263473	9.55	44.15	42.71	1.92525	5.36174	0	1	0.939164	0.533267	54.5455	66.6667	0	11.3636	45.125	42.7291	42.0624	0.666668	-0.395197	-1	0.5	45.825	42.8072	-0.0163934	0.0677778	44.95	45
2008-12-19	44	45.35	44	44.95	-0.05	-0.0011	39875	1782155	9.54	44.78	43.485	0.379634	3.36898	0	0.05	0.782636	0.452723	54.5455	66.6667	0	16.9355	44.8125	43.0496	42.2661	0.783484	-0.128504	-0.05	-1.05	45.125	43.1369	0.0215909	0.0678532	44.9	44.95
2008-12-22	45	45.45	44	44.6	-0.35	-0.0078	51444	2310810	9.47	45.01	43.965	-0.910909	1.44433	0	0.35	0.652197	0.435602	54.5455	66.6667	0	26.9231	44.6625	43.2977	42.4436	0.854112	0.11836	-0.35	-0.4	44.8125	43.362	-0.00888889	0.0683857	44.5	44.6
2008-12-23	43.5	44.45	42.8	43.85	-0.75	-0.0168	39968	1736864	9.31	44.88	44.27	-2.29501	-0.948724	0	0.75	0.543498	0.488002	54.5455	66.6667	0	51.1905	43.7375	43.3654	42.5395	0.825925	0.31707	-0.75	-1.1	44.6625	43.437	0.00804598	0.0695553	43.85	43.9
2008-12-24	43.85	43.85	43	43.4	-0.45	-0.0103	30751	1333346	9.21	44.36	44.245	-2.16411	-1.90982	0	0.45	0.452915	0.481668	54.5455	58.3333	0	61.9048	43.4125	43.3726	42.6041	0.768502	0.459059	-0.45	-1.2	43.7375	43.4313	-0.0102623	0.0702765	43.35	43.4
2008-12-25	43.4	43.4	42.8	43.1	-0.3	-0.0069	6112	263328	9.15	43.98	44.065	-2.00091	-2.18995	0	0.3	0.377429	0.45139	50.8697	50	0	69.0476	43.1	43.3307	42.6409	0.689827	0.572163	-0.3	-0.75	43.4125	43.3804	-0.00691244	0.0707657	43.1	43.15
2008-12-26	43.1	43.5	42.8	43.4	0.3	0.007	7439	321764	9.21	43.67	44.225	-0.618273	-1.86546	0.3	0	0.364524	0.376159	54.5455	41.6667	1	89.6552	43.275	43.3221	42.6878	0.634285	0.65038	0.3	0	43.1	43.3834	0.00696056	0.0702765	43.35	43.4
2008-12-29	43.6	43.6	42.6	43.35	-0.05	-0.0012	18839	808521	9.2	43.42	44.215	-0.161216	-1.95635	0	0.05	0.30377	0.321799	35.108	41.6667	0	91.3793	43.225	43.3072	42.7276	0.579553	0.697601	-0.05	0.25	43.275	43.3783	-0.00573394	0.0703576	43.3	43.35
2008-12-30	43.85	45.5	43.5	45.2	1.85	0.0427	30369	1366691	9.6	43.69	44.285	3.45617	2.06616	1.85	0	0.561475	0.268166	54.5455	33.3333	1	27.5862	44.85	43.5445	42.8848	0.659697	0.718006	1.85	1.8	43.225	43.6585	0.0307868	0.0674779	45.15	45.2
2008-12-31	45.5	45.5	43.9	44.4	-0.8	-0.0177	21425	957055	9.43	43.89	44.125	1.162	0.623229	0	0.8	0.467896	0.356805	40.1234	41.6667	0	38.0952	44.55	43.6992	43.0082	0.691038	0.720714	-0.8	1.05	44.85	43.7726	-0.0241758	0.0686937	44.4	44.45
2009-01-05	46	47.1	45.8	46.25	1.85	0.0417	41028	1905183	9.82	44.52	44.25	3.88589	4.51977	1.85	0	0.698247	0.297337	54.5455	33.3333	1	0	46.35	44.107	43.2557	0.851307	0.728249	1.85	1.05	44.55	44.1537	0.00543478	0.0665946	46.25	46.3
2009-01-06	46.05	46.25	45	45.6	-0.65	-0.0141	35157	1606405	9.68	44.96	44.315	1.42349	2.8997	0	0.65	0.581872	0.356114	54.5455	33.3333	0	20.6349	45.6125	44.3386	43.4303	0.908341	0.734275	-0.65	1.2	46.35	44.3762	-0.00977199	0.0675439	45.55	45.6
2009-01-07	45.95	46.45	44.2	44.55	-1.05	-0.023	71508	3213019	9.36	45.2	44.31	-1.43805	0.541638	0	1.05	0.484893	0.471762	54.5455	25	0	53.9683	44.9375	44.4308	43.542	0.888828	0.741264	-1.05	-1.7	45.6125	44.403	-0.0304679	0.0691358	44.5	44.55
2009-01-08	43.5	43.5	41.5	41.55	-3	-0.0673	89414	3774700	8.73	44.47	44.08	-6.56622	-5.73956	0	3	0.404078	0.893135	54.5455	25	0	100	42.025	44.0607	43.4296	0.631075	0.725994	-3	-4.05	44.9375	43.9641	-0.0448276	0.0741276	41.55	41.6
2009-01-09	40.8	42.4	40.5	41	-0.55	-0.0132	68264	2819443	8.61	43.79	43.84	-6.37132	-6.4781	0	0.55	0.336732	0.835946	54.5455	25	0	100	41.225	43.6244	43.2663	0.358122	0.689138	-0.55	-3.55	42.025	43.508	0.00490196	0.075122	41	41.1
2009-01-10	41	41.45	40.5	41	0	0	20805	852670	8.61	42.74	43.63	-4.07113	-6.02796	0	0	0.28061	0.696622	45.0573	25	0	100	40.9875	43.2187	43.0975	0.121243	0.632134	0	-0.55	41.225	43.1222	0	0.075122	41	41.05
2009-01-12	40.5	41.9	40.5	41.65	0.65	0.0159	49297	2023755	8.75	41.95	43.455	-0.715137	-4.15372	0.65	0	0.342175	0.580518	34.7155	25	1	87.619	41.425	42.9428	42.9736	-0.0308271	0.564314	0.65	0.65	40.9875	42.8957	0.0283951	0.0739496	41.65	41.7
2009-01-13	42.8	43.95	41.7	43.8	2.15	0.0516	71874	3079596	9.2	41.8	43.5	4.78469	0.689655	2.15	0	0.643479	0.483765	54.5455	33.3333	1	46.6667	43.3125	42.9997	42.9987	0.000950631	0.49112	2.15	2.8	41.425	43.0348	0.0233645	0.0703196	43.75	43.8
2009-01-14	43.5	44	43	43	-0.8	-0.0183	45983	1996491	9.03	42.09	43.28	2.16203	-0.64695	0	0.8	0.536232	0.536471	54.5455	41.6667	0	61.9048	43.25	43.0382	43.0173	0.0208511	0.416655	-0.8	1.35	43.3125	43.0295	-0.0114943	0.0716279	43	43.1
2009-01-15	41.1	41.3	40.55	41	-2	-0.0465	73204	2995219	8.61	42.09	42.94	-2.58969	-4.51793	0	2	0.44686	0.780392	47.746	33.3333	0	100	40.9625	42.7188	42.8651	-0.146274	0.305812	-2	-2.8	43.25	42.7172	-0.00243309	0.075122	40.95	41
2009-01-16	42	42	41.15	41.7	0.7	0.0171	32729	1360637	8.76	42.23	42.485	-1.25503	-1.84771	0.7	0	0.48905	0.650327	54.5455	33.3333	1	84.7826	41.6375	42.5525	42.7742	-0.221699	0.180252	0.7	-1.3	40.9625	42.5607	-0.00714286	0.0738609	41.7	41.75
2009-01-17	41.7	41.8	41.25	41.45	-0.25	-0.006	7747	320763	8.71	42.19	42.07	-1.75397	-1.47373	0	0.25	0.407542	0.583606	54.5455	33.3333	0	87.3239	41.4875	42.3886	42.6789	-0.290232	0.0492457	-0.25	0.45	41.6375	42.3899	-0.0059952	0.0743064	41.45	41.5
2009-01-19	41	41.4	40.9	41	-0.45	-0.0109	36418	1496235	8.61	41.63	41.715	-1.51333	-1.71401	0	0.45	0.339618	0.561338	54.5455	33.3333	0	100	41.075	42.1865	42.5601	-0.373524	-0.0623765	-0.45	-0.7	41.4875	42.176	0	0.075122	41	41.05
2009-01-20	40	40	39.6	39.6	-1.4	-0.0341	81301	3228108	8.32	40.95	41.52	-3.2967	-4.62428	0	1.4	0.283015	0.701115	45.7316	25	0	100	39.7	41.804	42.3482	-0.544212	-0.162636	-1.4	-1.85	41.075	41.7797	-0.01	0.0777778	39.6	39.65
2009-01-21	39	40.4	38.7	40.2	0.6	0.0152	65396	2602745	8.45	40.79	41.44	-1.44643	-2.99228	0.6	0	0.335846	0.584263	38.0612	25	1	85.7143	39.875	41.5072	42.165	-0.657779	-0.249194	0.6	-0.8	39.7	41.5367	0.0307692	0.0766169	40.15	40.2
2009-02-02	41.2	42.35	40.55	41.8	1.6	0.0398	112982	4700308	8.78	40.81	41.52	2.42588	0.674374	1.6	0	0.546538	0.486886	46.4354	33.3333	1	47.619	41.625	41.5253	42.125	-0.59966	-0.312397	1.6	2.2	39.875	41.5772	0.0145631	0.0736842	41.8	41.85
2009-02-03	43.05	43.05	42.3	42.85	1.05	0.0251	91380	3917283	9	41.09	41.64	4.28328	2.90586	1.05	0	0.630449	0.405738	54.155	41.6667	1	22.619	42.7625	41.7157	42.1722	-0.45655	-0.363231	1.05	2.65	41.625	41.773	-0.00464576	0.0718786	42.8	42.85
2009-02-04	43	43.05	42.75	42.9	0.05	0.0012	87876	3768135	9.01	41.47	41.55	3.44828	3.2491	0.05	0	0.533707	0.338115	54.5455	50	1	2.94118	42.9	41.8979	42.2261	-0.328255	-0.40202	0.05	1.1	42.7625	41.9464	-0.00232558	0.0717949	42.85	42.9
2009-02-05	42.9	43.3	42.4	42.4	-0.5	-0.0117	70832	3041603	8.91	42.03	41.49	0.880324	2.1933	0	0.5	0.444756	0.365096	37.1026	58.3333	0	15.1515	42.625	42.0097	42.2557	-0.245936	-0.413094	-0.5	-0.45	42.9	42.0162	-0.011655	0.0726415	42.35	42.4
2009-02-06	44	45	43.9	44.7	2.3	0.0542	99943	4453600	9.39	42.93	41.86	4.12299	6.78452	2.3	0	0.753963	0.304246	49.7469	50	1	0	44.575	42.4044	42.4275	-0.0230826	-0.391026	2.3	1.8	42.625	42.4291	0.0159091	0.0689038	44.5	44.7
2009-02-09	46.4	46.6	45.4	45.5	0.8	0.0179	104134	4783573	9.56	43.67	42.24	4.19052	7.7178	0.8	0	0.761636	0.253539	54.5455	50	1	0	45.75	42.9191	42.6736	0.245513	-0.331498	0.8	3.1	44.575	42.9015	-0.0193966	0.0676923	45.45	45.5
2009-02-10	46	46	44.8	44.85	-0.65	-0.0143	46312	2095917	9.42	44.07	42.58	1.76991	5.33114	0	0.65	0.634697	0.319616	46.5453	58.3333	0	11.0169	45.125	43.2585	42.8552	0.403295	-0.245185	-0.65	0.15	45.75	43.2013	-0.025	0.0686734	44.85	44.9
2009-02-11	44	46.1	44	46.05	1.2	0.0268	80431	3648778	9.67	44.7	43.085	3.02013	6.88175	1.2	0	0.728914	0.266346	54.5455	58.3333	1	0	45.55	43.611	43.0548	0.556221	-0.122915	1.2	0.55	45.125	43.6396	0.0465909	0.0668838	46.05	46.1
2009-02-12	46.2	46.45	44.9	45.35	-0.7	-0.0152	69803	3191676	9.53	45.29	43.66	0.13248	3.87082	0	0.7	0.607428	0.338622	50.051	58.3333	0	11.9658	45.5125	43.9036	43.2368	0.666705	0.0242502	-0.7	0.5	45.55	43.9027	-0.0183983	0.0679162	45.35	45.45
2009-02-13	45.8	46.25	45.8	45.95	0.6	0.0132	50844	2341220	9.65	45.54	44.235	0.900307	3.87702	0.6	0	0.60619	0.282185	54.5455	58.3333	1	2.35294	45.9875	44.2242	43.4406	0.78356	0.177941	0.6	-0.1	45.5125	44.2177	0.00327511	0.0670294	45.95	46
2009-02-16	46.95	46.95	45.75	45.85	-0.1	-0.0022	51332	2359527	9.63	45.61	44.64	0.5262	2.71057	0	0.1	0.505159	0.251821	54.5455	66.6667	0	5.47945	46.1	44.5128	43.6376	0.875159	0.325909	-0.1	0.5	45.9875	44.4688	-0.0234292	0.0671756	45.85	45.9
2009-02-17	45.1	45.4	43.05	43.8	-2.05	-0.0447	69151	3037093	9.2	45.4	44.735	-3.52423	-2.09009	0	2.05	0.420965	0.551517	46.5102	66.6667	0	61.6438	44.0125	44.4358	43.6654	0.770426	0.447985	-2.05	-2.15	46.1	44.3659	-0.0288248	0.0703196	43.75	43.8
2009-02-18	44	45.3	43.6	44.6	0.8	0.0183	58724	2608716	9.37	45.11	44.905	-1.13057	-0.679212	0.8	0	0.484138	0.459598	47.4218	58.3333	1	39.726	44.525	44.4495	43.729	0.720474	0.555363	0.8	-1.25	44.0125	44.4019	0.0136364	0.0690583	44.6	44.7
2009-02-19	45.2	46.2	44	45.4	0.8	0.0179	66457	3011301	9.54	45.12	45.205	0.620567	0.431368	0.8	0	0.536782	0.382998	54.5455	58.3333	1	28.8889	45.25	44.5727	43.8417	0.730962	0.639146	0.8	1.6	44.525	44.5555	0.00442478	0.0678414	45.4	45.45
2009-02-20	44.15	44.8	43.85	43.9	-1.5	-0.033	81826	3612299	9.22	44.71	45.125	-1.81168	-2.71468	0	1.5	0.447318	0.569165	44.5795	58.3333	0	95.5556	44.1125	44.5019	43.8618	0.640108	0.68299	-1.5	-0.7	45.25	44.4546	-0.00566251	0.0701595	43.9	43.95
2009-02-23	43.8	45.2	43.5	45	1.1	0.0251	66312	2947543	9.45	44.54	45.075	1.03278	-0.166389	1.1	0	0.556098	0.474304	54.5455	50	1	46.6667	44.675	44.5285	43.922	0.606504	0.705569	1.1	-0.4	44.1125	44.5385	0.0273973	0.0684444	45	45.05
2009-02-24	43.95	44.4	43.5	44	-1	-0.0222	60256	2646046	9.24	44.58	44.99	-1.30103	-2.20049	0	1	0.463415	0.56192	47.9596	58.3333	0	91.1111	43.975	44.4434	43.9259	0.517423	0.701258	-1	0.1	44.675	44.4557	0.00113766	0.07	43.95	44
2009-02-25	45	45.3	44.3	44.7	0.7	0.0159	53878	2419566	9.39	44.6	44.855	0.224215	-0.345558	0.7	0	0.502846	0.468267	51.7393	50	1	58.1395	44.75	44.4905	43.987	0.503557	0.68313	0.7	-0.3	43.975	44.4933	-0.00666667	0.0689038	44.65	44.7
2009-02-26	45	45.25	44.6	45	0.3	0.0067	52872	2371125	9.45	44.52	44.82	1.07817	0.401606	0.3	0	0.469038	0.390222	54.5455	50	1	44.186	44.9625	44.5631	44.0592	0.503907	0.652058	0.3	1	44.75	44.5712	0	0.0684444	45	45.05
2009-02-27	45.3	45.45	44.8	44.95	-0.05	-0.0011	59370	2676953	9.44	44.73	44.72	0.49184	0.514311	0	0.05	0.390865	0.333519	54.5455	58.3333	0	43.9024	45.0375	44.6361	44.1317	0.504421	0.610865	-0.05	0.25	44.9625	44.6295	-0.00772627	0.0685206	44.9	44.95
2009-03-02	46	46	44.15	44.75	-0.2	-0.0044	101891	4599837	9.4	44.68	44.61	0.15667	0.313831	0	0.2	0.325721	0.311266	54.5455	50	0	40.625	44.9125	44.6786	44.1895	0.489104	0.579607	-0.2	-0.25	45.0375	44.648	-0.0271739	0.0688268	44.7	44.75
2009-03-03	44.8	44.85	44.25	44.6	-0.15	-0.0034	58135	2595404	9.37	44.8	44.69	-0.446429	-0.201387	0	0.15	0.271434	0.284388	37.1338	50	0	53.3333	44.575	44.6627	44.2181	0.444607	0.548955	-0.15	-0.35	44.9125	44.6406	-0.00446429	0.0690583	44.6	44.65
2009-03-04	45.35	46	44.8	46	1.4	0.0314	85727	3902680	9.66	45.06	44.83	2.08611	2.60986	1.4	0	0.459529	0.23699	48.7579	41.6667	1	0	45.7	44.8223	44.3279	0.494421	0.522673	1.4	1.25	44.575	44.8498	0.014333	0.0669565	45.95	46
2009-03-05	46.85	47.4	46	46.6	0.6	0.013	77997	3642919	9.79	45.38	44.95	2.68841	3.67075	0.6	0	0.48294	0.197492	40.1762	50	1	0	46.65	45.1035	44.4999	0.603599	0.518616	0.6	2	45.7	45.119	-0.00533618	0.0660944	46.6	46.65
2009-03-06	47	48.75	46.85	48.5	1.9	0.0408	103954	4968207	10.19	46.09	45.41	5.2289	6.80467	1.9	0	0.719117	0.164576	54.5455	58.3333	1	0	48.15	45.5722	44.7702	0.801916	0.540328	1.9	2.5	46.65	45.6392	0.0319149	0.0635052	48.45	48.5
2009-03-09	48	48.6	47	48.25	-0.25	-0.0052	69599	3313626	10.14	46.79	45.735	3.12032	5.49907	0	0.25	0.599264	0.178814	54.5455	58.3333	0	5.55556	48.025	45.9495	45.0113	0.938182	0.58708	-0.25	1.65	48.15	46.0409	0.00520833	0.0638342	48.25	48.3
2009-03-10	46.5	47.45	46.5	47.15	-1.1	-0.0228	78143	3672692	9.91	47.3	46.05	-0.317125	2.38871	0	1.1	0.499387	0.332345	42.5417	50	0	34.6154	47.0625	46.1208	45.1633	0.957472	0.637514	-1.1	-1.35	48.025	46.2115	0.0139785	0.0653234	47.15	47.2
2009-03-11	48.6	49	48	48.7	1.55	0.0329	84135	4083533	10.23	47.84	46.45	1.79766	4.84392	1.55	0	0.674489	0.276954	54.5455	50	1	0	48.6	46.5022	45.4179	1.08432	0.702005	1.55	0.45	47.0625	46.5943	0.00205761	0.0632444	48.65	48.7
2009-03-12	48.6	48.7	47.95	48.25	-0.45	-0.0092	51627	2490224	10.14	48.17	46.775	0.166078	3.15339	0	0.45	0.562074	0.305795	45.3724	50	0	10.9756	48.2875	46.7768	45.6304	1.14642	0.773338	-0.45	1.1	48.6	46.8491	-0.00720165	0.0638342	48.2	48.25
2009-03-13	49	50	48.8	49.5	1.25	0.0259	114490	5650422	10.4	48.37	47.23	2.33616	4.80627	1.25	0	0.676728	0.254829	51.1123	50	1	0	49.45	47.1881	45.9133	1.27475	0.860632	1.25	0.8	48.2875	47.2569	0.0102041	0.0622222	49.3	49.5
2009-03-16	50	50.1	49.85	50	0.5	0.0101	74164	3706008	10.5	48.72	47.755	2.62726	4.70108	0.5	0	0.647274	0.212358	54.5455	50	1	0	49.9875	47.6188	46.2151	1.40363	0.96719	0.5	1.75	49.45	47.6789	0	0.0616	49.95	50
2009-03-17	50	50.2	49.65	50	0	0	59584	2976576	10.5	49.29	48.295	1.44045	3.53039	0	0	0.539395	0.176965	51.1005	50	0	0	49.9625	47.9793	46.4927	1.48663	1.07744	0	0.5	49.9875	48.036	0	0.0616	49.95	50
2009-03-18	50.2	50.5	49.75	50.4	0.4	0.008	80526	4037772	12.92	49.63	48.735	1.55148	3.41644	0.4	0	0.516162	0.147471	54.5455	50	1	0	50.2625	48.3306	46.772	1.55864	1.18355	0.4	0.4	49.9625	48.3997	0.00398406	0.0611111	50.3	50.4
2009-03-19	50.5	50.6	49.1	49.2	-1.2	-0.0238	51242	2554846	12.62	49.82	48.995	-1.24448	0.41841	0	1.2	0.430135	0.322892	54.5455	58.3333	0	36.9231	49.525	48.5144	46.9759	1.53846	1.26539	-1.2	-0.8	50.2625	48.5228	-0.0257426	0.0626016	49.2	49.25
2009-03-20	49.7	49.7	47.7	47.7	-1.5	-0.0305	62307	3012781	12.23	49.46	48.915	-3.55843	-2.4839	0	1.5	0.358446	0.519077	32.8704	58.3333	0	83.0769	48.2	48.466	47.0666	1.39943	1.31664	-1.5	-2.7	49.525	48.3962	-0.0402414	0.0645702	47.7	47.8
2009-03-23	48.4	50.4	48.4	50.3	2.6	0.0545	59642	2967205	12.9	49.52	49.12	1.57512	2.40228	2.6	0	0.732038	0.432564	43.2629	50	1	3.07692	49.85	48.6789	47.2727	1.40617	1.36649	2.6	1.1	48.2	48.6891	0.0392562	0.0612326	50.2	50.3
2009-03-24	51.5	52.4	51.3	52.4	2.1	0.0417	62137	3222104	13.44	50	49.645	4.8	5.5494	2.1	0	0.960032	0.36047	54.5455	50	1	0	52.125	49.2091	47.6322	1.57691	1.42123	2.1	4.7	49.85	49.26	0.0174757	0.0587786	52.3	52.4
2009-03-25	52	53	51.6	52.2	-0.2	-0.0038	75298	3925228	13.38	50.36	49.995	3.65369	4.41044	0	0.2	0.800027	0.333725	54.5455	50	0	4.25532	52.25	49.6769	47.9742	1.70268	1.48303	-0.2	1.9	52.125	49.7123	0.00384615	0.0590038	52.1	52.2
2009-03-26	51.6	52.8	51.1	51.7	-0.5	-0.0096	61263	3176847	13.26	50.86	50.34	1.65159	2.70163	0	0.5	0.666689	0.361437	53.0974	50	0	14.8936	51.825	50.0074	48.2595	1.74791	1.53561	-0.5	-0.7	52.25	50.0181	0.00193798	0.0595745	51.7	51.8
2009-03-27	52.6	52.6	51.6	51.9	0.2	0.0039	53591	2784315	13.31	51.7	50.58	0.386847	2.60973	0.2	0	0.588907	0.301198	53.7162	50	1	10.6383	52	50.3139	48.5366	1.77739	1.57714	0.2	-0.3	51.825	50.3076	-0.013308	0.0593449	51.9	52
2009-03-30	51.8	52	50.8	52	0.1	0.0019	46029	2371437	13.33	52.04	50.78	-0.076864	2.40252	0.1	0	0.507423	0.250998	54.5455	50	1	8.51064	51.7	50.5272	48.7709	1.7563	1.6071	0.1	0.3	52	50.568	0.003861	0.0592308	51.2	52
2009-03-31	51.6	52.8	51.4	51.4	-0.6	-0.0115	69329	3613273	13.18	51.84	50.92	-0.848765	0.942655	0	0.6	0.422852	0.309165	54.5455	58.3333	0	21.2766	51.75	50.7153	48.9916	1.72375	1.62545	-0.6	-0.5	51.7	50.696	-0.00387597	0.0599222	51.4	51.5
2009-04-01	51.9	52	50.7	50.7	-0.7	-0.0136	52016	2664707	13	51.54	50.95	-1.6298	-0.490677	0	0.7	0.352377	0.374304	37.9162	50	0	36.1702	51.025	50.763	49.1422	1.62077	1.63459	-0.7	-1.3	51.75	50.6966	-0.0231214	0.0607495	50.7	50.8
2009-04-02	52.3	52.5	51.5	52.4	1.7	0.0335	84651	4414031	13.44	51.68	51.27	1.39319	2.20402	1.7	0	0.576981	0.31192	52.8791	41.6667	1	0	52.2	50.984	49.3687	1.61535	1.65858	1.7	1	51.025	50.9587	0.00191205	0.0587786	52.3	52.4
2009-04-03	53.5	53.8	52.1	52.6	0.2	0.0038	86967	4591325	13.49	51.82	51.76	1.50521	1.62287	0.2	0	0.514151	0.259934	54.5455	50	1	0	52.775	51.2596	49.621	1.63856	1.6844	0.2	1.9	52.2	51.2112	-0.0168224	0.0585551	52.5	52.6
2009-04-06	53.5	53.5	51.6	52.4	-0.2	-0.0038	85448	4503483	13.44	51.9	51.97	0.963391	0.8274	0	0.2	0.428459	0.249945	54.5455	50	0	10.5263	52.475	51.4466	49.8324	1.61415	1.68854	-0.2	0	52.775	51.3941	-0.0205607	0.0587786	52.2	52.4
2009-04-07	51	52.1	51	52.1	-0.3	-0.0057	75602	3890996	13.36	52.04	51.94	0.115296	0.308048	0	0.3	0.357049	0.258287	54.5455	50	0	26.3158	51.825	51.5048	49.98	1.52477	1.66877	-0.3	-0.5	52.475	51.5027	0.0215686	0.0591171	52	52.1
2009-04-08	51.5	51.5	49.6	50.2	-1.9	-0.0365	114715	5796935	12.87	51.94	51.74	-3.35002	-2.97642	0	1.9	0.297541	0.531906	32.6194	50	0	100	50.375	51.331	50.0093	1.3217	1.62142	-1.9	-2.2	51.825	51.3023	-0.0252427	0.0613546	50.2	50.3
2009-04-09	51	52.4	51	52.4	2.2	0.0438	85979	4462319	13.44	51.94	51.81	0.885637	1.13878	2.2	0	0.614617	0.443255	50.0993	41.6667	1	8.33333	52.05	51.4416	50.1604	1.28115	1.56628	2.2	0.3	50.375	51.4712	0.027451	0.0587786	52.3	52.4
2009-04-10	53	53	52	53	0.6	0.0115	43178	2275000	13.59	52.02	51.92	1.88389	2.08012	0.6	0	0.612181	0.369379	54.5455	41.6667	1	0	52.75	51.6429	50.3523	1.29063	1.51454	0.6	2.8	52.05	51.7064	0	0.0581132	52.9	53
2009-04-13	53.5	53.5	52.2	52.7	-0.3	-0.0057	57300	3019440	13.51	52.08	51.99	1.19048	1.36565	0	0.3	0.510151	0.357816	54.5455	50	0	10.7143	52.775	51.8171	50.5317	1.28534	1.46582	-0.3	0.3	52.75	51.8592	-0.0149533	0.058444	52.6	52.7
2009-04-14	52.1	52.6	51.3	52.5	-0.2	-0.0038	72053	3749257	13.46	52.16	52.1	0.65184	0.767754	0	0.2	0.425126	0.331513	54.5455	50	0	17.8571	52.225	51.8798	50.6571	1.22267	1.42159	-0.2	-0.5	52.775	51.9578	0.00767754	0.0586667	52.5	52.6
2009-04-15	52.5	52.5	50.8	52	-0.5	-0.0095	89359	4603680	13.33	52.52	52.23	-0.990099	-0.44036	0	0.5	0.354272	0.359594	54.5455	41.6667	0	35.7143	51.825	51.8714	50.7437	1.12773	1.36741	-0.5	-0.7	52.225	51.9643	-0.00952381	0.0592308	51.6	52
2009-04-16	52.2	52.4	51.1	51.3	-0.7	-0.0135	93548	4837718	13.15	52.3	52.12	-1.91205	-1.57329	0	0.7	0.295226	0.416329	54.5455	33.3333	0	60.7143	51.525	51.8181	50.8015	1.01656	1.2983	-0.7	-1.2	51.825	51.8621	-0.0172414	0.060039	51.3	51.4
2009-04-17	51.9	52.4	50	50.4	-0.9	-0.0175	152928	7837454	12.92	51.78	51.9	-2.66512	-2.89017	0	0.9	0.246022	0.496941	35.0938	33.3333	0	92.8571	50.8	51.6615	50.8014	0.860045	1.21451	-0.9	-1.6	51.525	51.6372	-0.0289017	0.0611111	50.4	50.5
2009-04-20	51.4	51.9	50.7	51.9	1.5	0.0298	78106	4005856	13.31	51.62	51.85	0.542425	0.096432	1.5	0	0.455018	0.414117	54.5455	33.3333	1	39.2857	51.6	51.652	50.8606	0.791435	1.13303	1.5	0.6	50.8	51.6776	0.00972763	0.0593449	51.8	51.9
2009-04-21	50.5	51.6	50.5	51.6	-0.3	-0.0058	64237	3268741	13.23	51.44	51.8	0.311042	-0.3861	0	0.3	0.379182	0.395098	54.5455	33.3333	0	50	51.325	51.6017	50.895	0.706724	1.0647	-0.3	1.2	51.6	51.6657	0.0217822	0.0596899	51.5	51.6
2009-04-22	51.6	51.6	50.5	50.7	-0.9	-0.0174	67166	3425179	13	51.18	51.85	-0.937866	-2.21794	0	0.9	0.315985	0.479248	46.5159	25	0	88.4615	50.875	51.4899	50.8935	0.596404	0.988615	-0.9	-1.2	51.325	51.5171	-0.0174419	0.0607495	50.7	50.8
2009-04-23	50.9	51.4	50.1	51.3	0.6	0.0118	80615	4099055	13.15	51.18	51.74	0.234467	-0.850406	0.6	0	0.363321	0.399373	54.5455	25	1	65.3846	51.025	51.4184	50.9032	0.51514	0.902449	0.6	-0.3	50.875	51.4837	0.00785855	0.060039	51.2	51.3
2009-04-24	51.6	51.8	50.3	50.5	-0.8	-0.0156	82333	4210694	12.95	51.2	51.49	-1.36719	-1.9227	0	0.8	0.302767	0.466144	54.5455	33.3333	0	95.6522	50.775	51.3194	50.8937	0.425658	0.806929	-0.8	-0.2	51.025	51.3324	-0.0213178	0.0609901	50.5	50.6
2009-04-27	50.6	51	50.2	50.5	0	0	63095	3193332	12.95	50.92	51.27	-0.824823	-1.50185	0	0	0.252306	0.388454	46.2188	33.3333	0	95.2381	50.55	51.201	50.8683	0.332751	0.70805	0	-0.8	50.775	51.2043	-0.00197628	0.0609901	50.4	50.5
2009-04-28	50.9	51.5	50.6	51	0.5	0.0099	55904	2855210	13.08	50.8	51.12	0.393701	-0.234742	0.5	0	0.293588	0.323711	45.9993	25	1	62.5	51.025	51.1739	50.8799	0.294061	0.61542	0.5	0.5	50.55	51.1729	0.00196464	0.0603922	50.9	51
2009-04-29	51.6	51.8	51.3	51.6	0.6	0.0118	58353	3008914	13.23	50.98	51.08	1.21616	1.01801	0.6	0	0.344657	0.26976	27.9783	25	1	20	51.575	51.2356	50.9314	0.304272	0.536277	0.6	1.1	51.025	51.2386	0	0.0596899	51.5	51.6
2009-04-30	55.2	55.2	54.4	55.2	3.6	0.0698	157462	8682517	14.15	51.76	51.47	6.64606	7.24694	3.6	0	0.887214	0.2248	39.2591	33.3333	1	0	55	51.8148	51.2328	0.582024	0.505385	3.6	4.2	51.575	51.848	0	0.0557971	55.2	55.2
2009-05-04	58.9	59	57.8	59	3.8	0.0688	177163	10410819	15.13	53.46	52.33	10.3629	12.746	3.8	0	1.37268	0.187333	54.5455	41.6667	1	0	58.7	52.874	51.7859	1.08816	0.538355	3.8	7.4	55	52.9483	0.00169779	0.0522034	59	59
2009-05-05	60.5	60.9	57.5	58	-1	-0.0169	131066	7728120	20.28	54.96	52.94	5.5313	9.55799	0	1	1.1439	0.322778	54.5455	50	0	11.7647	58.6	53.755	52.2906	1.46433	0.622533	-1	2.8	58.7	53.7255	-0.0413223	0.0531034	58	58.1
2009-05-06	58	58	56.6	57.5	-0.5	-0.0086	176101	10102664	20.1	56.26	53.53	2.20405	7.4164	0	0.5	0.953249	0.352315	54.5455	50	0	17.6471	57.4	54.3157	52.6691	1.64663	0.739225	-0.5	-1.5	58.6	54.3062	-0.00862069	0.0535652	57.4	57.5
2009-05-07	57.5	57.5	56.1	56.5	-1	-0.0174	141315	7998977	19.76	57.24	54.11	-1.2928	4.41693	0	1	0.794374	0.460262	54.5455	50	0	29.4118	56.65	54.6749	52.964	1.71087	0.872083	-1	-1.5	57.4	54.6437	-0.0173913	0.0545133	56.4	56.5
2009-05-08	55.6	56.3	55.4	56.3	-0.2	-0.0035	97085	5420459	19.69	57.46	54.61	-2.0188	3.09467	0	0.2	0.661978	0.416885	54.5455	41.6667	0	31.7647	56.075	54.8903	53.1944	1.69583	1.01321	-0.2	-1.2	56.65	54.8985	0.0125899	0.0547069	56.3	56.4
2009-05-11	56.5	57	55.6	56.2	-0.1	-0.0018	77284	4333187	19.65	56.9	55.18	-1.23023	1.8485	0	0.1	0.551649	0.364071	54.5455	41.6667	0	32.9412	56.25	55.0995	53.4208	1.67868	1.16276	-0.1	-0.3	56.075	55.0988	-0.00530973	0.0548043	56.1	56.2
2009-05-12	56	56	55	55.4	-0.8	-0.0142	83431	4625775	19.37	56.38	55.67	-1.73821	-0.485001	0	0.8	0.459707	0.436726	45.5398	41.6667	0	45	55.45	55.1534	53.5711	1.5823	1.3059	-0.8	-0.9	56.25	55.1451	-0.0107143	0.0555957	55.3	55.4
2009-05-13	55.3	56.8	55.3	56.4	1	0.0181	93934	5265157	19.72	56.16	56.21	0.42735	0.338018	1	0	0.549756	0.363938	54.5455	33.3333	1	35.1351	56.225	55.3182	53.7677	1.55058	1.44438	1	0.2	55.45	55.3382	0.0198915	0.0546099	56.3	56.4
2009-05-14	55	55.4	54.4	54.5	-1.9	-0.0337	82103	4496858	19.06	55.76	56.5	-2.25968	-3.53982	0	1.9	0.45813	0.619948	51.4808	41.6667	0	100	54.7	55.2231	53.8367	1.3864	1.53375	-1.9	-0.9	56.225	55.2092	-0.00909091	0.0565138	54.5	54.6
2009-05-15	55.8	55.8	54.8	54.8	0.3	0.0055	64117	3545926	19.16	55.46	56.46	-1.19005	-2.94013	0.3	0	0.431775	0.516624	43.5438	41.6667	1	93.3333	55.05	55.1965	53.9266	1.26989	1.55394	0.3	-1.6	54.7	55.1463	-0.0179211	0.0562044	54.8	54.9
2009-05-18	55.5	56	54.2	56	1.2	0.0219	63132	3469860	19.58	55.42	56.16	1.04655	-0.2849	1.2	0	0.559813	0.43052	46.9252	41.6667	1	57.1429	55.55	55.2509	54.0469	1.20403	1.52502	1.2	1.5	55.05	55.2776	0.00900901	0.055	55.6	56
2009-05-19	57	57	56.4	57	1	0.0179	91300	5191431	19.93	55.74	56.06	2.2605	1.67677	1	0	0.633177	0.358766	54.5455	41.6667	1	16.6667	56.85	55.4969	54.2545	1.2424	1.48011	1	2.2	55.55	55.5426	0	0.0540351	56.9	57
2009-05-20	56.8	56.8	55.7	56.2	-0.8	-0.014	64542	3630468	19.65	55.7	55.93	0.897666	0.482746	0	0.8	0.527648	0.432305	51.0287	41.6667	0	32	56.225	55.6089	54.4005	1.20846	1.42428	-0.8	0.2	56.85	55.6437	-0.0105634	0.0548043	56.2	56.3
2009-05-21	56.2	56.8	55.8	56.6	0.4	0.0071	64072	3606760	19.79	56.12	55.94	0.85531	1.17984	0.4	0	0.506373	0.360254	54.5455	33.3333	1	16	56.45	55.7383	54.5523	1.18604	1.36764	0.4	-0.4	56.225	55.7908	0.00711744	0.054417	56.5	56.6
2009-05-22	56.6	56.7	55.9	56.2	-0.4	-0.0071	57356	3228669	19.65	56.4	55.93	-0.35461	0.482746	0	0.4	0.421977	0.366879	54.5455	41.6667	0	32	56.25	55.817	54.678	1.139	1.30768	-0.4	0	56.45	55.8538	-0.00706714	0.0548043	56.2	56.3
2009-05-25	56.9	56.9	55.1	55.7	-0.5	-0.0089	50676	2826045	19.48	56.34	55.88	-1.13596	-0.322119	0	0.5	0.351648	0.389066	44.2498	41.6667	0	52	55.85	55.8221	54.7648	1.05726	1.24934	-0.5	-0.9	56.25	55.8301	-0.0210896	0.0552962	55.7	55.8
2009-05-26	55.9	56.8	55.6	56.6	0.9	0.0162	64761	3643399	19.79	56.26	56	0.604337	1.07143	0.9	0	0.44304	0.324221	30.648	41.6667	1	16	56.4	55.911	54.886	1.02504	1.19095	0.9	0.4	55.85	55.9486	0.0125224	0.054417	56.4	56.6
2009-05-27	57	60.4	56.7	60.4	3.8	0.0671	185666	10874840	21.12	57.1	56.4	5.77933	7.0922	3.8	0	1.00253	0.270184	54.5455	50	1	0	59.475	56.4593	55.2259	1.23342	1.17395	3.8	4.7	56.4	56.6334	0.0596491	0.0509934	60.2	60.4
2009-06-01	60.5	60.6	58.5	59	-1.4	-0.0232	106442	6299949	20.63	57.58	56.85	2.46613	3.78188	0	1.4	0.835444	0.458487	49.6801	58.3333	0	25	59.275	56.8925	55.5258	1.36667	1.1847	-1.4	2.4	59.475	56.9975	-0.0247934	0.0522034	58.9	59
2009-06-02	60	60	59	59.9	0.9	0.0153	86481	5150254	20.94	58.32	57.36	2.70919	4.42817	0.9	0	0.846204	0.382073	54.5455	58.3333	1	10.6383	59.7	57.3244	55.835	1.4894	1.21641	0.9	-0.5	59.275	57.444	-0.00166667	0.051419	59.6	59.9
2009-06-03	59.2	59.8	58.8	59.8	-0.1	-0.0017	80051	4746877	20.91	59.14	57.74	1.116	3.56772	0	0.1	0.70517	0.33506	54.5455	58.3333	0	12.766	59.55	57.6668	56.1102	1.55661	1.25132	-0.1	0.8	59.7	57.8065	0.0101351	0.051505	59.6	59.8
2009-06-04	58.5	59	57	57.9	-1.9	-0.0318	86581	5017887	20.24	59.4	57.83	-2.52525	0.121044	0	1.9	0.587641	0.595884	54.5455	58.3333	0	53.1915	57.95	57.7104	56.2465	1.46389	1.2797	-1.9	-2	59.55	57.8209	-0.0102564	0.0531952	57.8	57.9
2009-06-05	57.9	57.9	57	57.4	-0.5	-0.0086	43823	2514763	20.07	58.8	57.95	-2.38095	-0.949094	0	0.5	0.489701	0.579903	51.6679	50	0	63.8298	57.425	57.6665	56.3338	1.33269	1.296	-0.5	-2.4	57.95	57.7561	-0.00863558	0.0536585	57.3	57.4
2009-06-06	57.4	57.8	57.2	57.7	0.3	0.0052	7191	413710	20.17	58.54	58.06	-1.43492	-0.620048	0.3	0	0.458084	0.483253	54.5455	41.6667	1	57.4468	57.6	57.6563	56.4276	1.22867	1.30596	0.3	-0.2	57.425	57.7475	0.00522648	0.0533795	57.7	57.8
2009-06-08	58.1	58.1	56.5	56.6	-1.1	-0.0191	64153	3651754	19.79	57.88	58.1	-2.21147	-2.58176	0	1.1	0.381737	0.586044	54.5455	41.6667	0	80.8511	56.95	57.5476	56.4663	1.08132	1.30863	-1.1	-0.8	57.6	57.571	-0.0258176	0.054417	56.6	56.7
2009-06-09	56.7	57.8	56	56.1	-0.5	-0.0088	90545	5142433	19.62	57.14	58.14	-1.82009	-3.50877	0	0.5	0.318114	0.571703	34.0882	41.6667	0	100	56.5	57.3864	56.4688	0.917652	1.2967	-0.5	-1.6	56.95	57.3447	-0.010582	0.054902	56.1	56.2
2009-06-10	57.5	58.2	57.3	58.2	2.1	0.0374	65753	3797359	20.35	57.2	58.3	1.74825	-0.171527	2.1	0	0.615095	0.476419	53.751	33.3333	1	51.1628	57.975	57.477	56.5803	0.896629	1.25928	2.1	1.6	56.5	57.4762	0.0121739	0.052921	58.1	58.2
2009-06-11	58	58.3	56.5	58.3	0.1	0.0017	60245	3470728	20.38	57.38	58.09	1.60335	0.361508	0.1	0	0.529246	0.397016	54.5455	41.6667	1	42.1053	57.85	57.5344	56.6744	0.859969	1.20298	0.1	2.2	57.975	57.603	0.00517241	0.0528302	58.2	58.3
2009-06-12	57.8	57.8	56	56	-2.3	-0.0395	90897	5138254	19.58	57.04	57.79	-1.82328	-3.09742	0	2.3	0.441038	0.71418	54.5455	50	0	100	56.45	57.3675	56.6578	0.709765	1.11636	-2.3	-2.2	57.85	57.3564	-0.0311419	0.055	55.9	56
2009-06-15	54.6	55	52.6	53.3	-2.7	-0.0482	101764	5433487	18.64	56.38	57.13	-5.46293	-6.70401	0	2.7	0.367532	1.04515	50.7775	41.6667	0	100	53.55	56.7802	56.4276	0.352657	0.982583	-2.7	-5	56.45	56.7323	-0.0238095	0.0577861	53.3	53.4
2009-06-16	53.2	54.3	52.5	53.6	0.3	0.0056	78123	4188676	18.74	55.88	56.51	-4.08017	-5.14953	0.3	0	0.356277	0.870958	54.5455	33.3333	1	94	53.5	56.2756	56.2107	0.0648636	0.827135	0.3	-2.4	53.55	56.2504	0.0075188	0.0574627	53.5	53.6
2009-06-17	52.9	52.9	51.8	52	-1.6	-0.0299	83451	4372338	18.18	54.64	55.92	-4.83163	-7.01001	0	1.6	0.296897	0.992465	44.9178	41.6667	0	100	52.175	55.6447	55.9118	-0.267053	0.649386	-1.6	-1.3	53.5	55.5965	-0.0170132	0.0592308	52	52.1
2009-06-18	53.3	53.3	52	52.7	0.7	0.0135	67750	3561412	18.43	53.52	55.45	-1.53214	-4.95942	0.7	0	0.364081	0.827054	54.5455	33.3333	1	88.8889	52.675	55.1878	55.672	-0.484172	0.45907	0.7	-0.9	52.175	55.1509	-0.011257	0.058444	52.6	52.7
2009-06-19	52.2	52.5	51.7	52.3	-0.4	-0.0076	67571	3516255	18.29	52.78	54.91	-0.909435	-4.75323	0	0.4	0.303401	0.755879	45.0884	41.6667	0	95.2381	52.2	54.7282	55.4148	-0.686653	0.262629	-0.4	0.3	52.675	54.7123	0.00191571	0.058891	52.2	52.3
2009-06-22	51	53.1	51	53	0.7	0.0134	50678	2640848	18.53	52.72	54.55	0.531108	-2.84143	0.7	0	0.369501	0.629899	54.5455	41.6667	1	84.127	52.525	54.3892	55.2008	-0.811541	0.0704961	0.7	0.3	52.2	54.4489	0.0392157	0.0581132	53	53.1
2009-06-23	51.8	51.8	51.3	51.3	-1.7	-0.0321	59338	3053626	17.94	52.26	54.07	-1.83697	-5.12299	0	1.7	0.307917	0.808249	37.0457	50	0	100	51.425	53.9332	54.9211	-0.987889	-0.138895	-1.7	-1	52.525	53.9644	-0.00965251	0.060039	51.3	51.4
2009-06-24	51.6	54.8	51.5	52.9	1.6	0.0312	123273	6543525	18.5	52.44	53.54	0.877193	-1.19537	1.6	0	0.523264	0.673541	47.8894	41.6667	1	77.1429	53.025	53.7935	54.7806	-0.98716	-0.344131	1.6	-0.1	51.425	53.8007	0.0251938	0.0582231	52.9	53
2009-06-25	53.5	53.9	53.1	53.7	0.8	0.0151	59576	3186931	18.78	52.64	53.08	2.01368	1.16805	0.8	0	0.569387	0.561284	49.0621	50	1	48.9362	53.6	53.7637	54.6932	-0.929471	-0.526269	0.8	2.4	53.025	53.7852	0.00373832	0.0573557	53.7	53.8
2009-06-26	53.8	54.5	53.5	54.4	0.7	0.013	69148	3733579	19.02	53.06	52.92	2.52544	2.79667	0.7	0	0.591156	0.467737	54.5455	58.3333	1	0	54.2	53.8308	54.6566	-0.825817	-0.65721	0.7	1.5	53.6	53.8798	0.0111524	0.0566176	54.3	54.4
2009-06-29	54.5	54.5	53.1	53.4	-1	-0.0184	64173	3447092	18.67	53.14	52.93	0.489274	0.887965	0	1	0.49263	0.556447	43.9918	58.3333	0	32.2581	53.6	53.7953	54.5784	-0.783058	-0.751424	-1	-0.3	54.2	53.806	-0.0201835	0.0576779	53.3	53.4
2009-06-30	54.6	54.7	53.8	54.7	1.3	0.0243	45109	2451771	19.13	53.82	53.04	1.63508	3.12971	1.3	0	0.627192	0.463706	52.2724	50	1	0	54.475	53.8999	54.5707	-0.670834	-0.796288	1.3	0.3	53.6	53.9435	0.0018315	0.0563071	54.6	54.7
2009-07-01	54.3	55.5	53.6	55	0.3	0.0055	46729	2561847	19.23	54.24	53.34	1.40118	3.11211	0.3	0	0.57266	0.386422	53.6931	58.3333	1	0	54.775	54.0345	54.5858	-0.551333	-0.803751	0.3	1.6	54.475	54.106	0.0128913	0.056	55	55.1
2009-07-02	54.9	55.3	54.5	55.1	0.1	0.0018	34321	1885193	19.27	54.52	53.58	1.06383	2.83688	0.1	0	0.493883	0.322018	54.5455	66.6667	1	0	55	54.1831	54.6165	-0.433474	-0.77562	0.1	0.4	54.775	54.259	0.00364299	0.0558984	55	55.1
2009-07-03	54.1	55	54.1	55	-0.1	-0.0018	27650	1507997	19.23	54.64	53.85	0.658858	2.13556	0	0.1	0.411569	0.285015	54.5455	66.6667	0	2.63158	54.775	54.2741	54.6283	-0.354144	-0.724798	-0.1	0	55	54.373	0.0166359	0.056	54.9	55
2009-07-06	55.1	55.3	54.2	54.4	-0.6	-0.0109	33137	1804408	19.02	54.84	53.99	-0.802334	0.7594	0	0.6	0.342974	0.337513	43.1169	66.6667	0	18.4211	54.575	54.3204	54.6243	-0.303909	-0.6488	-0.6	-0.7	54.775	54.3771	-0.0127042	0.0566176	54.4	54.5
2009-07-07	54.4	55.6	54.3	55.4	1	0.0184	39797	2193423	19.37	54.98	54.4	0.763914	1.83824	1	0	0.452479	0.28126	54.5455	58.3333	1	0	55.175	54.4519	54.6651	-0.213225	-0.562807	1	0.4	54.575	54.5345	0.0183824	0.0555957	55.4	55.5
2009-07-08	54.7	54.7	54.1	54.4	-1	-0.0181	59143	3217433	19.02	54.86	54.55	-0.838498	-0.274977	0	1	0.377065	0.40105	44.8201	66.6667	0	50	54.4	54.4439	54.6455	-0.20157	-0.481929	-1	0	55.175	54.5138	-0.00548446	0.0566176	54.4	54.5
2009-07-09	54.4	56.1	54.3	55.3	0.9	0.0165	66493	3685755	19.34	54.9	54.71	0.728597	1.07841	0.9	0	0.464221	0.334209	47.1575	58.3333	1	5	55.25	54.5679	54.6903	-0.122334	-0.403765	0.9	-0.1	54.4	54.6348	0.0165441	0.0556962	55.2	55.3
2009-07-10	56	56.2	55.4	56.1	0.8	0.0145	57429	3203461	19.62	55.12	54.88	1.77794	2.22303	0.8	0	0.520184	0.278507	54.5455	66.6667	1	0	55.95	54.7805	54.7836	-0.00302103	-0.317094	0.8	1.7	55.25	54.8602	0.00178571	0.054902	56.1	56.2
2009-07-13	57.2	57.3	54.4	55	-1.1	-0.0196	69032	3839196	19.23	55.24	55.04	-0.434468	-0.0726744	0	1.1	0.433487	0.415423	46.709	66.6667	0	64.7059	55.425	54.8797	54.8311	0.0486122	-0.237155	-1.1	-0.3	55.95	54.8817	-0.0384615	0.056	55	55.1
2009-07-14	55.5	56.2	55.3	55.8	0.8	0.0145	89994	5020924	19.51	55.32	55.15	0.867679	1.1786	0.8	0	0.494572	0.346186	54.5455	58.3333	1	17.6471	55.775	55.0174	54.901	0.116432	-0.162959	0.8	-0.3	55.425	55.023	0.00540541	0.0551971	55.8	55.9
2009-07-15	53.4	55	53.1	53.6	-2.2	-0.0394	73754	3981835	18.81	55.16	55.01	-2.82814	-2.56317	0	2.2	0.412144	0.655155	49.1273	58.3333	0	100	53.825	54.834	54.8213	0.0126845	-0.113386	-2.2	-1.4	55.775	54.804	0.00374532	0.0574627	53.6	53.8
2009-07-16	55	55.2	54	54.1	0.5	0.0093	49715	2705052	18.98	54.92	54.91	-1.49308	-1.47514	0.5	0	0.426786	0.545962	54.5455	58.3333	1	80	54.35	54.7595	54.7864	-0.0268632	-0.0770216	0.5	-1.7	53.825	54.6957	-0.0163636	0.0569316	54.1	54.2
2009-07-17	54.9	55	53.9	54	-0.1	-0.0018	62506	3388223	18.95	54.5	54.81	-0.917431	-1.47783	0	0.1	0.355655	0.471635	45.2852	58.3333	0	84	54.225	54.6773	54.7448	-0.0675133	-0.0507554	-0.1	0.4	54.35	54.5887	-0.0163934	0.057037	54	54.1
2009-07-20	54.9	55.2	54.5	54.8	0.8	0.0148	69721	3826506	19.23	54.46	54.85	0.624311	-0.0911577	0.8	0	0.429713	0.393029	47.5097	50	1	52	54.825	54.7	54.7507	-0.0507291	-0.0327002	0.8	0.7	54.225	54.6212	-0.00182149	0.0562044	54.8	54.9
2009-07-21	55	55.5	54.6	55.5	0.7	0.0128	76401	4213713	19.47	54.4	54.86	2.02206	1.16661	0.7	0	0.474761	0.327524	54.5455	50	1	24	55.275	54.7885	54.7896	-0.00110344	-0.0104262	0.7	1.5	54.825	54.7564	0.00909091	0.0554955	55.4	55.5
2009-07-22	55.2	55.6	54.7	55.3	-0.2	-0.0036	57321	3168990	19.4	54.74	54.95	1.02302	0.636943	0	0.2	0.395634	0.30627	42.756	58.3333	0	32	55.225	54.8556	54.8218	0.033801	0.00692217	-0.2	0.5	55.275	54.84	0.00181159	0.0556962	55.2	55.3
2009-07-23	55.5	56.7	55.4	56.5	1.2	0.0217	73073	4115039	19.82	55.22	55.07	2.318	2.5967	1.2	0	0.529695	0.255225	48.6953	58.3333	1	0	56.275	55.074	54.9295	0.144523	0.023316	1.2	1	55.225	55.0954	0.018018	0.0545133	56.4	56.5
2009-07-24	57	57.3	56.8	57.2	0.7	0.0124	89057	5079323	20.07	55.86	55.18	2.39885	3.66075	0.7	0	0.558079	0.212688	51.2088	58.3333	1	0	57.125	55.3895	55.0921	0.297431	0.0509625	0.7	1.9	56.275	55.4192	0.00350877	0.0538462	57.1	57.2
2009-07-27	57.2	57.9	56.9	57.6	0.4	0.007	54337	3120724	20.21	56.42	55.44	2.09146	3.8961	0.4	0	0.531733	0.17724	51.8843	66.6667	1	0	57.5	55.7142	55.2705	0.443755	0.0873317	0.4	1.1	57.125	55.7547	0.00699301	0.0534722	57.5	57.6
2009-07-28	57.6	57.9	57.1	57.9	0.3	0.0052	48218	2774592	20.32	56.9	55.65	1.75747	4.04313	0.3	0	0.49311	0.1477	54.5455	66.6667	1	0	57.7	56.0197	55.4504	0.569294	0.149177	0.3	0.7	57.5	56.0847	0.00520833	0.0531952	57.8	57.9
2009-07-29	58	58	55.9	56.5	-1.4	-0.0242	57068	3223347	19.82	57.14	55.94	-1.12006	1.00107	0	1.4	0.410925	0.356417	54.5455	66.6667	0	35.8974	56.725	56.1282	55.5448	0.583385	0.216983	-1.4	-1.1	57.7	56.1486	-0.0258621	0.0545133	56.5	56.6
2009-07-30	56.1	56.4	55.2	56	-0.5	-0.0088	62411	3481448	19.65	57.04	56.13	-1.82328	-0.231605	0	0.5	0.342438	0.380347	30.8187	66.6667	0	48.7179	55.9	56.0931	55.5712	0.521965	0.28248	-0.5	-1.9	56.725	56.1258	-0.00178253	0.055	56	56.1
2009-07-31	58.3	59.2	58.1	58.9	2.9	0.0518	198298	11633847	20.67	57.38	56.62	2.64901	4.02685	2.9	0	0.768698	0.316956	54.5455	58.3333	1	0	58.775	56.5057	55.8085	0.697241	0.365588	2.9	2.4	55.9	56.5526	0.0102916	0.052292	58.8	58.9
2009-08-03	58.6	58.6	57.1	58.3	-0.6	-0.0102	70119	4053721	20.46	57.52	56.97	1.35605	2.33456	0	0.6	0.640582	0.36413	54.5455	66.6667	0	16.6667	58.075	56.7471	55.9764	0.770778	0.451353	-0.6	2.3	58.775	56.8214	-0.00511945	0.0528302	58.2	58.3
2009-08-04	58.6	58.8	56.7	57.6	-0.7	-0.012	62209	3601158	20.21	57.46	57.18	0.243648	0.734523	0	0.7	0.533818	0.420108	54.5455	58.3333	0	36.1111	57.675	56.8899	56.1022	0.787701	0.535119	-0.7	-1.3	58.075	56.9412	-0.0170648	0.0534722	57.5	57.6
2009-08-05	57.9	58	56.6	56.9	-0.7	-0.0122	53465	3056038	19.96	57.54	57.34	-1.11227	-0.767353	0	0.7	0.444848	0.466757	54.5455	58.3333	0	68.9655	57.1	56.9222	56.1761	0.746113	0.601963	-0.7	-1.4	57.675	56.9349	-0.0172712	0.0541301	56.8	56.9
2009-08-06	57.5	57.5	56.5	56.8	-0.1	-0.0018	54642	3105178	19.93	57.7	57.37	-1.55979	-0.993551	0	0.1	0.370707	0.405631	43.8035	50	0	72.4138	56.9	56.9188	56.2297	0.689074	0.645478	-0.1	-0.8	57.1	56.9141	-0.0121739	0.0542254	56.7	56.8
2009-08-10	57.3	58.3	57	57.8	1	0.0176	69793	4023033	20.28	57.48	57.43	0.556715	0.644263	1	0	0.475589	0.338026	54.5455	41.6667	1	37.931	57.725	57.0428	56.3405	0.702344	0.67421	1	0.9	56.9	57.0504	0.008726	0.0532872	57.8	57.9
2009-08-11	57.3	57.6	56.5	57.1	-0.7	-0.0121	64578	3673763	20.18	57.24	57.38	-0.244584	-0.487975	0	0.7	0.396324	0.398355	49.9614	50	0	62.069	57.075	57.0478	56.3949	0.652884	0.683498	-0.7	0.3	57.725	57.058	-0.0034904	0.0539405	57.1	57.2
2009-08-12	57.1	57.5	56.5	57.5	0.4	0.007	43088	2458602	20.32	57.22	57.34	0.489339	0.279037	0.4	0	0.396937	0.331962	43.5691	41.6667	1	48.2759	57.25	57.0789	56.4582	0.620654	0.687639	0.4	-0.3	57.075	57.126	0.00700525	0.0535652	57.4	57.5
2009-08-13	58	58.6	57.5	58.6	1.1	0.0191	80234	4677621	20.71	57.56	57.55	1.80681	1.8245	1.1	0	0.514114	0.276635	51.7977	41.6667	1	10.3448	58.325	57.2706	56.5965	0.674085	0.704541	1.1	1.5	57.25	57.3528	0.0103448	0.0525597	58.5	58.6
2009-08-14	59.2	59.4	58.5	58.9	0.3	0.0051	53723	3167551	20.81	57.98	57.84	1.58675	1.83264	0.3	0	0.478428	0.230529	54.5455	41.6667	1	0	58.925	57.5251	56.769	0.756128	0.711084	0.3	1.4	58.325	57.5908	-0.00506757	0.052292	58.8	58.9
2009-08-17	59	59.2	57.4	57.8	-1.1	-0.0187	50932	2959589	20.42	57.98	57.73	-0.310452	0.121254	0	1.1	0.39869	0.375441	54.5455	41.6667	0	52.381	58.05	57.6059	56.8639	0.741989	0.707886	-1.1	-0.8	58.925	57.623	-0.020339	0.0532872	57.7	57.8
2009-08-18	57.1	57.8	56.6	57.6	-0.2	-0.0035	32159	1844009	20.35	58.08	57.66	-0.826446	-0.104058	0	0.2	0.332242	0.346201	54.5455	41.6667	0	61.9048	57.4	57.5742	56.9036	0.670604	0.694875	-0.2	-1.3	58.05	57.6195	0.00875657	0.0534722	57.6	57.7
2009-08-19	57.5	57.9	57.3	57.4	-0.2	-0.0035	21349	1229818	20.28	58.06	57.64	-1.13676	-0.416378	0	0.2	0.276868	0.321834	49.6543	41.6667	0	71.4286	57.5	57.5628	56.9478	0.61501	0.680308	-0.2	-0.4	57.4	57.5857	-0.00173913	0.0536585	57.4	57.5
2009-08-20	57.4	57.8	56.5	57.7	0.3	0.0052	26449	1513636	20.39	57.88	57.72	-0.310988	-0.03465	0.3	0	0.280724	0.268195	54.5455	33.3333	1	57.1429	57.425	57.5416	56.9831	0.558463	0.665796	0.3	0.1	57.5	57.6033	0.00522648	0.0533795	57.6	57.7
2009-08-21	58	58.1	56.5	56.8	-0.9	-0.0156	42153	2411333	20.07	57.46	57.72	-1.14863	-1.5939	0	0.9	0.233936	0.373496	33.6333	41.6667	0	100	57.05	57.466	56.9881	0.47788	0.640855	-0.9	-0.6	57.425	57.4797	-0.0206897	0.0542254	56.7	56.8
2009-08-24	57.8	59	57.6	58.4	1.6	0.0282	59462	3480941	20.64	57.58	57.78	1.42411	1.07304	1.6	0	0.461614	0.311247	51.5026	41.6667	1	23.8095	58.35	57.602	57.089	0.513004	0.625313	1.6	0.7	57.05	57.6213	0.0103806	0.0527397	58.3	58.4
2009-08-25	58.6	59	58.3	58.7	0.3	0.0051	35370	2074689	20.74	57.8	57.94	1.55709	1.3117	0.3	0	0.434678	0.259372	51.3252	50	1	9.52381	58.675	57.767	57.2064	0.560602	0.61864	0.3	1.9	58.35	57.7872	0.00170648	0.0524702	58.7	58.8
2009-08-26	58.7	59	58	59	0.3	0.0051	50633	2966630	22.1	58.12	58.09	1.51411	1.56653	0.3	0	0.412232	0.216143	54.5455	58.3333	1	0	58.75	57.9183	57.3208	0.597488	0.61013	0.3	0.6	58.675	57.9738	0.00511073	0.0522034	58.9	59
2009-08-27	58.5	58.9	57.9	58.8	-0.2	-0.0034	30495	1782285	22.02	58.34	58.11	0.788481	1.1874	0	0.2	0.343526	0.213453	46.0204	58.3333	0	9.09091	58.6	58.0232	57.4155	0.607612	0.593628	-0.2	0.1	58.75	58.1009	0.00512821	0.052381	58.6	58.8
2009-08-28	59	59.5	58.3	59.5	0.7	0.0119	52477	3113483	22.28	58.88	58.17	1.05299	2.2864	0.7	0	0.402939	0.177877	54.5455	58.3333	1	0	59.2	58.2042	57.5477	0.656484	0.584127	0.7	0.5	58.6	58.3162	0.00847458	0.0517647	59.4	59.5
2009-08-31	59.6	59.8	58.5	59.2	-0.3	-0.005	45093	2662771	22.17	59.04	58.31	0.271003	1.52632	0	0.3	0.335782	0.198231	36.6734	58.3333	0	11.1111	59.175	58.3536	57.6683	0.685298	0.58576	-0.3	0.4	59.2	58.4521	-0.00671141	0.052027	59	59.2
2009-09-01	59.4	61	58.7	61	1.8	0.0304	85451	5133767	22.85	59.5	58.65	2.52101	4.00682	1.8	0	0.579819	0.165193	54.5455	50	1	0	60.425	58.6722	57.8725	0.799778	0.60629	1.8	1.5	59.175	58.8441	0.026936	0.0504918	60.9	61
2009-09-02	60.4	60.8	59.6	59.6	-1.4	-0.023	61444	3703924	22.32	59.62	58.87	-0.0335458	1.24002	0	1.4	0.483182	0.370994	52.5674	50	0	33.3333	59.9	58.8611	58.0227	0.838476	0.637402	-1.4	0.4	60.425	58.9604	-0.013245	0.0516779	59.6	59.7
2009-09-03	60.2	60.2	59.3	59.8	0.2	0.0034	43805	2618956	22.4	59.82	59.08	-0.0334336	1.21869	0.2	0	0.435985	0.309162	52.3618	50	1	28.5714	59.775	59.0017	58.1525	0.849268	0.678668	0.2	-1.2	59.9	59.0896	-0.00664452	0.051505	59.7	59.8
2009-09-04	60.2	60.2	59.5	60	0.2	0.0033	44584	2669480	22.47	59.92	59.4	0.133511	1.0101	0.2	0	0.396654	0.257635	37.4014	58.3333	1	38.4615	59.925	59.1438	58.2838	0.860011	0.717224	0.2	0.4	59.775	59.2296	-0.00332226	0.0513333	59.9	60
2009-09-07	60.1	62	59.7	62	2	0.0333	75090	4612676	23.22	60.48	59.76	2.51323	3.74833	2	0	0.663879	0.214696	49.7743	66.6667	1	0	61.425	59.4947	58.5164	0.978285	0.763633	2	2.2	59.925	59.6559	0.031614	0.0496774	61.9	62
2009-09-08	62	63.1	61.4	62.7	0.7	0.0113	72707	4554667	23.48	60.82	60.16	3.09109	4.22207	0.7	0	0.669899	0.178913	54.5455	66.6667	1	0	62.475	59.9532	58.8097	1.14356	0.824308	0.7	2.7	61.425	60.1242	0.0112903	0.0491228	62.7	62.8
2009-09-09	62.8	63	62	62	-0.7	-0.0112	53773	3365342	23.22	61.3	60.46	1.14192	2.54714	0	0.7	0.558249	0.265761	43.8373	75	0	17.9487	62.25	60.3066	59.0645	1.24207	0.894804	-0.7	0	62.475	60.4128	-0.0127389	0.0496774	62	62.1
2009-09-10	64.7	65	62	63.5	1.5	0.0242	98902	6296265	23.78	62.04	60.93	2.35332	4.21796	1.5	0	0.715207	0.221467	54.5455	66.6667	1	0	63.5	60.7979	59.3931	1.40481	0.977952	1.5	0.8	62.25	60.8877	-0.0185471	0.0485039	63.4	63.5
2009-09-11	62.8	62.8	61.9	62.4	-1.1	-0.0173	48334	3016127	23.37	62.52	61.22	-0.191939	1.92747	0	1.1	0.596006	0.367889	54.5455	66.6667	0	25.5814	62.375	61.0405	59.6139	1.42656	1.06031	-1.1	0.4	63.5	61.1204	-0.00636943	0.049359	62.3	62.4
2009-09-14	62.4	62.5	60.8	61.5	-0.9	-0.0144	46856	2886251	23.03	62.42	61.45	-1.47389	0.081367	0	0.9	0.496672	0.456575	46.1063	58.3333	0	51.2821	61.575	61.1227	59.7592	1.36353	1.12295	-0.9	-2	62.375	61.1788	-0.0144231	0.0500813	61.4	61.5
2009-09-15	61	62.7	61	62.5	1	0.0163	38237	2364061	23.41	62.38	61.6	0.192369	1.46104	1	0	0.58056	0.380479	52.8891	58.3333	1	25.641	62.175	61.2846	59.9382	1.34647	1.1794	1	0.1	61.575	61.3821	0.0245902	0.04928	62.3	62.5
2009-09-16	62.6	63.4	62.5	62.7	0.2	0.0032	35250	2218139	23.48	62.52	61.91	0.287908	1.27605	0.2	0	0.517133	0.317066	54.5455	58.3333	1	21.6216	62.825	61.5216	60.152	1.36961	1.23721	0.2	1.2	62.175	61.5848	0.00159744	0.0491228	62.7	62.9
2009-09-17	63	63	62	62.5	-0.2	-0.0032	38706	2415493	23.41	62.32	62.18	0.288832	0.514635	0	0.2	0.430944	0.297555	52.3373	66.6667	0	28.5714	62.5	61.6721	60.3259	1.34621	1.29123	-0.2	0	62.825	61.7256	-0.00793651	0.04928	62.4	62.5
2009-09-18	62	62.7	61.8	62.7	0.2	0.0032	46733	2914841	23.48	62.38	62.45	0.512985	0.40032	0.2	0	0.392454	0.247962	54.5455	58.3333	1	40	62.475	61.7956	60.4851	1.31053	1.32815	0.2	0	62.5	61.8755	0.0112903	0.0491228	62.6	62.7
2009-09-21	62.5	62.6	61.5	62.3	-0.4	-0.0064	33551	2084620	23.33	62.54	62.48	-0.383754	-0.288092	0	0.4	0.327045	0.273302	51.6727	66.6667	0	60	62.175	61.854	60.6103	1.24372	1.33928	-0.4	-0.2	62.475	61.9408	-0.0032	0.0494382	62.3	62.4
2009-09-22	62	62.8	62	62.5	0.2	0.0032	24797	1549648	23.41	62.54	62.46	-0.0639591	0.064041	0.2	0	0.305871	0.227752	54.5455	58.3333	1	50	62.45	61.9457	60.7466	1.19913	1.33451	0.2	-0.2	62.175	62.0268	0.00806452	0.04928	62.4	62.5
2009-09-23	62.7	62.9	61.4	62.3	-0.2	-0.0032	38654	2404217	23.33	62.46	62.49	-0.256164	-0.304049	0	0.2	0.254892	0.223126	54.5455	58.3333	0	60	62.225	61.9887	60.8561	1.13259	1.30426	-0.2	0	62.45	62.0689	-0.00637959	0.0494382	62.3	62.4
2009-09-24	62	62	60.5	60.8	-1.5	-0.0241	55229	3382135	22.77	62.12	62.22	-2.12492	-2.28222	0	1.5	0.21241	0.435939	48.3389	50	0	100	61.025	61.8404	60.8686	0.971821	1.25373	-1.5	-1.7	62.225	61.8737	-0.0193548	0.0506579	60.8	61
2009-09-25	61	61.3	60.4	61.1	0.3	0.0049	45173	2753520	22.88	61.8	62.09	-1.13269	-1.59446	0.3	0	0.227008	0.363282	54.5455	41.6667	1	84.2105	60.975	61.7073	60.8765	0.830798	1.19454	0.3	-1.2	61.025	61.7546	0.00163934	0.0504092	61	61.2
2009-09-28	61.4	61.4	60.5	60.7	-0.4	-0.0065	27539	1672648	22.73	61.48	62.01	-1.26871	-2.11256	0	0.4	0.189174	0.369402	22.3393	50	0	100	60.825	61.5715	60.8727	0.698877	1.12259	-0.4	-0.1	60.975	61.5924	-0.0114007	0.0507414	60.7	60.8
2009-09-29	62	63.7	62	63.7	3	0.0494	82738	5216497	23.86	61.72	62.13	3.20804	2.52696	3	0	0.657645	0.307835	49.1141	41.6667	1	0	63.275	61.8336	61.0506	0.782997	1.05741	3	2.6	60.825	61.9166	0.0274194	0.0483516	63.6	63.7
2009-09-30	63.7	65	63.7	64.5	0.8	0.0126	103320	6675581	24.16	62.16	62.31	3.76448	3.51468	0.8	0	0.681371	0.256529	51.1343	50	1	0	64.425	62.2323	61.3006	0.931718	1.01135	0.8	3.8	63.275	62.3141	0.0125589	0.0477519	64.5	64.6
2009-10-01	65	65.2	63.8	65	0.5	0.0078	55067	3558909	24.34	63	62.56	3.1746	3.90026	0.5	0	0.651142	0.213774	54.5455	58.3333	1	0	64.75	62.6196	61.5561	1.06355	0.983911	0.5	1.3	64.425	62.7273	0	0.0473846	64.9	65
2009-10-02	63	63.3	62.5	62.7	-2.3	-0.0354	78935	4958195	23.48	63.32	62.56	-0.979154	0.223785	0	2.3	0.542618	0.561478	54.5455	58.3333	0	53.4884	62.8	62.6474	61.6482	0.999153	0.956737	-2.3	-1.8	64.75	62.7231	-0.0047619	0.0491228	62.6	62.7
2009-10-05	62	62.2	61.5	62	-0.7	-0.0112	72185	4462059	23.22	63.58	62.53	-2.48506	-0.847593	0	0.7	0.452182	0.584565	50.4855	50	0	69.7674	61.925	62.5362	61.6687	0.867516	0.919891	-0.7	-3	62.8	62.6118	0	0.0496774	61.9	62
2009-10-06	62	63	61.6	62.4	0.4	0.0065	82006	5121319	23.37	63.32	62.52	-1.45294	-0.191939	0.4	0	0.443485	0.487138	54.5455	50	1	60.4651	62.35	62.5076	61.7192	0.788399	0.881647	0.4	-0.3	61.925	62.5793	0.00645161	0.049359	62.3	62.4
2009-10-07	63	63	61.7	62.1	-0.3	-0.0048	71234	4415538	23.26	62.84	62.5	-1.17759	-0.64	0	0.3	0.369571	0.455948	54.5455	50	0	67.4419	62.225	62.4641	61.7567	0.707456	0.852273	-0.3	0.1	62.35	62.5055	-0.0142857	0.0495974	62.1	62.2
2009-10-08	61.2	61.8	60.9	60.9	-1.2	-0.0193	82434	5047618	22.81	62.02	62.51	-1.80587	-2.57559	0	1.2	0.307976	0.579957	51.5048	50	0	95.3488	61.125	62.2581	61.7099	0.548228	0.820877	-1.2	-1.5	62.225	62.2585	-0.00490196	0.0505747	60.9	61
2009-10-09	60.8	61.3	60.7	61.1	0.2	0.0033	68772	4194794	22.88	61.7	62.51	-0.972447	-2.25564	0.2	0	0.28998	0.483297	52.8874	41.6667	1	90.6977	61.05	62.0722	61.661	0.411247	0.788918	0.2	-1	61.125	62.0803	0.00493421	0.0504092	61	61.1
2009-10-12	61.8	61.8	60.6	61.2	0.1	0.0016	36581	2235309	22.92	61.54	62.56	-0.552486	-2.17391	0.1	0	0.258316	0.402748	45.0358	50	1	92.6829	61.2	61.938	61.6268	0.311204	0.736496	0.1	0.3	61.05	61.9449	-0.00970874	0.0503268	61.1	61.2
2009-10-13	60.6	61.8	60.3	61.8	0.6	0.0098	51789	3162983	23.15	61.42	62.37	0.618691	-0.913901	0.6	0	0.315264	0.335623	36.6025	58.3333	1	78.0488	61.425	61.8591	61.6119	0.247225	0.660441	0.6	0.7	61.2	61.9226	0.019802	0.0498382	61.7	61.8
2009-10-14	62.5	63.5	62.3	63.5	1.7	0.0275	86653	5441852	23.78	61.7	62.27	2.91734	1.97527	1.7	0	0.546053	0.279686	51.9508	58.3333	1	36.5854	63.2	62.0654	61.7295	0.335877	0.57959	1.7	2.3	61.425	62.1653	0.016	0.0485039	63.4	63.5
2009-10-15	64	64	63	63.8	0.3	0.0047	62654	3981282	23.9	62.28	62.15	2.44059	2.65487	0.3	0	0.505044	0.233072	54.5455	66.6667	1	0	63.65	62.3092	61.8718	0.437404	0.517173	0.3	2	63.2	62.4168	-0.003125	0.0482759	63.7	63.8
2009-10-16	62.5	63	61.8	61.9	-1.9	-0.0298	75151	4693394	23.18	62.44	62.07	-0.86483	-0.273884	0	1.9	0.42087	0.510893	54.5455	66.6667	0	65.5172	62.15	62.2847	61.8924	0.392305	0.464372	-1.9	-1.6	63.65	62.3373	-0.0096	0.0497577	61.9	62
2009-10-19	61.7	61.9	61	61.4	-0.5	-0.0081	103283	6341987	23	62.48	62.01	-1.72855	-0.983712	0	0.5	0.350725	0.509078	47.2042	58.3333	0	82.7586	61.425	62.1524	61.8578	0.294665	0.409512	-0.5	-2.4	62.15	62.1931	-0.00486224	0.0501629	61.4	61.5
2009-10-20	61.8	62.3	61.8	62	0.6	0.0098	75184	4661237	23.22	62.52	61.97	-0.831734	0.0484105	0.6	0	0.392271	0.424231	54.5455	50	1	62.069	62.025	62.1328	61.8702	0.262672	0.360092	0.6	0.1	61.425	62.1634	0.00323625	0.0496774	61.9	62
2009-10-21	61.7	62.2	61.3	61.6	-0.4	-0.0065	50263	3100708	23.07	62.14	61.92	-0.869005	-0.516796	0	0.4	0.326892	0.420193	51.6715	58.3333	0	75.8621	61.675	62.0624	61.8557	0.206693	0.322144	-0.4	0.2	62.025	62.0767	-0.00162075	0.05	61.6	61.7
2009-10-22	62.2	62.2	61	61.8	0.2	0.0032	72906	4488764	23.15	61.74	62.01	0.0971817	-0.338655	0.2	0	0.305744	0.350161	54.5455	58.3333	1	74.0741	61.7	62.0066	61.8442	0.162473	0.294502	0.2	-0.2	61.675	62.0341	-0.00643087	0.0498382	61.7	61.8
2009-10-23	62	62.1	61.5	61.5	-0.3	-0.0049	45837	2830335	23.03	61.66	62.05	-0.259488	-0.886382	0	0.3	0.254786	0.341801	54.5455	58.3333	0	88.4615	61.65	61.9518	61.8298	0.121988	0.273478	-0.3	-0.1	61.7	61.9519	-0.00806452	0.0500813	61.5	61.6
2009-10-26	61.8	62.3	61.5	61.5	0	0	36846	2284563	23.03	61.68	62.08	-0.291829	-0.934278	0	0	0.212322	0.284834	54.5455	58.3333	0	95.8333	61.7	61.913	61.8202	0.0928674	0.256327	0	-0.3	61.65	61.8824	-0.00485437	0.0500813	61.5	61.6
2009-10-27	61.5	61.9	61.1	61.3	-0.2	-0.0033	50932	3129695	22.96	61.54	62.03	-0.38999	-1.17685	0	0.2	0.176935	0.270695	54.5455	58.3333	0	100	61.4	61.8341	61.789	0.0450621	0.224014	-0.2	-0.2	61.7	61.7928	-0.00325203	0.0502447	61.3	61.4
2009-10-28	61.3	61.5	60.5	60.5	-0.8	-0.0131	62803	3832470	22.66	61.32	61.73	-1.33725	-1.99255	0	0.8	0.147446	0.358912	54.5455	50	0	100	60.75	61.6673	61.7121	-0.0447576	0.170441	-0.8	-1	61.4	61.5939	-0.0130506	0.0509091	60.5	60.6
2009-10-29	60	60.6	59	60.3	-0.2	-0.0033	104393	6251041	22.58	61.02	61.38	-1.17994	-1.75953	0	0.2	0.122872	0.332427	54.5455	41.6667	0	100	60.05	61.4185	61.589	-0.17046	0.107912	-0.2	-1	60.75	61.3949	0.005	0.0510779	60.3	60.4
2009-10-30	61.4	61.4	60	60	-0.3	-0.005	66231	4027475	22.47	60.72	61.19	-1.18577	-1.94476	0	0.3	0.102393	0.327022	54.5455	33.3333	0	100	60.35	61.2541	61.4972	-0.24307	0.0481633	-0.3	-0.5	60.05	61.1803	-0.0228013	0.0513333	60	60.3
2009-11-02	59.5	60.2	59.2	59.8	-0.2	-0.0033	38879	2321273	22.48	60.38	61.03	-0.960583	-2.0154	0	0.2	0.0853275	0.305852	54.5455	25	0	100	59.75	61.0227	61.3678	-0.345051	-0.0193616	-0.2	-0.5	60.35	60.9679	0.00504202	0.051505	59.7	59.8
2009-11-03	59.7	59.7	59.1	59.2	-0.6	-0.01	52810	3130522	22.26	59.96	60.75	-1.26751	-2.55144	0	0.6	0.0711062	0.354877	36.0894	16.6667	0	100	59.3	60.7577	61.2146	-0.456917	-0.093096	-0.6	-0.8	59.75	60.6959	-0.00837521	0.052027	59.1	59.2
2009-11-04	59.2	59.7	59	59.6	0.4	0.0068	66044	3923709	22.41	59.78	60.55	-0.301104	-1.56895	0.4	0	0.125922	0.295731	50.8727	16.6667	1	84.6154	59.475	60.5603	61.0857	-0.525393	-0.169526	0.4	-0.2	59.3	60.5273	0.00675676	0.0516779	59.6	59.7
2009-11-05	59.9	60	59.4	59.7	0.1	0.0017	43808	2615858	22.44	59.66	60.34	0.0670466	-1.06066	0.1	0	0.121602	0.246442	44.5531	25	1	78.2609	59.7	60.428	60.9831	-0.555107	-0.244758	0.1	0.5	59.475	60.4	-0.0033389	0.0515913	59.6	59.7
2009-11-06	60.3	60.3	59.7	60	0.3	0.005	47852	2870567	22.56	59.66	60.19	0.569896	-0.315667	0.3	0	0.151335	0.205368	54.5455	25	1	65.2174	60	60.3621	60.9103	-0.548129	-0.31598	0.3	0.4	59.7	60.3385	-0.00497512	0.0513333	59.9	60
2009-11-09	60.5	60.5	59.8	60	0	0	34920	2095455	22.56	59.7	60.04	0.502513	-0.0666223	0	0	0.126112	0.17114	40.0943	33.3333	0	61.9048	60.075	60.318	60.8484	-0.530433	-0.379924	0	0.3	60	60.2864	-0.00826446	0.0513333	59.9	60
2009-11-10	60.4	60.5	60	60.5	0.5	0.0083	43071	2596708	22.74	59.96	59.96	0.9006	0.9006	0.5	0	0.188427	0.142617	29.9669	25	1	0	60.375	60.3267	60.8133	-0.486592	-0.429017	0.5	0.5	60.075	60.3193	0.00165563	0.0509091	60.4	60.5
2009-11-11	61	62.5	60.9	62.2	1.7	0.0281	95053	5880938	23.38	60.48	60.13	2.84392	3.44254	1.7	0	0.440356	0.118847	54.5455	33.3333	1	0	61.95	60.5765	60.8975	-0.321058	-0.44575	1.7	2.2	60.375	60.6086	0.0196721	0.0495177	62.2	62.3
2009-11-12	62.5	62.8	61.9	62.2	0	0	103459	6439270	23.38	60.98	60.32	2.00066	3.11671	0	0	0.366963	0.0990396	54.5455	41.6667	0	0	62.275	60.8378	60.9996	-0.16178	-0.436718	0	1.7	61.95	60.8534	-0.0048	0.0495177	62.1	62.2
2009-11-13	61.8	62.2	61.5	61.8	-0.4	-0.0064	43225	2674348	23.23	61.34	60.5	0.749918	2.14876	0	0.4	0.305803	0.1492	46.289	41.6667	0	13.3333	61.825	60.9897	61.0607	-0.0710445	-0.406273	-0.4	-0.4	62.275	60.9991	0	0.0498382	61.8	61.9
2009-11-16	62.4	62.7	62.2	62.4	0.6	0.0097	61269	3823546	23.46	61.82	60.76	0.938208	2.69914	0.6	0	0.354835	0.124333	51.8868	41.6667	1	0	62.425	61.2105	61.1618	0.0487178	-0.350091	0.6	0.2	61.825	61.2146	0	0.049359	62.4	62.5
2009-11-17	63	63.2	62.1	62.6	0.2	0.0032	57974	3634686	23.53	62.24	61.1	0.578406	2.45499	0.2	0	0.32903	0.103611	50.3703	50	1	0	62.625	61.4281	61.2702	0.157948	-0.274164	0.2	0.8	62.425	61.4277	-0.00634921	0.0492013	62.5	62.6
2009-11-18	63	63.2	62.7	62.9	0.3	0.0048	69904	4397695	23.65	62.38	61.43	0.833601	2.39297	0.3	0	0.324191	0.0863424	54.5455	58.3333	1	0	62.925	61.6584	61.3927	0.265659	-0.182968	0.3	0.5	62.625	61.6542	-0.0015873	0.0489666	62.9	63
2009-11-19	62.9	63.2	62.7	62.9	0	0	57557	3625057	23.65	62.52	61.75	0.607806	1.86235	0	0	0.270159	0.071952	54.5455	66.6667	0	0	62.925	61.8533	61.5062	0.34702	-0.0835071	0	0.3	62.925	61.8459	0	0.0489666	62.9	63
2009-11-20	62.8	62.8	61.4	61.7	-1.2	-0.0191	51975	3218290	23.2	62.5	61.92	-1.28	-0.355297	0	1.2	0.225133	0.25996	48.6518	66.6667	0	41.3793	61.9	61.8604	61.5354	0.325044	0.0115459	-1.2	-1.2	62.925	61.8234	-0.0175159	0.049919	61.7	61.9
2009-11-23	61.4	62.1	61.4	62	0.3	0.0049	25463	1573155	23.31	62.42	62.12	-0.672861	-0.193175	0.3	0	0.237611	0.216633	47.3058	58.3333	1	37.5	61.875	61.8627	61.5606	0.302127	0.0991814	0.3	-0.9	61.9	61.8506	0.00977199	0.0496774	61.9	62
2009-11-24	62.2	62.5	61.8	62.4	0.4	0.0065	26329	1637730	23.46	62.38	62.31	0.0320616	0.144439	0.4	0	0.264676	0.180528	49.45	58.3333	1	41.6667	62.275	61.9261	61.6135	0.312638	0.169592	0.4	0.7	61.875	61.9351	0.00321543	0.049359	62.3	62.4
2009-11-25	62.2	63	62.2	62.7	0.3	0.0048	53135	3330316	23.57	62.34	62.36	0.577478	0.545221	0.3	0	0.270563	0.15044	54.5455	58.3333	1	16.6667	62.65	62.0375	61.6903	0.347225	0.226148	0.3	0.7	62.275	62.0528	0.00803859	0.0491228	62.7	62.8
2009-11-26	62.8	63	61.8	62	-0.7	-0.0112	32538	2025554	23.31	62.16	62.34	-0.2574	-0.545396	0	0.7	0.225469	0.242033	54.5455	66.6667	0	75	62.2	62.0625	61.728	0.334469	0.271205	-0.7	-0.4	62.65	62.0447	-0.0127389	0.0496774	61.9	62
2009-11-27	61.1	61.3	60	60	-2	-0.0323	95639	5792755	22.56	61.82	62.16	-2.94403	-3.4749	0	2	0.187891	0.535028	35.5989	58.3333	0	100	60.325	61.7952	61.6241	0.171091	0.284802	-2	-2.7	62.2	61.7301	-0.0180033	0.0513333	60	60.1
2009-11-30	61	61.3	60.7	61.1	1.1	0.0183	33036	2017682	22.97	61.64	62.03	-0.876055	-1.49927	1.1	0	0.339909	0.445856	54.5455	50	1	62.069	61.05	61.6805	61.5816	0.0989724	0.278249	1.1	-0.9	60.325	61.6332	0.00163934	0.0504092	61.1	61.2
2009-12-01	61.5	61.6	60.4	60.7	-0.4	-0.0065	56486	3432940	22.82	61.3	61.84	-0.978793	-1.84347	0	0.4	0.283258	0.438214	52.8493	58.3333	0	75.8621	60.85	61.5528	61.5274	0.0253873	0.251553	-0.4	0.7	61.05	61.4896	-0.0130081	0.0507414	60.7	60.8
2009-12-02	61.4	61.5	60.5	60.8	0.1	0.0016	43564	2656158	22.86	60.92	61.63	-0.19698	-1.34675	0.1	0	0.252715	0.365178	43.5732	58.3333	1	72.4138	60.9	61.4523	61.4809	-0.0285655	0.209821	0.1	-0.3	60.85	61.3835	-0.00977199	0.0506579	60.8	60.9
2009-12-03	61.6	61.8	61	61.5	0.7	0.0115	55226	3390871	23.12	60.82	61.49	1.11805	0.0162628	0.7	0	0.327262	0.304315	54.5455	58.3333	1	44.4444	61.45	61.452	61.4786	-0.0266361	0.170745	0.7	0.8	60.9	61.4014	-0.00162338	0.0500813	61.5	61.6
2009-12-04	61.5	61.9	61.3	61.5	0	0	27534	1694732	23.12	61.12	61.47	0.621728	0.0488043	0	0	0.272719	0.253596	40.9088	58.3333	0	44.4444	61.55	61.4671	61.4839	-0.0168437	0.135304	0	0.7	61.45	61.4166	0	0.0500813	61.5	61.6
2009-12-07	62	62.8	62	62.5	1	0.0163	46816	2925108	23.5	61.4	61.52	1.79153	1.59298	1	0	0.393932	0.21133	54.5455	50	1	7.40741	62.45	61.6183	61.5555	0.0628153	0.107546	1	1	61.55	61.5833	0.00806452	0.04928	62.5	62.6
2009-12-08	62.9	62.9	61.9	62.4	-0.1	-0.0016	39771	2484480	23.46	61.74	61.52	1.069	1.43043	0	0.1	0.328277	0.192775	54.5455	58.3333	0	11.1111	62.4	61.7385	61.618	0.120522	0.0823568	-0.1	0.9	62.45	61.7089	-0.00794913	0.049359	62.4	62.5
2009-12-09	62.2	62.4	61.9	62.4	0	0	38673	2406031	23.46	62.06	61.49	0.547857	1.47992	0	0	0.273564	0.160646	54.5455	58.3333	0	4	62.275	61.8211	61.6667	0.154388	0.0623478	0	-0.1	62.4	61.8152	0.00321543	0.049359	62.4	62.5
2009-12-10	62.8	62.8	61	61.3	-1.1	-0.0176	64164	3950332	23.05	62.02	61.42	-1.16092	-0.195376	0	1.1	0.22797	0.317205	35.9228	50	0	48	61.6	61.7871	61.6617	0.125316	0.0572618	-1.1	-1.1	62.275	61.736	-0.0238854	0.0502447	61.3	61.4
2009-12-11	61.9	62.6	61.4	62.6	1.3	0.0212	41259	2565604	23.53	62.24	61.68	0.578406	1.49157	1.3	0	0.406642	0.264337	53.3527	41.6667	1	0	62.3	61.866	61.709	0.156952	0.0637039	1.3	0.2	61.6	61.8689	0.0113086	0.0492013	62.6	62.7
2009-12-14	62.1	62.8	62	62.7	0.1	0.0016	39768	2481507	23.57	62.28	61.84	0.674374	1.39069	0.1	0	0.355535	0.220281	54.5455	41.6667	1	0	62.55	61.9712	61.7713	0.199891	0.0830932	0.1	1.4	62.3	61.9968	0.00966184	0.0491228	62.6	62.7
2009-12-15	62.5	62.7	62.2	62.7	0	0	31300	1955457	23.57	62.34	62.04	0.577478	1.06383	0	0	0.296279	0.183568	54.5455	50	0	0	62.575	62.0641	61.8309	0.23325	0.112184	0	0.1	62.55	62.105	0.0032	0.0491228	62.4	62.7
2009-12-16	62.5	62.5	61.5	61.8	-0.9	-0.0144	49635	3064054	23.23	62.22	62.14	-0.675024	-0.547152	0	0.9	0.246899	0.302973	47.5432	50	0	64.2857	61.9	62.0389	61.836	0.202881	0.137686	-0.9	-0.9	62.575	62.058	-0.0112	0.0498382	61.7	61.8
2009-12-17	62.1	62.4	61.5	62.2	0.4	0.0065	44783	2772037	23.38	62.4	62.21	-0.320513	-0.0160746	0.4	0	0.272416	0.252477	54.5455	41.6667	1	35.7143	62.075	62.0444	61.8537	0.190736	0.16075	0.4	-0.5	61.9	62.0799	0.00161031	0.0495177	62	62.2
2009-12-18	61.5	61.9	61.3	61.9	-0.3	-0.0048	35394	2177305	23.27	62.26	62.25	-0.57822	-0.562249	0	0.3	0.227013	0.260398	48.6953	50	0	57.1429	61.75	61.9991	61.846	0.153122	0.170784	-0.3	0.1	62.075	62.0522	0.00650407	0.0497577	61.9	62
2009-12-21	62.4	62.8	62.2	62.2	0.3	0.0048	52682	3294028	23.38	62.16	62.22	0.0643501	-0.032144	0.3	0	0.239178	0.216998	43.0827	41.6667	1	35.7143	62.35	62.0531	61.8833	0.16977	0.176256	0.3	0	61.75	62.0749	-0.00320513	0.0495177	62.2	62.4
2009-12-22	62.6	62.9	62.5	62.9	0.7	0.0113	44148	2768564	23.65	62.2	62.27	1.1254	1.01172	0.7	0	0.315981	0.180832	47.6858	41.6667	1	0	62.8	62.168	61.9512	0.216776	0.183188	0.7	1	62.35	62.2019	0.00479233	0.0489666	62.8	62.9
2009-12-23	63	63.5	62.8	63.4	0.5	0.0079	66694	4207507	23.83	62.52	62.37	1.40755	1.65143	0.5	0	0.346651	0.150693	51.8271	50	1	0	63.275	62.3383	62.0493	0.289025	0.201378	0.5	1.2	62.8	62.3862	0.00634921	0.0485804	63.3	63.4
2009-12-24	63.4	63.7	63.3	63.6	0.2	0.0032	57965	3682609	23.91	62.8	62.6	1.27389	1.59744	0.2	0	0.322209	0.125578	54.5455	50	1	0	63.55	62.5247	62.1605	0.364274	0.224414	0.2	0.7	63.275	62.5729	0.00315457	0.0484277	63.5	63.6
2009-12-25	63.9	63.9	63.1	63.4	-0.2	-0.0031	20301	1287868	23.83	63.1	62.68	0.475436	1.14869	0	0.2	0.268508	0.137981	49.516	58.3333	0	11.1111	63.45	62.6671	62.256	0.411102	0.247882	-0.2	0	63.55	62.7002	-0.00782473	0.0485804	63.4	63.5
2009-12-28	63.4	64	63.4	63.7	0.3	0.0047	41749	2661831	23.95	63.4	62.78	0.473186	1.46543	0.3	0	0.273756	0.114985	54.5455	58.3333	1	0	63.7	62.826	62.3629	0.463048	0.273415	0.3	0.1	63.45	62.854	0.00473186	0.0483516	63.6	63.7
2009-12-29	63.7	63.7	62.9	63.3	-0.4	-0.0063	28612	1808682	23.8	63.48	62.84	-0.283554	0.732018	0	0.4	0.22813	0.162487	44.0203	66.6667	0	21.0526	63.3	62.8989	62.4324	0.466561	0.302713	-0.4	-0.1	63.7	62.9226	-0.00627943	0.0486572	63.2	63.3
2009-12-30	63.3	64	63.3	63.9	0.6	0.0095	59794	3813288	24.02	63.58	63.05	0.503303	1.34814	0.6	0	0.290109	0.135406	45.913	58.3333	1	0	63.775	63.0337	62.5318	0.501888	0.337285	0.6	0.2	63.3	63.073	0.00947867	0.0482003	63.8	63.9
2009-12-31	64.4	64.5	63.9	64.5	0.6	0.0094	52179	3355553	24.25	63.76	63.28	1.1606	1.92794	0.6	0	0.341757	0.112838	49.2999	58.3333	1	0	64.35	63.2362	62.6665	0.569715	0.383573	0.6	1.2	63.775	63.2925	0.0015528	0.0477519	64.4	64.5
2010-01-04	65	65	64	64.9	0.4	0.0062	39511	2557721	24.4	64.06	63.58	1.31127	2.07612	0.4	0	0.351464	0.0940319	54.5455	66.6667	1	0	64.7	63.4614	62.8171	0.644284	0.436297	0.4	1	64.35	63.5398	-0.00153846	0.0469954	64.8	64.9
2010-01-05	65	65.1	63.9	64.5	-0.4	-0.0062	38394	2464115	24.25	64.22	63.81	0.436001	1.08134	0	0.4	0.292887	0.145027	48.5213	75	0	20	64.5	63.6212	62.9418	0.67941	0.487701	-0.4	0	64.7	63.6875	-0.00769231	0.0472868	64.3	64.5
2010-01-06	64.5	64.9	63.7	64.9	0.4	0.0062	52734	3390699	24.4	64.54	64.01	0.557794	1.39041	0.4	0	0.310739	0.120855	54.5455	66.6667	1	0	64.6	63.7718	63.0646	0.707166	0.534161	0.4	0	64.5	63.8741	0.00620155	0.0469954	64.8	64.9
2010-01-07	64.9	65	64.2	64.2	-0.7	-0.0108	53295	3437222	24.14	64.6	64.09	-0.619195	0.171634	0	0.7	0.258949	0.21738	54.5455	75	0	43.75	64.4	63.8684	63.1635	0.704898	0.572008	-0.7	-0.3	64.6	63.9242	-0.0107858	0.0475078	64.2	64.3
2010-01-08	63.5	64.3	63.5	64	-0.2	-0.0031	48047	3068341	24.06	64.5	64.13	-0.775194	-0.202713	0	0.2	0.215791	0.214483	45.055	66.6667	0	56.25	63.95	63.881	63.2218	0.659191	0.599574	-0.2	-0.9	64.4	63.9359	0.00787402	0.0476562	63.9	64
2010-01-11	64	64.9	63.5	64.5	0.5	0.0078	37447	2413758	24.25	64.42	64.24	0.124185	0.404732	0.5	0	0.263159	0.178736	54.5455	58.3333	1	25	64.35	63.9531	63.3054	0.647777	0.620099	0.5	0.3	63.95	64.0227	0.0078125	0.0472868	64.5	64.6
2010-01-12	64.4	64.4	63.3	63.6	-0.9	-0.014	52445	3337576	23.91	64.24	64.23	-0.996264	-0.98085	0	0.9	0.219299	0.298947	54.5455	58.3333	0	81.25	63.725	63.918	63.3364	0.581595	0.63288	-0.9	-0.4	64.35	63.9576	-0.0124224	0.047956	63.5	63.6
2010-01-13	63	63.1	62.6	62.8	-0.8	-0.0126	49806	3129818	23.61	63.82	64.18	-1.59825	-2.1502	0	0.8	0.182749	0.382455	45.4932	50	0	100	62.825	63.7499	63.2986	0.45132	0.627262	-0.8	-1.7	63.725	63.7795	-0.0031746	0.0485669	62.8	62.9
2010-01-14	63.6	63.6	63	63.2	0.4	0.0064	39254	2469194	23.76	63.62	64.11	-0.66017	-1.41944	0.4	0	0.218958	0.318713	48.504	50	1	80.9524	63.25	63.673	63.295	0.378013	0.605961	0.4	-0.4	62.825	63.6904	-0.00628931	0.0482595	63.2	63.3
2010-01-15	62.9	63.5	62.8	63.5	0.3	0.0047	50011	3155482	23.87	63.52	64.01	-0.0314861	-0.796751	0.3	0	0.232465	0.265594	54.5455	50	1	66.6667	63.325	63.6194	63.2972	0.322253	0.57018	0.3	0.7	63.25	63.6611	0.00953895	0.0480315	63.4	63.5
2010-01-18	62.8	63.1	62.8	62.9	-0.6	-0.0094	30586	1924773	23.65	63.2	63.81	-0.474684	-1.42611	0	0.6	0.193721	0.321328	54.5455	58.3333	0	95.2381	62.925	63.5126	63.2696	0.242986	0.521689	-0.6	-0.3	63.325	63.544	0.00159236	0.0484897	62.8	62.9
2010-01-19	63	63.2	62	62.5	-0.4	-0.0064	47541	2970283	23.5	62.98	63.61	-0.762147	-1.74501	0	0.4	0.161434	0.33444	42.5615	50	0	100	62.55	63.3645	63.2163	0.148198	0.459581	-0.4	-1	62.925	63.3834	-0.00793651	0.0488	62.4	62.5
2010-01-20	62.9	63.2	62.2	63	0.5	0.008	52519	3292098	23.68	63.02	63.42	-0.031736	-0.662252	0.5	0	0.217862	0.2787	54.5455	41.6667	1	75	62.85	63.2854	63.1892	0.0961772	0.391946	0.5	0.1	62.55	63.3244	0.00158983	0.0484127	62.9	63
2010-01-21	63	63	62.1	62.6	-0.4	-0.0063	24842	1552278	23.53	62.9	63.26	-0.476948	-1.04331	0	0.4	0.181551	0.298917	54.5455	41.6667	0	95	62.575	63.1761	63.1437	0.0323866	0.322301	-0.4	0.1	62.85	63.213	-0.00634921	0.048722	62.5	62.6
2010-01-22	61.5	61.7	61	61.1	-1.5	-0.024	64001	3916953	22.97	62.42	62.97	-2.11471	-2.96967	0	1.5	0.151293	0.499097	54.5455	41.6667	0	100	61.225	62.8759	63.0016	-0.125653	0.236364	-1.5	-1.9	62.575	62.8879	-0.00650407	0.0499182	61.1	61.2
2010-01-25	60.1	60.8	60.1	60.4	-0.7	-0.0115	62231	3759976	22.71	61.92	62.56	-2.45478	-3.45269	0	0.7	0.126077	0.532581	54.5455	33.3333	0	100	60.425	62.4988	62.8107	-0.311859	0.137091	-0.7	-2.2	61.225	62.5051	0.00499168	0.0504967	60.4	60.5
2010-01-26	60.6	61.2	60	60.1	-0.3	-0.005	80078	4839013	22.59	61.44	62.21	-2.18099	-3.39174	0	0.3	0.105064	0.493818	54.5455	33.3333	0	100	60.35	62.1683	62.6284	-0.460176	0.035814	-0.3	-1	60.425	62.1351	-0.00825083	0.0507488	60.1	60.2
[truncated: 977 more rows]

## Sheet: China steel
Date	Open price	Max price	Min price	Close price	Up price	Up %	Volume	Trade money	P/E	MA5	MA10	5BIAS	10BIAS	UP	DN	Upt	DNt	RSI	12PSY	1上漲	10WMS%R	DI	EMA12	EMA26	DIF	MACD	MO1	MO2	CD9	EMA	Company-Daily price change	Dividend Yield	The Final Best Ask Quote	The Final Best Bid Quote
[truncated: 2,735 more rows]

[truncated: 3 more sheets: Cathay, Hon Hai, CHT]
