# Supplementary material for: Forecasting leading industry stock prices based on a hybrid time-series forecast model
Source: PLoS One. 2018 Dec 31;13(12):e0209922. doi: 10.1371/journal.pone.0209922 (PMC6312251; doi:10.1371/journal.pone.0209922)
Supplement: S1 Dataset — (ZIP) [file pone.0209922.s001.zip › TAIEX index.xlsx]

## Sheet: TAIEX Index
Date	Open	High	Low	Close	Adj Close	Volume	TAIEX-Daily index change	Exchange Rate	Prime / Base rate
2003-01-02	4460.57	4553.11	4431.19	4524.87	4524.85	3332000	0.0144153	34.607	1.625
2003-01-03	4618.24	4641.46	4602.24	4626.32	4626.3	4723600	0.0017495	34.607	1.625
2003-01-06	4653.99	4710.31	4635.87	4689.86	4689.84	4714400	0.00770728	34.607	1.625
2003-01-07	4759.81	4776.15	4695.44	4701.08	4701.06	5686800	-0.0123387	34.607	1.625
2003-01-08	4722.99	4859.78	4722.99	4836.93	4836.91	6280200	0.0241245	34.607	1.625
2003-01-09	4833.55	4867.4	4798.16	4813.73	4813.71	6704200	-0.00410047	34.607	1.625
2003-01-10	4882.07	4884.64	4827.91	4850.8	4850.78	6148000	-0.00640507	34.607	1.625
2003-01-13	4895.3	5000.14	4895.3	4991.26	4991.24	5830800	0.0196025	34.607	1.625
2003-01-14	5014.95	5057.21	4985.62	4992.42	4992.4	6779200	-0.00449262	34.607	1.625
2003-01-15	5039.76	5039.76	4952.16	5017.7	5017.68	6403200	-0.00437711	34.607	1.625
2003-01-16	5021.54	5082.39	4943.29	4943.29	4943.27	7516600	-0.0155829	34.607	1.625
2003-01-17	4955.94	4983.81	4897.03	4907.78	4907.76	5746600	-0.00971766	34.607	1.625
2003-01-20	4875.74	4951.03	4875.74	4951.03	4951.01	4628000	0.0154417	34.607	1.625
2003-01-21	4972.85	5031.68	4942.18	4945.87	4945.85	6541800	-0.00542546	34.607	1.625
2003-01-22	4955.71	4993.27	4905.79	4993.27	4993.25	5901200	0.00757915	34.607	1.625
2003-01-23	5035.79	5102.77	5035.79	5078.8	5078.78	7630600	0.00854082	34.607	1.625
2003-01-24	5141.8	5141.8	5053.55	5057.32	5057.3	6959000	-0.01643	34.607	1.625
2003-01-27	5037.1	5055.31	4942.89	4972.59	4972.57	5779600	-0.012807	34.607	1.625
2003-01-28	4949.47	5023.24	4946.94	5015.16	5015.14	4853800	0.0132721	34.607	1.625
2003-02-06	4975.65	4975.65	4833.58	4833.58	4833.56	4813200	-0.028553	34.7869	1.625
2003-02-07	4797.38	4833.84	4641.06	4735.37	4735.35	5070600	-0.0129258	34.7869	1.625
2003-02-10	4696.57	4715.18	4627.53	4643.87	4643.85	3342600	-0.0112209	34.7869	1.625
2003-02-11	4692.82	4704.46	4613.62	4618.98	4618.96	3414600	-0.0157346	34.7869	1.625
2003-02-12	4599.67	4666.21	4592.41	4624.87	4624.85	3546600	0.0054787	34.7869	1.625
2003-02-13	4616.62	4639.56	4507.96	4507.96	4507.94	3287200	-0.0235367	34.7869	1.625
2003-02-14	4562.24	4569.83	4463.06	4493.99	4493.97	3208200	-0.0149598	34.7869	1.625
2003-02-17	4629.57	4707.73	4613.36	4705.08	4705.06	3502200	0.0163104	34.7869	1.625
2003-02-18	4698.1	4698.1	4595.98	4605.31	4605.29	3550200	-0.0197505	34.7869	1.625
2003-02-19	4670.15	4672.03	4550.83	4550.83	4550.81	3635200	-0.0255495	34.7869	1.625
2003-02-20	4555.65	4606.75	4520.76	4550.7	4550.68	3366200	-0.0010865	34.7869	1.625
2003-02-21	4584.6	4594.67	4538.46	4548.35	4548.33	2670400	-0.00790691	34.7869	1.625
2003-02-24	4585.8	4613.08	4538.55	4609.2	4609.18	2485600	0.00510279	34.7869	1.625
2003-02-25	4559.32	4559.32	4454.35	4454.35	4454.33	2655200	-0.0230231	34.7869	1.625
2003-02-26	4478.14	4495.64	4436.52	4456.69	4456.67	2643600	-0.00478998	34.7869	1.625
2003-02-27	4411.54	4473.53	4385.61	4432.46	4432.44	2312200	0.00474209	34.7869	1.625
2003-03-03	4483.44	4546.85	4472.17	4526.69	4526.67	2435200	0.00964661	34.7225	1.625
2003-03-04	4481.55	4515.97	4476.55	4499.69	4499.67	2346800	0.00404774	34.7225	1.625
2003-03-05	4457.46	4475.97	4411.97	4418.11	4418.09	2514400	-0.00882792	34.7225	1.625
2003-03-06	4443.34	4451.4	4385.58	4397.44	4397.42	2251000	-0.01033	34.7225	1.625
2003-03-07	4352.73	4403.39	4312.28	4350.59	4350.57	2210200	-0.000491677	34.7225	1.625
2003-03-10	4370.68	4384.64	4308.52	4319.99	4319.97	1798600	-0.0115977	34.7225	1.625
2003-03-11	4272.02	4313.59	4240.6	4260.45	4260.43	2417000	-0.00270828	34.7225	1.625
2003-03-12	4275.58	4328.15	4254.41	4328.15	4328.13	2314600	0.0122954	34.7225	1.625
2003-03-13	4320.48	4400.83	4298.46	4378.99	4378.97	2681400	0.0135425	34.7225	1.625
2003-03-14	4519.2	4532.97	4469.99	4476.17	4476.15	3540800	-0.00952166	34.7225	1.625
2003-03-17	4441.8	4441.8	4357.88	4357.99	4357.97	1970600	-0.0188684	34.7225	1.625
2003-03-18	4504.82	4569.12	4488.28	4539.72	4539.7	3322800	0.00774734	34.7225	1.625
2003-03-19	4533.45	4547.85	4495.03	4515.07	4515.05	2615000	-0.00405439	34.7225	1.625
2003-03-20	4584.47	4613.69	4505.46	4599.25	4599.23	3560800	0.00322388	34.7225	1.625
2003-03-21	4589.81	4615.84	4565.05	4586.92	4586.9	2639400	-0.000629686	34.7225	1.625
2003-03-24	4619.07	4619.98	4568.34	4570.68	4570.66	1901800	-0.0104761	34.7225	1.625
2003-03-25	4473.56	4513.83	4473.56	4498.83	4498.81	1691600	0.00564875	34.7225	1.625
2003-03-26	4533.27	4537	4489.62	4496.05	4496.03	1596000	-0.00821046	34.7225	1.625
2003-03-27	4467.74	4514.24	4467.16	4514.24	4514.22	1702800	0.0104079	34.7225	1.625
2003-03-28	4513.26	4517.51	4465.28	4477.01	4476.99	1626000	-0.00803189	34.7225	1.625
2003-03-31	4442.1	4442.1	4306.54	4321.22	4321.2	2013600	-0.0272123	34.7225	1.625
2003-04-01	4275.39	4338.24	4275.39	4337.61	4337.59	1586000	0.014553	34.824	1.625
2003-04-02	4339.16	4351.71	4295.15	4311.56	4311.54	1653800	-0.0063607	34.824	1.625
2003-04-03	4394.43	4411.07	4357.85	4358.39	4358.37	2006800	-0.0082013	34.824	1.625
2003-04-04	4343.43	4499.18	4339.2	4499.18	4499.16	2863600	0.0358588	34.824	1.625
2003-04-07	4505.74	4597.23	4479.12	4575.83	4575.81	3518000	0.0155557	34.824	1.625
2003-04-08	4559.22	4606.9	4544.83	4552.45	4552.43	3329400	-0.00148491	34.824	1.625
2003-04-09	4539.3	4544.9	4509.3	4537.39	4537.37	2622000	-0.000420697	34.824	1.625
2003-04-10	4537.15	4597.5	4532.3	4541.36	4541.34	3591400	0.000927887	34.824	1.625
2003-04-11	4549.08	4562.95	4521.17	4530.4	4530.38	2429200	-0.00410636	34.824	1.625
2003-04-14	4540.09	4549.64	4456.96	4459.81	4459.79	1963800	-0.0176824	34.824	1.625
2003-04-15	4494.19	4500.28	4466.02	4487.59	4487.57	1854600	-0.00146858	34.824	1.625
2003-04-16	4541.66	4619.95	4541.66	4609.32	4609.3	3267400	0.0148976	34.824	1.625
2003-04-17	4593.89	4628	4564.52	4566.66	4566.64	2350200	-0.00592743	34.824	1.625
2003-04-18	4633.59	4677.42	4633.59	4658.3	4658.28	3958400	0.00533279	34.824	1.625
2003-04-21	4652.24	4661.89	4609.47	4648.12	4648.1	2861000	-0.00088562	34.824	1.625
2003-04-22	4622.25	4626.46	4556.1	4556.1	4556.08	2263200	-0.0143112	34.824	1.625
2003-04-23	4611.46	4621.78	4546.2	4564.93	4564.91	2778400	-0.01009	34.824	1.625
2003-04-24	4538.37	4538.37	4360.83	4374.94	4374.92	3204200	-0.0360108	34.824	1.625
2003-04-25	4269.6	4338.27	4231.56	4233.54	4233.52	2952000	-0.00844577	34.824	1.625
2003-04-28	4126.25	4156.85	4044.73	4139.5	4139.48	2589000	0.00321115	34.824	1.625
2003-04-29	4186.23	4227.82	4142.62	4200.32	4200.3	3396000	0.00336576	34.824	1.625
2003-04-30	4260.08	4268.84	4128.34	4148.07	4148.05	2839800	-0.026293	34.824	1.625
2003-05-02	4130.6	4193.19	4108.67	4187.82	4187.8	2302200	0.0138526	34.7161	1.625
2003-05-05	4167.42	4215.9	4146.14	4202.12	4202.1	2122600	0.00832654	34.7161	1.625
2003-05-06	4210.39	4250.89	4206.84	4220.45	4220.43	2336600	0.00238934	34.7161	1.625
2003-05-07	4253.43	4276.69	4217.73	4275.91	4275.89	2455600	0.00528514	34.7161	1.625
2003-05-08	4254.51	4254.51	4191.25	4191.25	4191.23	1818400	-0.0148689	34.7161	1.625
2003-05-09	4194.55	4278.89	4194.55	4244.18	4244.16	2290800	0.0118321	34.7161	1.625
2003-05-12	4264.74	4296.72	4245.21	4261.02	4261	1892600	-0.000872319	34.7161	1.625
2003-05-13	4320.13	4362.34	4320.13	4334.59	4334.57	2621000	0.00334711	34.7161	1.625
2003-05-14	4329.42	4351.54	4317.99	4341.1	4341.08	1988800	0.00269786	34.7161	1.625
2003-05-15	4329.98	4331.24	4288.49	4331.24	4331.22	1738600	0.000291053	34.7161	1.625
2003-05-16	4360.64	4365.11	4283.77	4283.77	4283.75	1916800	-0.0176282	34.7161	1.625
2003-05-19	4259.88	4263.81	4233.75	4255.8	4255.78	1314000	-0.000957792	34.7161	1.625
2003-05-20	4202.62	4254.14	4194.22	4251.59	4251.57	1486400	0.0116522	34.7161	1.625
2003-05-21	4248.68	4248.68	4212.5	4216.64	4216.62	1461600	-0.00754117	34.7161	1.625
2003-05-22	4209.26	4271.3	4184.85	4271.3	4271.28	1889000	0.0147389	34.7161	1.625
2003-05-23	4295.76	4360.94	4289.53	4349.52	4349.5	3012800	0.0125147	34.7161	1.625
2003-05-26	4393.4	4465.57	4393.4	4465.57	4465.55	3456400	0.0164269	34.7161	1.625
2003-05-27	4463.36	4484.54	4445.74	4451.11	4451.09	3232600	-0.00274457	34.7161	1.625
2003-05-28	4538.07	4558.53	4474.41	4474.41	4474.39	3703600	-0.0140279	34.7161	1.625
2003-05-29	4496.5	4543.04	4472.59	4543.04	4543.02	3018000	0.0103503	34.7161	1.625
2003-05-30	4524.45	4639.01	4509.73	4555.9	4555.88	4717200	0.00695106	34.7161	1.625
2003-06-02	4620.54	4706.55	4612.1	4692.94	4692.92	4852800	0.0156691	34.6226	1.625
2003-06-03	4687.75	4717.19	4659.17	4678.08	4678.06	4129400	-0.00206281	34.6226	1.625
2003-06-05	4743.98	4779.4	4720.36	4738.34	4738.32	4763600	-0.0011889	34.6226	1.625
2003-06-06	4749.04	4751.46	4701.35	4740.45	4740.43	3560200	-0.00180875	34.6226	1.625
2003-06-09	4725.84	4831.46	4715.82	4826.94	4826.92	5038600	0.021393	34.6226	1.625
2003-06-10	4810.31	4854.04	4801.72	4832.2	4832.18	4723800	0.00455067	34.6226	1.625
2003-06-11	4872.46	4874.68	4804.65	4804.65	4804.63	5006200	-0.013917	34.6226	1.625
2003-06-12	4846.72	4914.41	4822.17	4878.43	4878.41	5176000	0.00654256	34.6226	1.625
2003-06-13	4878.47	4904.36	4865.91	4881.9	4881.88	4350800	0.000703025	34.6226	1.625
2003-06-16	4875.43	4934.87	4873.67	4892.36	4892.34	4571400	0.00347245	34.6226	1.625
2003-06-17	4978.43	4993.41	4953.26	4973.19	4973.17	6026400	-0.00105259	34.6226	1.625
2003-06-18	5020.3	5089.08	4993.04	4999.07	4999.05	6882800	-0.00422883	34.6226	1.625
2003-06-19	5038.34	5058.69	4982.37	5048.91	5048.89	6049200	0.00209798	34.6226	1.625
2003-06-20	5018.57	5078.79	4984.14	5002.58	5002.56	6662400	-0.00318612	34.6226	1.625
2003-06-23	5014.8	5036.86	4920.33	4921.72	4921.7	4827800	-0.018561	34.6226	1.625
2003-06-24	4881.76	4922.93	4868.85	4909.31	4909.29	3868400	0.00564352	34.6226	1.625
2003-06-25	4923.85	4959.4	4898.01	4933.79	4933.77	4339800	0.00201873	34.6226	1.625
2003-06-26	4932.02	4954.28	4894.01	4894.01	4893.99	3595200	-0.00770683	34.6226	1.625
2003-06-27	4936.11	4949.49	4856.33	4877.9	4877.88	3832800	-0.0117927	34.6226	1.375
2003-06-30	4881.8	4900.44	4864.57	4872.15	4872.13	2823400	-0.00197671	34.6226	1.375
2003-07-01	4893.58	5017.78	4893.58	5017.78	5017.76	4937000	0.0253801	34.4156	1.375
2003-07-02	5075.21	5121.73	5047.83	5095.24	5095.22	6554400	0.00394669	34.4156	1.375
2003-07-03	5167.86	5197.72	5095.31	5095.31	5095.29	7780200	-0.0140387	34.4156	1.375
2003-07-04	5126.57	5151.85	5085.85	5151.85	5151.83	5730000	0.00493123	34.4156	1.375
2003-07-07	5227.31	5324.96	5214.09	5322.26	5322.24	7424800	0.0181642	34.4156	1.375
2003-07-08	5371.93	5416.98	5323.28	5367.97	5367.95	8230200	-0.000737158	34.4156	1.375
2003-07-09	5365.98	5410.62	5342.03	5358.91	5358.89	6787000	-0.00131753	34.4156	1.375
2003-07-10	5367.35	5398.97	5282.38	5282.38	5282.36	6313600	-0.0158309	34.4156	1.375
2003-07-11	5234.02	5251.85	5179.36	5239.96	5239.94	5750600	0.00113487	34.4156	1.375
2003-07-14	5282.98	5390.86	5273.15	5349.94	5349.92	6089600	0.0126747	34.4156	1.375
2003-07-15	5399.26	5403.49	5326.08	5335.86	5335.84	6024200	-0.0117423	34.4156	1.375
2003-07-16	5362.34	5435.12	5348.05	5413.87	5413.85	6762800	0.00960966	34.4156	1.375
2003-07-17	5389.52	5429.92	5299.51	5299.51	5299.49	6516200	-0.016701	34.4156	1.375
2003-07-18	5291.53	5326.62	5250.03	5287.38	5287.36	4936200	-0.000784254	34.4156	1.375
2003-07-21	5338.53	5349.2	5219.3	5219.3	5219.28	4505000	-0.0223339	34.4156	1.375
2003-07-22	5225.57	5271.63	5213.06	5261.01	5260.99	4148800	0.00678202	34.4156	1.375
2003-07-23	5299.12	5345.99	5277.3	5287.89	5287.87	4225600	-0.00211922	34.4156	1.375
2003-07-24	5324.63	5402.75	5305.7	5402.75	5402.73	5243000	0.0146715	34.4156	1.375
2003-07-25	5389.89	5441.02	5379.81	5394.75	5394.73	4893600	0.000901663	34.4156	1.375
2003-07-28	5476.16	5504.38	5443.4	5451.8	5451.78	5975600	-0.00444844	34.4156	1.375
2003-07-29	5463.14	5464.95	5338	5342.46	5342.44	4578000	-0.0220899	34.4156	1.375
2003-07-30	5327.24	5354.96	5278.81	5307.18	5307.16	3653800	-0.00376556	34.4156	1.375
2003-07-31	5294.52	5328.55	5260.83	5318.34	5318.32	3774600	0.00449896	34.4156	1.375
2003-08-01	5365.73	5408.15	5363.89	5390.51	5390.49	4059800	0.00461816	34.3351	1.375
2003-08-04	5393.1	5400.41	5361.87	5377.19	5377.17	3253800	-0.00295009	34.3351	1.375
2003-08-05	5403.84	5407.5	5259.45	5259.45	5259.43	3761200	-0.0267198	34.3351	1.375
2003-08-06	5214.09	5251.91	5207.61	5225.83	5225.81	2777200	0.00225164	34.3351	1.375
2003-08-07	5257.56	5286.99	5193.18	5259.07	5259.05	3861400	0.000287161	34.3351	1.375
2003-08-08	5270.95	5315.18	5232.55	5232.55	5232.53	3986200	-0.00728529	34.3351	1.375
2003-08-11	5239.17	5239.17	5174.77	5214.6	5214.58	2720200	-0.00468964	34.3351	1.375
2003-08-12	5250.45	5272.96	5245.09	5255.24	5255.22	3141000	0.00091231	34.3351	1.375
2003-08-13	5319.3	5454.36	5318.53	5442.27	5442.25	5307000	0.0231177	34.3351	1.375
2003-08-14	5463.54	5488.82	5410.12	5436.75	5436.73	6101200	-0.00490342	34.3351	1.375
2003-08-15	5491.85	5540	5471.6	5488.74	5488.72	4964800	-0.000566269	34.3351	1.375
2003-08-18	5528.09	5539.02	5480.64	5516.8	5516.78	4682600	-0.0020423	34.3351	1.375
2003-08-19	5586.43	5594.93	5498.38	5512.16	5512.14	5185800	-0.0132947	34.3351	1.375
2003-08-20	5548.84	5562.95	5525.45	5543.61	5543.59	3593200	-0.000942536	34.3351	1.375
2003-08-21	5545.97	5612.15	5522.42	5611.86	5611.84	4305000	0.0118806	34.3351	1.375
2003-08-22	5648.94	5692.93	5629.2	5646.62	5646.6	5632600	-0.000410665	34.3351	1.375
2003-08-25	5667.04	5686.85	5626.6	5686.85	5686.83	4412200	0.00349566	34.3351	1.375
2003-08-26	5656.07	5656.07	5542.43	5558.25	5558.23	4241200	-0.0172947	34.3351	1.375
2003-08-27	5577.3	5626.46	5542.45	5553.43	5553.41	4360600	-0.00427978	34.3351	1.375
2003-08-28	5596.56	5618.36	5504.52	5523.12	5523.1	3907400	-0.0131223	34.3351	1.375
2003-08-29	5561.54	5657.05	5542.39	5650.83	5650.81	4325200	0.0160549	34.3351	1.375
2003-09-01	5690.84	5726.48	5651.04	5691.79	5691.77	4543000	0.000166969	33.9958	1.375
2003-09-02	5693.51	5715.95	5664.27	5715.95	5715.93	3712200	0.00394141	33.9958	1.375
2003-09-03	5751.37	5756.08	5673.18	5673.18	5673.16	4759000	-0.013595	33.9958	1.375
2003-09-04	5681.26	5702.16	5624.75	5625.63	5625.61	3673400	-0.00979182	33.9958	1.375
2003-09-05	5670.3	5709.63	5620.29	5639.03	5639.01	3211800	-0.0055147	33.9958	1.375
2003-09-08	5638.2	5751.99	5609.24	5727.01	5726.99	3377600	0.0157514	33.9958	1.375
2003-09-09	5786.97	5800.8	5680.69	5680.69	5680.67	4561600	-0.0183654	33.9958	1.375
2003-09-10	5654.06	5683.85	5591.33	5623.43	5623.41	3701800	-0.00541733	33.9958	1.375
2003-09-12	5627.35	5654.44	5600.18	5645.28	5645.26	2566200	0.00318617	33.9958	1.375
2003-09-15	5640.22	5651.15	5606.06	5623.22	5623.2	2406800	-0.00301407	33.9958	1.375
2003-09-16	5606.17	5699.26	5605.99	5699.26	5699.24	2859400	0.0166049	33.9958	1.375
2003-09-17	5757.25	5779.95	5735.96	5747.14	5747.12	3794600	-0.00175602	33.9958	1.375
2003-09-18	5747.23	5758.68	5697.82	5750.81	5750.79	3522600	0.000622923	33.9958	1.375
2003-09-19	5790.38	5809.43	5747.1	5757.91	5757.89	4680200	-0.00560753	33.9958	1.375
2003-09-22	5732.81	5750.14	5675.75	5675.75	5675.73	3734200	-0.00995324	33.9958	1.375
2003-09-23	5650.35	5686.46	5641.71	5684.01	5683.99	2909600	0.00595709	33.9958	1.375
2003-09-24	5704.01	5722.36	5678.64	5722.36	5722.34	3805400	0.00321705	33.9958	1.375
2003-09-25	5634.25	5695.46	5633.07	5688.23	5688.21	3521800	0.00958069	33.9958	1.375
2003-09-26	5690.87	5703.75	5650.11	5650.11	5650.09	2865400	-0.00716239	33.9958	1.375
2003-09-29	5645.08	5668.92	5627.43	5643.5	5643.48	2434000	-0.000279904	33.9958	1.375
2003-09-30	5672.77	5677.12	5611.41	5611.41	5611.39	2416200	-0.0108166	33.9958	1.375
2003-10-01	5599.1	5613.18	5560.55	5581.66	5581.64	2268400	-0.00311478	33.8962	1.375
2003-10-02	5644.5	5703.38	5639.98	5699.86	5699.84	3352200	0.00980775	33.8962	1.375
2003-10-03	5716.79	5759	5701.87	5747.79	5747.77	3996400	0.00542262	33.8962	1.375
2003-10-06	5810.84	5857.54	5782.89	5851.2	5851.18	5806800	0.0069457	33.8962	1.375
2003-10-07	5873.33	5879.68	5828.05	5856.68	5856.66	4933800	-0.00283483	33.8962	1.375
2003-10-08	5860.4	5867.09	5808.19	5821.8	5821.78	4938000	-0.0065866	33.8962	1.375
2003-10-09	5817.72	5872.98	5800.82	5869.88	5869.86	5663800	0.00896565	33.8962	1.375
2003-10-13	5907.21	5979.83	5906.96	5972.47	5972.45	5974400	0.0110476	33.8962	1.375
2003-10-14	6020.22	6020.22	5938.42	5938.42	5938.4	5765200	-0.0135876	33.8962	1.375
2003-10-15	5967.93	5978.47	5913.28	5924.38	5924.36	4999200	-0.00729739	33.8962	1.375
2003-10-16	5935.15	6037.53	5928.7	6035.74	6035.72	5853600	0.0169482	33.8962	1.375
2003-10-17	6063.4	6077.6	6016.1	6042.71	6042.69	5692800	-0.00341227	33.8962	1.375
2003-10-20	6041.53	6085.62	6026.39	6077.89	6077.87	5222200	0.0060184	33.8962	1.375
2003-10-21	6105.03	6116.58	6017.26	6061.46	6061.44	5632800	-0.00713671	33.8962	1.375
2003-10-22	6046.04	6075.75	6013.08	6041.86	6041.84	5205200	-0.000691391	33.8962	1.375
2003-10-23	5971.42	5997.82	5938.67	5952.23	5952.21	4315000	-0.00321363	33.8962	1.375
2003-10-24	5972.85	5990.72	5918.14	5918.14	5918.12	3558400	-0.00915977	33.8962	1.375
2003-10-27	5946.02	5976.38	5941.09	5958.55	5958.53	2830800	0.00210726	33.8962	1.375
2003-10-28	5997.3	6087.32	5994.87	6075.45	6075.43	5177800	0.0130309	33.8962	1.375
2003-10-29	6173.85	6173.85	6080.4	6095.87	6095.85	5204000	-0.0126307	33.8962	1.375
2003-10-30	6110.26	6119.06	6066.62	6108.13	6108.11	4352000	-0.000348575	33.8962	1.375
2003-10-31	6110.78	6117.86	6029.54	6045.12	6045.1	4782400	-0.0107449	33.8962	1.375
2003-11-03	6054.31	6098.01	6024.97	6087.45	6087.43	4430600	0.00547381	34.0501	1.375
2003-11-04	6147.05	6167.15	6106.94	6108.99	6108.97	5516200	-0.00619152	34.0501	1.375
2003-11-05	6120.2	6156.51	6102.42	6142.32	6142.3	4705600	0.0036142	34.0501	1.375
2003-11-06	6160.85	6182.2	5958.87	6013.4	6013.38	6915800	-0.0239334	34.0501	1.375
2003-11-07	6054.62	6062.95	5974.11	6056.83	6056.81	4555400	0.000365004	34.0501	1.375
2003-11-10	6053.14	6094.7	6024.66	6059.03	6059.01	4063400	0.000972991	34.0501	1.375
2003-11-11	6028.79	6047.32	5971.13	6022.08	6022.06	3963800	-0.00111299	34.0501	1.375
2003-11-12	6024.04	6048.54	5982.75	5982.75	5982.73	4187000	-0.00685421	34.0501	1.375
2003-11-13	6054.05	6060.79	6007.1	6035.44	6035.42	4276200	-0.00307395	34.0501	1.375
2003-11-14	6040.31	6059.66	6007.93	6044.77	6044.75	3800600	0.000738366	34.0501	1.375
2003-11-17	6011.74	6011.74	5942.41	5952.32	5952.3	3458000	-0.00988406	34.0501	1.375
2003-11-18	5941.82	5966.51	5890.88	5939.47	5939.45	3600400	-0.000395436	34.0501	1.375
2003-11-19	5881.61	5893.58	5826.59	5865.51	5865.49	3491000	-0.00273736	34.0501	1.375
2003-11-20	5872.61	5901.11	5828.41	5834.24	5834.22	3220800	-0.00653366	34.0501	1.375
2003-11-21	5787.99	5830.06	5749.19	5830.06	5830.04	2985400	0.00726847	34.0501	1.375
2003-11-24	5845.49	5849.41	5802.69	5821.58	5821.56	2677000	-0.00409036	34.0501	1.375
2003-11-25	5899.89	5917.7	5857.36	5861.18	5861.16	3762600	-0.00656113	34.0501	1.375
2003-11-26	5872.19	5881.46	5846.89	5860.61	5860.59	2353400	-0.00197202	34.0501	1.375
2003-11-27	5852.48	5856.82	5740.57	5740.57	5740.55	2604000	-0.0191218	34.0501	1.375
2003-11-28	5804.82	5836.09	5758.85	5771.77	5771.75	2753600	-0.00569351	34.0501	1.375
2003-12-01	5768.69	5878.13	5752.15	5870.17	5870.15	3041200	0.0175915	34.058	1.375
2003-12-02	5919.23	5921.11	5884.32	5911.45	5911.43	3224200	-0.00131432	34.058	1.375
2003-12-03	5921.58	5927.56	5882.08	5884.97	5884.95	2948000	-0.00618245	34.058	1.375
2003-12-04	5895.28	5927.37	5888.23	5920.46	5920.44	2890200	0.00427124	34.058	1.375
2003-12-05	5937.41	5945.53	5900.05	5900.05	5900.03	2708800	-0.00629236	34.058	1.375
2003-12-08	5869.16	5869.2	5842.21	5847.15	5847.13	2125200	-0.00375015	34.058	1.375
2003-12-09	5881.71	5881.71	5830.3	5859.56	5859.54	2650400	-0.00376589	34.058	1.375
2003-12-10	5813.28	5834.42	5773.75	5803.42	5803.4	2652600	-0.00169609	34.058	1.375
2003-12-11	5819.13	5868.57	5819.13	5867.05	5867.03	3121200	0.00823489	34.058	1.375
2003-12-12	5912.93	5922.71	5849.42	5858.32	5858.3	3121600	-0.00923575	34.058	1.375
2003-12-15	5910.92	5924.24	5874.06	5924.24	5924.22	2621800	0.00225351	34.058	1.375
2003-12-16	5876.56	5906.77	5871.88	5887.23	5887.21	2488000	0.00181567	34.058	1.375
2003-12-17	5904.37	5910.63	5718.44	5752.01	5751.99	4255600	-0.0258047	34.058	1.375
2003-12-18	5743.03	5801.61	5724.94	5768.76	5768.74	2567000	0.00448021	34.058	1.375
2003-12-19	5829.02	5829.02	5755.22	5759.23	5759.21	2713800	-0.0119729	34.058	1.375
2003-12-22	5782.09	5850.74	5773.64	5835.11	5835.09	3115000	0.0091697	34.058	1.375
2003-12-23	5858.11	5858.34	5827.94	5845.51	5845.49	2617800	-0.00215088	34.058	1.375
2003-12-24	5865.93	5900.1	5849.57	5857.87	5857.85	3511600	-0.00137405	34.058	1.375
2003-12-25	5870	5896.46	5845.64	5853.7	5853.68	2921800	-0.0027768	34.058	1.375
2003-12-26	5873.4	5881.33	5835.99	5857.21	5857.19	2523000	-0.00275649	34.058	1.375
2003-12-29	5870.08	5874.2	5804.89	5804.89	5804.87	2601200	-0.0111055	34.058	1.375
2003-12-30	5845.17	5886.79	5813.34	5866.75	5866.73	3484400	0.00369195	34.058	1.375
2003-12-31	5872.45	5900.82	5868.74	5890.69	5890.67	2710400	0.00310599	34.058	1.375
2004-01-02	5907.15	6043.3	5907.15	6041.56	6041.54	5160800	0.0227538	33.6866	1.375
2004-01-05	6080.18	6137.91	6061.86	6125.42	6125.4	6668400	0.00744053	33.6866	1.375
2004-01-06	6170.02	6170.02	6110.69	6144.01	6143.99	6191400	-0.00421559	33.6866	1.375
2004-01-07	6174.95	6215.45	6130.35	6141.25	6141.23	6273600	-0.00545757	33.6866	1.375
2004-01-08	6180.36	6189.6	6142.24	6169.17	6169.15	4964000	-0.00181056	33.6866	1.375
2004-01-09	6241.36	6257.89	6207.69	6226.98	6226.96	6117800	-0.00230397	33.6866	1.375
2004-01-12	6225.23	6246.62	6196.41	6219.71	6219.69	3733400	-0.000886717	33.6866	1.375
2004-01-13	6239.16	6255.94	6195.64	6210.22	6210.2	3861200	-0.00463844	33.6866	1.375
2004-01-14	6195.09	6298.72	6190.35	6274.97	6274.95	4982600	0.0128941	33.6866	1.375
2004-01-15	6297.59	6306.95	6253.64	6264.37	6264.35	5183200	-0.00527499	33.6866	1.375
2004-01-16	6300.76	6311.46	6264.04	6269.71	6269.69	4811400	-0.00492795	33.6866	1.375
2004-01-27	6371.5	6399.82	6334.82	6384.63	6384.61	6100400	0.00206072	33.6866	1.375
2004-01-28	6360.71	6421.45	6335.54	6386.25	6386.23	7029800	0.00401528	33.6866	1.375
2004-01-29	6348.93	6379.05	6303.21	6312.65	6312.63	6792000	-0.00571439	33.6866	1.375
2004-01-30	6331.71	6386.13	6329.17	6375.38	6375.36	5876600	0.00689702	33.6866	1.375
2004-02-02	6379.98	6388.97	6319.96	6319.96	6319.94	6237800	-0.00940756	33.227	1.375
2004-02-03	6281.53	6281.53	6210.35	6252.23	6252.21	5948600	-0.00466444	33.227	1.375
2004-02-04	6271.54	6297.92	6233.88	6241.39	6241.37	5593000	-0.00480742	33.227	1.375
2004-02-05	6241.92	6323.75	6241.92	6268.14	6268.12	6152600	0.00420067	33.227	1.375
2004-02-06	6321.15	6384.09	6314.83	6353.35	6353.33	7283400	0.00509404	33.227	1.375
2004-02-09	6442.84	6475.38	6422.62	6463.09	6463.07	8519800	0.00314302	33.227	1.375
2004-02-10	6489.65	6503.24	6425.32	6488.34	6488.31	8913400	-0.000201869	33.227	1.375
2004-02-11	6518.16	6518.16	6440.3	6454.39	6454.37	8651600	-0.00978344	33.227	1.375
2004-02-12	6505.53	6578.82	6397.34	6436.95	6436.93	9903800	-0.0105417	33.227	1.375
2004-02-13	6467.15	6554.78	6459.14	6549.18	6549.16	8014800	0.0126841	33.227	1.375
2004-02-16	6566.76	6590.25	6518.1	6565.37	6565.35	8431400	-0.000211619	33.227	1.375
2004-02-17	6586.49	6616.04	6576.22	6600.47	6600.45	8255000	0.00212252	33.227	1.375
2004-02-18	6656.1	6661.13	6586.74	6605.85	6605.83	8731200	-0.00754947	33.227	1.375
2004-02-19	6647.86	6688.14	6626.47	6681.52	6681.49	8956200	0.00506331	33.227	1.375
2004-02-20	6692.03	6708.04	6656.06	6665.54	6665.51	7999600	-0.0039584	33.227	1.375
2004-02-23	6686.67	6695.45	6607.36	6665.89	6665.86	7132000	-0.00310764	33.227	1.375
2004-02-24	6650.16	6686.85	6589.23	6589.23	6589.21	6696200	-0.00916221	33.227	1.375
2004-02-25	6619.69	6672.24	6595.24	6644.28	6644.25	6631800	0.00371465	33.227	1.375
2004-02-26	6709.43	6730.96	6660.52	6693.25	6693.22	7409400	-0.00241156	33.227	1.375
2004-02-27	6732.63	6756.76	6713.67	6750.54	6750.51	7688200	0.0026602	33.227	1.375
2004-03-01	6816.79	6896.36	6816.79	6888.43	6888.4	10040600	0.0105094	33.3061	1.375
2004-03-02	6964.66	6984.41	6897.36	6975.26	6975.23	10848200	0.00152191	33.3061	1.375
2004-03-03	6981.54	7003.88	6930.01	6932.17	6932.14	10369200	-0.00707152	33.3061	1.375
2004-03-04	6963.23	7045.47	6963.23	7034.1	7034.07	10086400	0.0101778	33.3061	1.375
2004-03-05	7106.31	7135	6943.47	6943.68	6943.65	11558200	-0.0228853	33.3061	1.375
2004-03-08	6997.66	7025.11	6901.48	6901.48	6901.45	6972000	-0.0137446	33.3061	1.375
2004-03-09	6901.86	6974.95	6865.2	6973.9	6973.87	5971800	0.0104378	33.3061	1.375
2004-03-10	6967.16	6995.48	6874.91	6874.91	6874.88	7474600	-0.0132407	33.3061	1.375
2004-03-11	6825.21	6906.5	6805.71	6879.11	6879.08	5850000	0.00789718	33.3061	1.375
2004-03-12	6781.11	6837.08	6766.16	6800.24	6800.21	6675400	0.00282113	33.3061	1.375
2004-03-15	6897.78	6897.78	6635.98	6635.98	6635.95	7991200	-0.0379542	33.3061	1.375
2004-03-16	6645.43	6660.82	6564.31	6589.72	6589.7	6660800	-0.0083832	33.3061	1.375
2004-03-17	6654.47	6669.93	6577.98	6577.98	6577.96	5359200	-0.0114946	33.3061	1.375
2004-03-18	6572.73	6791.85	6570.53	6787.03	6787	7070000	0.0326044	33.3061	1.375
2004-03-19	6783.52	6833.49	6751.54	6815.09	6815.06	6782600	0.0046539	33.3061	1.375
2004-03-22	6360.33	6368.03	6358.73	6359.92	6359.9	2250800	-6.44866e-05	33.3061	1.375
2004-03-23	6033.65	6299.09	6020.64	6172.89	6172.87	10157600	0.0230773	33.3061	1.375
2004-03-24	6265.74	6265.74	6100.83	6213.56	6213.54	6543000	-0.00832785	33.3061	1.375
2004-03-25	6234.82	6250.4	6142.9	6156.73	6156.71	5666200	-0.0125248	33.3061	1.375
2004-03-26	6227.17	6239.23	6117.27	6132.62	6132.6	4614400	-0.0151834	33.3061	1.375
2004-03-29	6348.86	6474.17	6327.34	6474.11	6474.09	4786600	0.019728	33.3061	1.375
2004-03-30	6492.93	6535.02	6441.43	6494.71	6494.69	6171800	0.000274111	33.3061	1.375
2004-03-31	6554.95	6569.56	6482.81	6522.19	6522.17	6227600	-0.00499779	33.3061	1.375
2004-04-01	6504.54	6534.69	6459.74	6523.49	6523.47	5437200	0.00291338	33.0056	1.375
2004-04-02	6566.76	6581.99	6527.08	6545.54	6545.52	5160000	-0.00323138	33.0056	1.375
2004-04-05	6627.23	6684.77	6555.41	6682.73	6682.7	6233600	0.00837454	33.0056	1.375
2004-04-06	6715.9	6744.56	6627.01	6635.54	6635.51	6736800	-0.0119656	33.0056	1.375
2004-04-07	6642.43	6657.42	6606.83	6646.74	6646.71	4361800	0.000648868	33.0056	1.375
2004-04-08	6666.73	6690.45	6647.42	6672.86	6672.83	4764800	0.000919474	33.0056	1.375
2004-04-09	6650.31	6662.31	6607.89	6620.36	6620.33	4827000	-0.00450358	33.0056	1.375
2004-04-12	6701.36	6801.5	6701.36	6777.78	6777.75	6735400	0.0114036	33.0056	1.375
2004-04-13	6824.23	6838.86	6766.87	6794.33	6794.3	7997000	-0.00438143	33.0056	1.375
2004-04-14	6772.42	6880.18	6772.42	6880.18	6880.15	7510200	0.0159116	33.0056	1.375
2004-04-15	6905.16	6916.31	6736.79	6736.79	6736.76	7625000	-0.0243832	33.0056	1.375
2004-04-16	6750.29	6840.75	6729.16	6818.2	6818.17	7174600	0.0100603	33.0056	1.375
2004-04-19	6852.45	6870.71	6767.17	6779.18	6779.15	6694000	-0.0106925	33.0056	1.375
2004-04-20	6837.56	6856.98	6790.57	6799.97	6799.94	6104000	-0.00549755	33.0056	1.375
2004-04-21	6801.75	6844.74	6792.15	6810.25	6810.22	5734600	0.00124968	33.0056	1.375
2004-04-22	6867.87	6912.09	6678.7	6732.09	6732.06	7592800	-0.0197704	33.0056	1.375
2004-04-23	6791.36	6806.98	6694.59	6748.1	6748.07	4996200	-0.00636982	33.0056	1.375
2004-04-26	6752.9	6775.67	6704.58	6710.7	6710.67	4261600	-0.00624912	33.0056	1.375
2004-04-27	6717.52	6720.14	6582.71	6646.8	6646.77	4301600	-0.0105277	33.0056	1.375
2004-04-28	6636.3	6673.05	6556.87	6574.75	6574.73	4132600	-0.00927472	33.0056	1.375
2004-04-29	6484.98	6516.03	6354.45	6402.21	6402.19	5336600	-0.0127633	33.0056	1.375
2004-04-30	6331.44	6343.03	6023.58	6117.81	6117.79	6353800	-0.0337411	33.0056	1.375
2004-05-03	6102.6	6123.53	5986.85	6029.77	6029.75	3894000	-0.0119343	33.5042	1.375
2004-05-04	6109.5	6191.84	6067.87	6188.15	6188.13	4275800	0.0128734	33.5042	1.375
2004-05-05	6190.9	6190.9	5854.23	5854.23	5854.21	5183800	-0.0543814	33.5042	1.375
2004-05-06	5940.85	5999.74	5818.57	5909.79	5909.77	4855400	-0.00522822	33.5042	1.375
2004-05-07	5892.94	6040.26	5889.89	6040.26	6040.24	4016000	0.0249994	33.5042	1.375
2004-05-10	5929.72	5929.72	5803.74	5825.05	5825.03	3065800	-0.0176518	33.5042	1.375
2004-05-11	5855.72	5890.6	5704.21	5886.36	5886.34	3973800	0.00523243	33.5042	1.375
2004-05-12	5970.56	6026.64	5950.51	5958.79	5958.77	4184200	-0.00197134	33.5042	1.375
2004-05-13	5928.57	5971.44	5878.61	5918.09	5918.07	3070800	-0.00176771	33.5042	1.375
2004-05-14	5930.3	5934.8	5777.32	5777.32	5777.3	3226800	-0.0257963	33.5042	1.375
2004-05-17	5632.58	5632.58	5450.72	5482.96	5482.94	3596800	-0.0265633	33.5042	1.375
2004-05-18	5500.64	5613.35	5461.19	5557.68	5557.66	3510200	0.0103697	33.5042	1.375
2004-05-19	5690.18	5861.53	5684.52	5860.58	5860.56	4309800	0.0299463	33.5042	1.375
2004-05-20	5779.98	5926.27	5727.68	5815.33	5815.31	5110200	0.00611596	33.5042	1.375
2004-05-21	5836.08	5993.28	5805.72	5964.94	5964.92	4995400	0.0220799	33.5042	1.375
2004-05-24	5927.46	6021.5	5873.8	5942.08	5942.06	4151000	0.00246651	33.5042	1.375
2004-05-25	5917.08	6020.54	5917.08	5958.38	5958.36	3656400	0.00697976	33.5042	1.375
2004-05-26	6098.53	6116.45	6026.9	6027.27	6027.25	4661200	-0.0116847	33.5042	1.375
2004-05-27	6068.95	6074.58	6001.44	6033.05	6033.03	3223200	-0.00591542	33.5042	1.375
2004-05-28	6087.23	6137.26	6035.93	6137.26	6137.24	3850000	0.00821881	33.5042	1.375
2004-05-31	6106.19	6106.19	5977.84	5977.84	5977.82	3370400	-0.0210197	33.5042	1.375
2004-06-01	5991.49	5999.77	5895.17	5986.2	5986.18	3360400	-0.000882925	33.6434	1.375
2004-06-02	5908.01	5945.54	5875.22	5875.67	5875.65	2643000	-0.0054739	33.6434	1.375
2004-06-03	5906.09	5919.72	5671.45	5671.45	5671.43	3612400	-0.0397284	33.6434	1.375
2004-06-04	5667.08	5734.48	5630.12	5724.89	5724.87	3223000	0.010201	33.6434	1.375
2004-06-07	5803.01	5938.04	5793.96	5935.82	5935.8	3745200	0.0228864	33.6434	1.375
2004-06-08	6004.99	6010.5	5937.73	5986.76	5986.74	4528000	-0.00303589	33.6434	1.375
2004-06-09	5972.13	6010.05	5948.93	5965.7	5965.68	3163200	-0.00107662	33.6434	1.375
2004-06-10	5915.96	5938.61	5834.04	5867.51	5867.49	3281400	-0.00818974	33.6434	1.375
2004-06-11	5806.83	5827.51	5728.2	5735.07	5735.05	3355000	-0.0123579	33.6434	1.375
2004-06-14	5753.23	5782.67	5560.78	5574.08	5574.06	3003600	-0.031139	33.6434	1.375
2004-06-15	5546.27	5646.49	5514.17	5646.49	5646.47	3034400	0.0180698	33.6434	1.375
2004-06-16	5722.18	5722.18	5526.6	5560.16	5560.14	2999600	-0.0283144	33.6434	1.375
2004-06-17	5558.2	5709.5	5558.2	5664.35	5664.33	3690800	0.0190979	33.6434	1.375
2004-06-18	5628.8	5632.12	5551.1	5569.29	5569.27	2572400	-0.0105724	33.6434	1.375
2004-06-21	5666.61	5666.61	5542.36	5556.54	5556.52	2546800	-0.0194243	33.6434	1.375
2004-06-23	5591.79	5758.15	5591.79	5729.3	5729.28	3804000	0.0245914	33.6434	1.375
2004-06-24	5765.65	5799.81	5720.38	5779.09	5779.07	3378800	0.00233104	33.6434	1.375
2004-06-25	5767.38	5827.97	5753.51	5802.55	5802.53	3436800	0.00609808	33.6434	1.375
2004-06-28	5806.62	5807.26	5680.51	5709.84	5709.82	2538800	-0.0166672	33.6434	1.375
2004-06-29	5672.72	5741.52	5652.44	5741.52	5741.5	2266600	0.0121282	33.6434	1.375
2004-06-30	5800.89	5851.17	5790.7	5839.44	5839.42	3451800	0.0066455	33.6434	1.375
2004-07-01	5849.74	5870.59	5810.88	5836.91	5836.89	3253800	-0.00219327	33.8913	1.375
2004-07-02	5738.22	5775.76	5716.77	5746.7	5746.68	2490600	0.00147781	33.8913	1.375
2004-07-05	5687.61	5707.08	5627.72	5659.78	5659.76	2214600	-0.00489311	33.8913	1.375
2004-07-06	5675.32	5733.57	5656.92	5733.57	5733.55	2021400	0.0102637	33.8913	1.375
2004-07-07	5643.65	5745.1	5643.65	5727.78	5727.76	2338200	0.014907	33.8913	1.375
2004-07-08	5743.82	5780.68	5709.61	5713.39	5713.37	2567400	-0.00529781	33.8913	1.375
2004-07-09	5736.95	5779.89	5694.76	5777.72	5777.7	2515600	0.00710657	33.8913	1.375
2004-07-12	5802.35	5804.92	5751.4	5758.74	5758.72	2947600	-0.0075159	33.8913	1.375
2004-07-13	5718.18	5720.95	5683.56	5685.57	5685.55	2600800	-0.00570292	33.8913	1.375
2004-07-14	5695.2	5698.86	5623.65	5623.65	5623.63	2476000	-0.0125633	33.8913	1.375
2004-07-15	5596.07	5611.64	5506.21	5542.8	5542.78	2938600	-0.00951918	33.8913	1.375
2004-07-16	5501.93	5577.19	5501.93	5502.14	5502.12	2443200	3.81613e-05	33.8913	1.375
2004-07-19	5483.61	5528.01	5433.31	5489.1	5489.08	2378800	0.00100121	33.8913	1.375
2004-07-20	5453.75	5476.75	5314.6	5325.68	5325.66	3141000	-0.0234829	33.8913	1.375
2004-07-21	5388.35	5440.66	5361.82	5409.13	5409.11	3031000	0.00385643	33.8913	1.375
2004-07-22	5301.54	5395.78	5285.16	5387.96	5387.94	2860800	0.0163009	33.8913	1.375
2004-07-23	5372.35	5427.65	5360.3	5373.85	5373.83	2520000	0.000279207	33.8913	1.375
2004-07-26	5318.67	5336.86	5297.26	5331.71	5331.69	1788200	0.00245175	33.8913	1.375
2004-07-27	5335.56	5429.74	5280.42	5398.61	5398.59	2737400	0.0118169	33.8913	1.375
2004-07-28	5431.59	5444.71	5375.69	5383.57	5383.55	2305200	-0.00884088	33.8913	1.375
2004-07-29	5378.23	5399.22	5349.66	5349.66	5349.64	1871200	-0.00531212	33.8913	1.375
2004-07-30	5414.7	5450.38	5405.31	5420.57	5420.55	2532200	0.00108402	33.8913	1.375
2004-08-02	5404.19	5404.19	5337.57	5350.4	5350.38	1948600	-0.0099534	34.119	1.375
2004-08-03	5357.56	5396.4	5345.5	5367.22	5367.2	2110600	0.00180309	34.119	1.375
2004-08-04	5338.42	5345.63	5287.78	5316.87	5316.85	1928000	-0.00403674	34.119	1.375
2004-08-05	5334.61	5442.32	5255.06	5427.61	5427.59	3394800	0.0174333	34.119	1.375
2004-08-06	5372.23	5466.29	5372.23	5399.16	5399.14	3303200	0.00501285	34.119	1.375
2004-08-09	5332.44	5405.79	5323.96	5399.45	5399.43	1893400	0.0125665	34.119	1.375
2004-08-10	5407.83	5433.32	5389.3	5393.73	5393.71	2241600	-0.00260735	34.119	1.375
2004-08-11	5438.43	5438.43	5353.94	5367.34	5367.32	2083400	-0.0130718	34.119	1.375
2004-08-12	5349.53	5372.76	5329.75	5368.02	5368	1616800	0.00345642	34.119	1.375
2004-08-13	5332.99	5408.76	5313.8	5389.93	5389.91	2146000	0.0106769	34.119	1.375
2004-08-16	5380.64	5380.71	5352.01	5352.01	5351.99	1384800	-0.005321	34.119	1.375
2004-08-17	5383.74	5391.36	5341.12	5342.49	5342.47	1712800	-0.00766196	34.119	1.375
2004-08-18	5349.24	5427.75	5299.62	5427.75	5427.73	3102600	0.0146768	34.119	1.375
2004-08-19	5490.68	5605.04	5488.81	5602.99	5602.97	4412400	0.0204547	34.119	1.375
2004-08-20	5601.35	5670.35	5591.03	5622.86	5622.84	4116800	0.0038401	34.119	1.375
2004-08-23	5651.77	5674.4	5620.51	5660.97	5660.95	3136800	0.00162784	34.119	1.375
2004-08-26	5743.39	5831.24	5743.39	5813.39	5813.37	5314800	0.0121879	34.119	1.375
2004-08-27	5811.2	5837.61	5785.43	5797.71	5797.69	3774200	-0.00232142	34.119	1.375
2004-08-30	5791.87	5819.34	5771.03	5788.94	5788.92	3096400	-0.000505912	34.119	1.375
2004-08-31	5757.74	5864.57	5745.33	5765.54	5765.52	4501600	0.00135466	34.119	1.375
2004-09-01	5799.82	5865.61	5799.82	5858.14	5858.12	4156000	0.0100555	33.9205	1.375
2004-09-02	5870.32	5871.6	5817.79	5852.85	5852.83	4283400	-0.00297594	33.9205	1.375
2004-09-03	5859.78	5880.21	5758.77	5761.14	5761.12	5011400	-0.0168333	33.9205	1.375
2004-09-06	5747.34	5784.79	5712.95	5775.99	5775.97	3330400	0.00498498	33.9205	1.375
2004-09-07	5786.19	5846.83	5786.19	5846.83	5846.81	3721200	0.0104801	33.9205	1.375
2004-09-08	5866.32	5887.49	5835.33	5846.02	5846	4918200	-0.0034604	33.9205	1.375
2004-09-09	5853.88	5859.79	5817.42	5842.93	5842.91	3596600	-0.0018705	33.9205	1.375
2004-09-10	5876.91	5898.8	5831.87	5846.19	5846.17	3852800	-0.00522727	33.9205	1.375
2004-09-13	5917.61	5942.16	5888.95	5928.22	5928.2	4379200	0.00179301	33.9205	1.375
2004-09-14	5956.16	5970.29	5915.24	5919.77	5919.75	4730800	-0.00610966	33.9205	1.375
2004-09-15	5910.76	5929.79	5861.45	5871.07	5871.05	3130200	-0.00671486	33.9205	1.375
2004-09-16	5826.38	5895.06	5826.38	5891.05	5891.03	3219400	0.0110995	33.9205	1.375
2004-09-17	5901.79	5901.79	5814.4	5818.39	5818.37	3456800	-0.0141313	33.9205	1.375
2004-09-20	5846.74	5892.36	5814.15	5864.54	5864.52	3902200	0.0030444	33.9205	1.375
2004-09-21	5901.97	5949.26	5894.52	5949.26	5949.24	4439800	0.0080125	33.9205	1.375
2004-09-22	5961.91	5970.18	5929.24	5970.18	5970.16	3871000	0.00138714	33.9205	1.375
2004-09-23	5921.68	5938.48	5907.2	5937.25	5937.23	3123200	0.00262929	33.9205	1.375
2004-09-24	5943.87	5943.87	5882.88	5892.21	5892.19	3484200	-0.00869133	33.9205	1.375
2004-09-27	5872.02	5884.25	5832.37	5849.22	5849.2	2714800	-0.00388279	33.9205	1.375
2004-09-29	5843.7	5877.08	5809.75	5809.75	5809.73	3585000	-0.00580971	33.9205	1.375
2004-09-30	5864.05	5899.54	5827.38	5845.69	5845.67	3395600	-0.00313092	33.9205	1.375
2004-10-01	5869.42	5945.35	5857.54	5945.35	5945.33	4421400	0.0129366	33.8076	1.625
2004-10-04	6020.68	6084.31	6012.92	6077.96	6077.94	6513600	0.00951384	33.8076	1.625
2004-10-05	6088.05	6111.23	6063.01	6081.01	6080.99	4486400	-0.00115637	33.8076	1.625
2004-10-06	6093.22	6135.55	6060.61	6060.61	6060.59	6450400	-0.00535191	33.8076	1.625
2004-10-07	6116.1	6133.96	6066.19	6103	6102.98	4582800	-0.0021419	33.8076	1.625
2004-10-08	6083.01	6115.93	6073.41	6102.16	6102.14	4336600	0.00314818	33.8076	1.625
2004-10-11	6079.25	6096.28	6041.31	6089.28	6089.26	4111600	0.00164984	33.8076	1.625
2004-10-12	6073.47	6077.97	5979.56	5979.56	5979.54	4706000	-0.0154624	33.8076	1.625
2004-10-13	5993.94	6005.99	5957.47	5963.07	5963.05	3479200	-0.00515022	33.8076	1.625
2004-10-14	5924.44	5924.44	5823.58	5831.07	5831.05	3807000	-0.0157602	33.8076	1.625
2004-10-15	5817.81	5863.91	5782.02	5820.82	5820.8	3454200	0.000517336	33.8076	1.625
2004-10-18	5848.15	5857.54	5772.12	5772.12	5772.1	2323200	-0.0130007	33.8076	1.625
2004-10-19	5815.91	5824.14	5765.32	5807.79	5807.77	2889600	-0.00139619	33.8076	1.625
2004-10-20	5790.24	5808.91	5760.41	5788.34	5788.32	2542400	-0.000328206	33.8076	1.625
2004-10-21	5765.25	5849.18	5756.26	5797.24	5797.22	3759200	0.0055488	33.8076	1.625
2004-10-22	5833.63	5837.73	5768.12	5774.67	5774.65	2910800	-0.0101069	33.8076	1.625
2004-10-26	5715.49	5715.49	5655.98	5662.88	5662.86	2673400	-0.00920487	33.8076	1.625
2004-10-27	5663.76	5676.94	5597.8	5650.97	5650.95	2631800	-0.00225814	33.8076	1.625
2004-10-28	5723.66	5735.24	5690.03	5695.56	5695.54	3311200	-0.00490946	33.8076	1.625
2004-10-29	5693.11	5717.7	5673.07	5705.93	5705.91	2947000	0.0022519	33.8076	1.625
2004-11-01	5725.65	5732.7	5628.25	5656.17	5656.15	2416400	-0.0121349	32.7741	1.625
2004-11-02	5670.77	5759.61	5648.29	5759.61	5759.59	2564800	0.0156663	32.7741	1.625
2004-11-03	5761.48	5862.85	5744.42	5862.85	5862.83	3496400	0.0175945	32.7741	1.625
2004-11-04	5864.12	5890.95	5831.55	5860.73	5860.71	3136600	-0.000578115	32.7741	1.625
2004-11-05	5936.31	5959.88	5896.07	5931.31	5931.29	4261400	-0.000842274	32.7741	1.625
2004-11-08	5937.16	5942.86	5894.98	5937.46	5937.44	2931600	5.04964e-05	32.7741	1.625
2004-11-09	5944.6	5947.51	5900.03	5945.2	5945.18	2406600	0.000100948	32.7741	1.625
2004-11-10	5948.38	5957.58	5899.25	5948.49	5948.47	3005600	1.85514e-05	32.7741	1.625
2004-11-11	5919.77	5931.37	5873.28	5874.52	5874.5	2241000	-0.00764388	32.7741	1.625
2004-11-12	5901.79	5952.45	5894.39	5917.16	5917.14	3198400	0.00260431	32.7741	1.625
2004-11-15	5961.08	5974.35	5906.15	5906.69	5906.67	2836400	-0.00912421	32.7741	1.625
2004-11-16	5917.42	5937.62	5894.98	5910.85	5910.83	2528200	-0.00111025	32.7741	1.625
2004-11-17	5916.12	6028.68	5904.61	6028.68	6028.66	4473800	0.019026	32.7741	1.625
2004-11-18	6063.56	6088.12	6035.36	6049.49	6049.47	4276000	-0.00232039	32.7741	1.625
2004-11-19	6053.2	6065.68	6018.19	6026.55	6026.53	3279000	-0.00440269	32.7741	1.625
2004-11-22	5962.32	5970.33	5838.42	5838.42	5838.4	2997600	-0.0207805	32.7741	1.625
2004-11-23	5856.71	5872.88	5790.27	5851.1	5851.08	2595400	-0.000957852	32.7741	1.625
2004-11-24	5868.73	5918.7	5862.99	5911.31	5911.29	3040800	0.00725542	32.7741	1.625
2004-11-25	5925.08	5925.08	5855.24	5855.24	5855.22	2627000	-0.0117872	32.7741	1.625
2004-11-26	5883.59	5935.2	5778.65	5778.65	5778.63	3897800	-0.017836	32.7741	1.625
2004-11-29	5797.95	5812.17	5756.41	5785.26	5785.24	2758000	-0.00218878	32.7741	1.625
2004-11-30	5770.81	5844.76	5722.18	5844.76	5844.74	3074200	0.0128144	32.7741	1.625
2004-12-01	5778.06	5815.87	5745.05	5798.62	5798.6	2559600	0.0035583	32.2264	1.625
2004-12-02	5861.52	5867.95	5826.51	5867.95	5867.93	3138800	0.00109701	32.2264	1.625
2004-12-03	5869.51	5893.27	5850.89	5893.27	5893.25	2654200	0.00404808	32.2264	1.625
2004-12-06	5864.45	5922.8	5857.64	5919.17	5919.15	2679000	0.00933075	32.2264	1.625
2004-12-07	5907.87	5927.68	5885.8	5925.28	5925.26	2394000	0.00294686	32.2264	1.625
2004-12-08	5908.92	5908.92	5879.88	5892.51	5892.49	2429200	-0.00277718	32.2264	1.625
2004-12-09	5894.66	5923.54	5886.79	5913.97	5913.95	2891000	0.00327586	32.2264	1.625
2004-12-10	5906.26	5911.63	5869.07	5911.63	5911.61	2654600	0.000909225	32.2264	1.625
2004-12-13	5901.45	5978.96	5818.28	5878.89	5878.87	4099400	-0.0038228	32.2264	1.625
2004-12-14	5908.13	5909.65	5873.4	5909.65	5909.63	2326200	0.000257276	32.2264	1.625
2004-12-15	5930.85	6011.12	5912.95	6002.58	6002.56	4807000	0.0120944	32.2264	1.625
2004-12-16	6007	6025.46	5990.59	6019.23	6019.21	3941000	0.00203595	32.2264	1.625
2004-12-17	6019.8	6028.75	6002.39	6009.32	6009.3	3083600	-0.00174092	32.2264	1.625
2004-12-20	5913.27	5985.94	5910.04	5985.94	5985.92	2786200	0.0122893	32.2264	1.625
2004-12-21	5981.97	6000.77	5975.73	5987.85	5987.83	2649600	0.000982934	32.2264	1.625
2004-12-22	6008.67	6043.77	6001.52	6001.52	6001.5	3496600	-0.00118993	32.2264	1.625
2004-12-23	6002.8	6011.43	5966.1	5997.67	5997.65	2258800	-0.000854582	32.2264	1.625
2004-12-24	5989.77	6037.71	5989.73	6019.42	6019.4	2527000	0.00495009	32.2264	1.625
2004-12-27	6018.02	6018.02	5973.17	5985.94	5985.92	2457200	-0.00533067	32.2264	1.625
2004-12-28	5980.13	6020.59	5980.13	6000.57	6000.55	2141600	0.00341798	32.2264	1.625
2004-12-29	6038.14	6102.89	6038.14	6088.49	6088.47	4346800	0.00833868	32.2264	1.625
2004-12-30	6109.98	6117.66	6087.32	6100.86	6100.84	3516200	-0.00149266	32.2264	1.625
2004-12-31	6118.63	6160.96	6077.51	6139.69	6139.67	4251200	0.00344196	32.2264	1.75
2005-01-03	6166.39	6183.15	6129.28	6143.12	6143.1	4212000	-0.00377369	31.9385	1.75
2005-01-04	6117.87	6129.38	6053.18	6060.46	6060.44	3213200	-0.00938401	31.9385	1.75
2005-01-05	5999.47	6030.19	5988.37	5988.37	5988.35	2850000	-0.00185018	31.9385	1.75
2005-01-06	5988.72	6002.52	5971.58	5982.12	5982.1	2381000	-0.00110209	31.9385	1.75
2005-01-07	5990.78	6007.34	5934.83	5935.99	5935.97	2991000	-0.00914565	31.9385	1.75
2005-01-10	5950.12	5962.64	5929.11	5942.85	5942.83	2406400	-0.00122183	31.9385	1.75
2005-01-11	5948.07	5993.39	5942.14	5975.66	5975.64	2509600	0.00463854	31.9385	1.75
2005-01-12	5957.9	5978.41	5878.39	5879.08	5879.06	2901000	-0.0132295	31.9385	1.75
2005-01-13	5899.76	5922.26	5828.09	5853.94	5853.92	3119800	-0.00776639	31.9385	1.75
2005-01-14	5831.7	5895.35	5813.15	5889.52	5889.5	3104200	0.00991475	31.9385	1.75
2005-01-17	5955.62	5969.03	5940.06	5945.27	5945.25	3187800	-0.00173787	31.9385	1.75
2005-01-18	5964.08	5964.08	5926.8	5933.57	5933.55	2337600	-0.00511567	31.9385	1.75
2005-01-19	5952.59	5961.78	5895.35	5895.35	5895.33	2667200	-0.00961594	31.9385	1.75
2005-01-20	5835.68	5918.33	5835.68	5888.1	5888.08	3150000	0.00898266	31.9385	1.75
2005-01-21	5877.31	5898.86	5846.95	5848.91	5848.89	2485600	-0.00483213	31.9385	1.75
2005-01-24	5859.89	5862.62	5763.84	5771.48	5771.46	2611600	-0.0150873	31.9385	1.75
2005-01-25	5759.21	5796.85	5734.87	5782.75	5782.73	2587400	0.00408737	31.9385	1.75
2005-01-26	5815.48	5847.41	5810.14	5835.37	5835.35	2345600	0.00342021	31.9385	1.75
2005-01-27	5849.23	5859.7	5820.72	5842.76	5842.74	2340400	-0.00110617	31.9385	1.75
2005-01-28	5845.59	5902.72	5836.47	5879.93	5879.91	3053000	0.00587457	31.9385	1.75
2005-01-31	5905.3	6002.37	5900.37	5994.23	5994.21	4459200	0.0150594	31.9385	1.75
2005-02-01	6015.78	6015.78	5979.92	5981.54	5981.52	3192200	-0.00569166	31.5161	1.75
2005-02-02	6016.33	6064.66	6010.76	6018.69	6018.67	4000600	0.000392243	31.5161	1.75
2005-02-03	6028.94	6044.43	6006.23	6034.6	6034.58	3194800	0.000938831	31.5161	1.75
2005-02-14	6130.32	6148.95	6089.44	6112.4	6112.38	3814400	-0.00292316	31.5161	1.75
2005-02-15	6121.97	6142.44	6106.5	6122.39	6122.37	3044800	6.85926e-05	31.5161	1.75
2005-02-16	6134.53	6158.8	6086.3	6143.49	6143.47	3705600	0.00146066	31.5161	1.75
2005-02-17	6118.62	6139.65	6072.16	6072.16	6072.14	3709200	-0.00759321	31.5161	1.75
2005-02-18	6072.45	6128.64	6062.96	6115.43	6115.41	3656200	0.00707786	31.5161	1.75
2005-02-21	6145.56	6172.27	6133.11	6142.78	6142.76	4384400	-0.000452404	31.5161	1.75
2005-02-22	6155.54	6161	6106.19	6107.17	6107.15	3149000	-0.00785798	31.5161	1.75
2005-02-23	6082.34	6128.7	6048.63	6121.52	6121.5	3264600	0.00644163	31.5161	1.75
2005-02-24	6123.59	6171.56	6109.9	6128.34	6128.32	4080200	0.000775689	31.5161	1.75
2005-02-25	6195.24	6233.53	6192.38	6207.83	6207.81	5020600	0.00203218	31.5161	1.75
2005-03-01	6227.42	6260.32	6207.78	6259.69	6259.67	4353800	0.00518192	31.1636	1.75
2005-03-02	6267.52	6267.52	6219.93	6225.25	6225.23	3543000	-0.0067443	31.1636	1.75
2005-03-03	6219.71	6219.71	6164.15	6202.38	6202.36	3528000	-0.00278632	31.1636	1.75
2005-03-04	6191.42	6219.07	6178.26	6193.62	6193.6	3450400	0.000355362	31.1636	1.75
2005-03-07	6224.44	6257.54	6220.52	6220.52	6220.5	3749800	-0.000629763	31.1636	1.75
2005-03-08	6250.58	6255.68	6156.98	6173.34	6173.32	4069600	-0.0123573	31.1636	1.75
2005-03-09	6163.56	6227.13	6163.56	6213.28	6213.26	3574400	0.00806672	31.1636	1.75
2005-03-10	6207.86	6215.47	6168.76	6192.53	6192.51	4047000	-0.00246946	31.1636	1.75
2005-03-11	6225.75	6238.43	6194.14	6204.23	6204.21	3449800	-0.00345661	31.1636	1.75
2005-03-14	6181.83	6193.32	6151.8	6155.51	6155.49	3259400	-0.00425769	31.1636	1.75
2005-03-15	6155.49	6169.52	6028.17	6063.48	6063.46	3731200	-0.0149477	31.1636	1.75
2005-03-16	6052.3	6093.41	6048.4	6072.36	6072.34	2705600	0.00331445	31.1636	1.75
2005-03-17	6021.8	6054.71	6002.1	6032.47	6032.45	2655600	0.00177196	31.1636	1.75
2005-03-18	6039.23	6054.75	6018.63	6043.95	6043.93	2359800	0.000781592	31.1636	1.75
2005-03-21	6056.1	6077.94	6051.53	6058.96	6058.94	2634600	0.000472228	31.1636	1.75
2005-03-22	6057.9	6057.9	5998.78	6018.79	6018.77	2869400	-0.00645601	31.1636	1.75
2005-03-23	6005.36	6023.76	5970.2	6019.49	6019.47	2733200	0.00235296	31.1636	1.75
2005-03-24	6029.74	6054.65	6001	6001	6000.98	2908000	-0.00476641	31.1636	1.75
2005-03-25	6018.79	6065.91	6016.48	6065.91	6065.89	2536400	0.00782884	31.1636	1.875
2005-03-28	6091.83	6093.19	6048.74	6048.74	6048.72	2326800	-0.00707338	31.1636	1.875
2005-03-29	6035.77	6035.77	5961.24	5961.24	5961.22	2672800	-0.012348	31.1636	1.875
2005-03-30	5940.18	5980.5	5940.18	5957.98	5957.96	2554800	0.00299651	31.1636	1.875
2005-03-31	6005.87	6017.04	5995.27	6005.88	6005.86	2884200	1.62608e-06	31.1636	1.875
2005-04-01	6010.71	6028.99	5959.28	6028.75	6028.73	2898200	0.00300132	31.5228	1.875
2005-04-04	6013.7	6048.37	6006.3	6019.93	6019.91	2940200	0.00103596	31.5228	1.875
2005-04-06	6025.29	6046.16	6006.81	6013.49	6013.47	2671200	-0.00195838	31.5228	1.875
2005-04-07	6032.01	6043.1	5971.76	5971.76	5971.74	3350600	-0.00998838	31.5228	1.875
2005-04-08	6002.35	6028.55	5997.29	6024.07	6024.05	2547200	0.00361854	31.5228	1.875
2005-04-11	6021.33	6021.33	5969.4	5979.42	5979.4	2204800	-0.00696028	31.5228	1.875
2005-04-12	5974.71	5995.93	5955.24	5993.89	5993.87	1961000	0.00321023	31.5228	1.875
2005-04-13	6004.49	6008.6	5990.2	5998.08	5998.06	2184800	-0.00106756	31.5228	1.875
2005-04-14	5966.84	5994.99	5964.33	5976.68	5976.66	2465800	0.00164917	31.5228	1.875
2005-04-15	5946.2	5946.2	5875.67	5888.37	5888.35	3225600	-0.00972555	31.5228	1.875
2005-04-18	5809.76	5809.76	5679.35	5715.16	5715.14	3243200	-0.0162829	31.5228	1.875
2005-04-19	5736.97	5773.32	5726.96	5748.35	5748.33	2540200	0.00198361	31.5228	1.875
2005-04-20	5799.85	5799.85	5683	5693.01	5692.99	2779200	-0.0184212	31.5228	1.875
2005-04-21	5565.41	5725.48	5565.41	5721.99	5721.97	2931800	0.0281345	31.5228	1.875
2005-04-22	5777.49	5799.73	5741.49	5747.09	5747.07	2737600	-0.00526187	31.5228	1.875
2005-04-25	5753.24	5771.38	5727.42	5758.31	5758.29	1916000	0.000881212	31.5228	1.875
2005-04-26	5773.77	5815.14	5755.88	5805.25	5805.23	2363200	0.00545224	31.5228	1.875
2005-04-27	5806.69	5817.92	5777.41	5778.27	5778.25	2004200	-0.00489434	31.5228	1.875
2005-04-28	5775.25	5842.27	5755.08	5842.27	5842.25	2198200	0.0116047	31.5228	1.875
2005-04-29	5810.34	5818.07	5780.97	5818.07	5818.05	2167400	0.00133038	31.5228	1.875
2005-05-03	5845.14	5865.9	5818.22	5818.22	5818.2	2478000	-0.00460552	31.3034	1.875
2005-05-04	5827.74	5831.02	5793.25	5803.68	5803.66	2248600	-0.00412854	31.3034	1.875
2005-05-05	5851.5	5957.87	5851.5	5927.5	5927.48	3738600	0.0129881	31.3034	1.875
2005-05-06	5932.04	5974.86	5917.02	5967.96	5967.94	3067600	0.00605524	31.3034	1.875
2005-05-09	5957.92	5973.6	5950.63	5966.85	5966.83	2567800	0.00149887	31.3034	1.875
2005-05-10	5973.37	5976.83	5939.48	5949.8	5949.78	2560800	-0.0039459	31.3034	1.875
2005-05-11	5900.72	5925.02	5900.72	5917.13	5917.11	2147200	0.00278096	31.3034	1.875
2005-05-12	5917.99	5934.6	5906.37	5934.6	5934.58	2219200	0.00280667	31.3034	1.875
2005-05-13	5931.53	6001.19	5925.67	5981.48	5981.46	3003200	0.00842113	31.3034	1.875
2005-05-16	5992.31	5997.77	5925.88	5925.88	5925.86	2757800	-0.0110859	31.3034	1.875
2005-05-17	5939.31	5943.92	5879.19	5894.01	5893.99	2339000	-0.0076272	31.3034	1.875
2005-05-18	5901.08	5921.17	5889.47	5890.83	5890.81	2193000	-0.00173697	31.3034	1.875
2005-05-19	5963.9	5997.76	5958.34	5970.71	5970.69	2751600	0.00114188	31.3034	1.875
2005-05-20	5987.1	5996.11	5954.69	5954.69	5954.67	2434400	-0.00541333	31.3034	1.875
2005-05-23	5953.28	5953.28	5884.06	5885.45	5885.43	1900400	-0.0113937	31.3034	1.875
2005-05-24	5888.85	5925.88	5888.85	5909.1	5909.08	2149200	0.0034387	31.3034	1.875
2005-05-25	5921.59	5956.64	5879.08	5888.53	5888.51	2630800	-0.00558297	31.3034	1.875
2005-05-26	5903.01	5939.42	5883.18	5939.42	5939.4	2243400	0.00616807	31.3034	1.875
2005-05-27	5966.41	5998.78	5966.41	5991.55	5991.53	3077400	0.00421353	31.3034	1.875
2005-05-30	5996.89	6009.52	5971.97	6009.52	6009.5	2670600	0.00210607	31.3034	1.875
2005-05-31	5998.9	6026.53	5981.24	6011.56	6011.54	3229600	0.00211041	31.3034	1.875
2005-06-01	6002.55	6023.34	5962.88	5971.62	5971.6	3569000	-0.00515276	31.371	1.875
2005-06-02	6008.9	6065.23	6008.9	6039.48	6039.46	4116400	0.00508913	31.371	1.875
2005-06-03	6062.78	6113.49	6051.27	6107.95	6107.93	4957200	0.00745045	31.371	1.875
2005-06-06	6109.3	6140.74	6086.41	6137.57	6137.55	4139200	0.00462737	31.371	1.875
2005-06-07	6144.25	6146.94	6096.84	6105.79	6105.77	3953800	-0.0062595	31.371	1.875
2005-06-08	6121.34	6170.47	6121.21	6161.66	6161.64	3659200	0.00658684	31.371	1.875
2005-06-09	6172.37	6188.59	6144.27	6145.92	6145.9	4624400	-0.00428526	31.371	1.875
2005-06-10	6188.1	6198.3	6158.13	6192.35	6192.33	3877600	0.000686802	31.371	1.875
2005-06-13	6194.9	6236.15	6167.78	6231.05	6231.03	3403800	0.00583543	31.371	1.875
2005-06-14	6244.56	6266.25	6205.76	6205.76	6205.74	3768600	-0.00621346	31.371	1.875
2005-06-15	6219.8	6252.1	6215.73	6252.1	6252.08	3383200	0.00519314	31.371	1.875
2005-06-16	6298.35	6298.35	6249	6282.41	6282.39	3643000	-0.00253081	31.371	1.875
2005-06-17	6304.24	6357.39	6293.23	6293.56	6293.54	4754400	-0.00169413	31.371	1.875
2005-06-20	6311.67	6315.29	6272.97	6296.89	6296.87	3003800	-0.00234166	31.371	1.875
2005-06-21	6304.33	6304.88	6265.69	6278.46	6278.44	3397400	-0.00410355	31.371	1.875
2005-06-22	6291.91	6381.23	6291.91	6357.83	6357.81	4315600	0.0104769	31.371	1.875
2005-06-23	6382.6	6401.81	6369.21	6373.86	6373.84	4360000	-0.00136938	31.371	1.875
2005-06-24	6350.74	6363.88	6324.22	6340.69	6340.67	3248600	-0.00158254	31.371	1.875
2005-06-27	6307.61	6342.45	6279.39	6302.99	6302.97	3169400	-0.00073239	31.371	1.875
2005-06-28	6303.66	6323.1	6294.18	6316.84	6316.82	2907600	0.0020908	31.371	1.875
2005-06-29	6370.14	6375.68	6231.65	6231.65	6231.63	3902800	-0.0217405	31.371	1.875
2005-06-30	6278.75	6280.53	6240.84	6241.94	6241.92	2752600	-0.00586264	31.371	1.875
2005-07-01	6240.08	6275.48	6195.17	6272.14	6272.12	2739000	0.00513776	31.9214	2
2005-07-04	6269.63	6288.96	6257.9	6271.2	6271.18	2599200	0.000250463	31.9214	2
2005-07-05	6269.78	6279.2	6232.04	6232.04	6232.02	2839600	-0.00601931	31.9214	2
2005-07-06	6249.29	6256.9	6221.03	6222.05	6222.03	3558600	-0.00435893	31.9214	2
2005-07-07	6219.46	6221.59	6180.58	6212.6	6212.58	3135600	-0.00110297	31.9214	2
2005-07-08	6199.79	6230.51	6186.79	6201.4	6201.38	2969200	0.000259664	31.9214	2
2005-07-11	6255.4	6305.61	6249.41	6298.86	6298.84	3622000	0.00694759	31.9214	2
2005-07-12	6337.5	6365.76	6337.5	6358.81	6358.79	4042400	0.00336253	31.9214	2
2005-07-13	6360.6	6406.99	6352.21	6377.09	6377.07	4290600	0.00259248	31.9214	2
2005-07-14	6403.08	6427.32	6375.75	6418.35	6418.33	4243600	0.00238479	31.9214	2
2005-07-15	6428.44	6454.33	6410.59	6410.59	6410.57	4524800	-0.00277674	31.9214	2
2005-07-19	6403.71	6432.58	6387.86	6416.34	6416.32	3736400	0.00197228	31.9214	2
2005-07-20	6438.22	6480.97	6415.78	6423.81	6423.79	5118600	-0.00223822	31.9214	2
2005-07-21	6344.84	6478.64	6344.84	6394.03	6394.01	4379000	0.00775275	31.9214	2
2005-07-22	6412.87	6415.43	6365.38	6380.73	6380.71	3899000	-0.00501182	31.9214	2
2005-07-25	6406.45	6434.45	6400.11	6420.45	6420.43	3729800	0.0021853	31.9214	2
2005-07-26	6416.22	6439.98	6366.16	6366.16	6366.14	4096600	-0.00780211	31.9214	2
2005-07-27	6364.01	6376.05	6305.93	6327.25	6327.23	3693600	-0.0057762	31.9214	2
2005-07-28	6347.89	6375.64	6326	6375.64	6375.62	4157600	0.00437153	31.9214	2
2005-07-29	6409.56	6420.64	6310.63	6311.98	6311.96	4865200	-0.0152241	31.9214	2
2005-08-01	6320.67	6327.83	6290.93	6307.93	6307.91	3090200	-0.00201557	32.1111	2
2005-08-02	6344.4	6360.43	6296.78	6343.54	6343.52	3479000	-0.000135531	32.1111	2
2005-08-03	6391.68	6455.57	6379.51	6455.57	6455.55	4033800	0.00999575	32.1111	2
2005-08-04	6481.62	6481.62	6439.89	6446.01	6445.99	3893000	-0.00549405	32.1111	2
2005-08-08	6400.04	6408.05	6375.89	6380.03	6380.01	3062400	-0.00312658	32.1111	2
2005-08-09	6374.6	6397.37	6361.19	6380	6379.98	3092800	0.000847097	32.1111	2
2005-08-10	6408.86	6430.13	6356.84	6356.84	6356.82	3416000	-0.00811689	32.1111	2
2005-08-11	6362.62	6380.39	6326.37	6353.71	6353.69	3110800	-0.00140039	32.1111	2
2005-08-12	6389.27	6398.72	6350.9	6350.9	6350.88	3607000	-0.0060054	32.1111	2
2005-08-15	6344.88	6344.88	6238.02	6245.13	6245.11	3014200	-0.0157213	32.1111	2
2005-08-16	6262.87	6266.33	6207.58	6242.4	6242.38	2770600	-0.0032685	32.1111	2
2005-08-17	6216.08	6256.11	6213.59	6241.92	6241.9	2659400	0.00415694	32.1111	2
2005-08-18	6252.32	6260.28	6204.42	6205.09	6205.07	3140200	-0.00755399	32.1111	2
2005-08-19	6190.33	6190.33	6138.62	6158.94	6158.92	2560400	-0.00507083	32.1111	2
2005-08-22	6194.89	6207.95	6181.51	6206.65	6206.63	2288400	0.0018983	32.1111	2
2005-08-23	6211.15	6234.31	6195.18	6195.18	6195.16	2654600	-0.00257114	32.1111	2
2005-08-24	6174.25	6174.79	6126.97	6127.24	6127.22	2879000	-0.00761384	32.1111	2
2005-08-25	6103.46	6153.62	6097.23	6109.66	6109.64	3113400	0.00101585	32.1111	2
2005-08-26	6130.83	6148.95	6107	6136.55	6136.53	2661800	0.000932945	32.1111	2
2005-08-29	6117.27	6130.79	6031.2	6049.44	6049.42	2578200	-0.0110883	32.1111	2
2005-08-30	6087.86	6087.86	6021.97	6032.12	6032.1	2676600	-0.00915589	32.1111	2
2005-08-31	6041.86	6078.17	5976.4	6033.47	6033.45	2955000	-0.00138859	32.1111	2
2005-09-02	6081.71	6116.05	6075.35	6116.05	6116.03	2964000	0.00564641	32.9238	2
2005-09-05	6131.95	6131.95	6094	6098.78	6098.76	2384200	-0.00540944	32.9238	2
2005-09-06	6141.28	6145.3	6123.84	6140.14	6140.12	2365800	-0.000185572	32.9238	2
2005-09-07	6168.51	6168.51	6130.56	6141.14	6141.12	2522800	-0.00443699	32.9238	2
2005-09-08	6157.47	6170	6140.34	6149.88	6149.86	2575200	-0.0012327	32.9238	2
2005-09-09	6161.8	6167.9	6108.4	6119.06	6119.04	2400000	-0.00693624	32.9238	2
2005-09-12	6155.38	6166.11	6130.99	6164.98	6164.96	2486200	0.00155963	32.9238	2
2005-09-13	6170.37	6186.12	6156.12	6169.08	6169.06	2617600	-0.00020907	32.9238	2
2005-09-14	6159.97	6172.89	6132.99	6148.7	6148.68	2165600	-0.00182956	32.9238	2
2005-09-15	6132.45	6139.99	6079.57	6082.56	6082.54	2663600	-0.00813543	32.9238	2
2005-09-16	6080.19	6086.88	6015.56	6031.24	6031.22	2717800	-0.00805069	32.9238	2.125
2005-09-19	6044.16	6050.4	6023.08	6035.59	6035.57	2058000	-0.00141795	32.9238	2.125
2005-09-20	6015.98	6115.54	5994.46	6105.35	6105.33	3146200	0.0148555	32.9238	2.125
2005-09-21	6099.13	6121.62	6066.37	6067.34	6067.32	2645800	-0.00521223	32.9238	2.125
2005-09-22	6017.25	6039.85	5966.16	5972.06	5972.04	2942000	-0.00751007	32.9238	2.125
2005-09-23	5957.79	5973.72	5899.59	5925.54	5925.52	2593000	-0.00541308	32.9238	2.125
2005-09-26	5967.69	5975.98	5894.99	5930.2	5930.18	2349200	-0.00628212	32.9238	2.125
2005-09-27	5929.87	5966.97	5905.44	5945.05	5945.03	2370000	0.00255987	32.9238	2.125
2005-09-28	5943.12	5961.21	5912.88	5931.38	5931.36	2538400	-0.00197543	32.9238	2.125
2005-09-29	5932.79	6009.99	5931.02	6009.99	6009.97	3147000	0.0130125	32.9238	2.125
2005-09-30	6053.59	6118.61	6047.2	6118.61	6118.59	3646800	0.0107407	32.9238	2.125
2005-10-03	6128.97	6139.22	6090.78	6123.92	6123.9	2977400	-0.000824004	33.4915	2.125
2005-10-04	6141.74	6158.68	6114.02	6142.12	6142.1	3233400	6.18527e-05	33.4915	2.125
2005-10-05	6136.66	6171.87	6125.11	6135.01	6134.99	3337200	-0.000268939	33.4915	2.125
2005-10-06	6094.18	6105.05	6075.67	6095.81	6095.79	2866000	0.000267449	33.4915	2.125
2005-10-07	6090.99	6112.83	6076.15	6081.84	6081.82	2623000	-0.00150228	33.4915	2.125
2005-10-11	6097.88	6112.68	6065.57	6066.59	6066.57	2294000	-0.0051313	33.4915	2.125
2005-10-12	6042.15	6045.73	5987.4	5987.4	5987.38	3132200	-0.00906134	33.4915	2.125
2005-10-13	5970.1	5974.03	5928.86	5960.11	5960.09	2780600	-0.00167338	33.4915	2.125
2005-10-14	5987.05	6006.96	5967.71	5969.07	5969.05	2777800	-0.00300315	33.4915	2.125
2005-10-17	5990.23	5991.35	5826.27	5826.27	5826.25	3029200	-0.0273712	33.4915	2.125
2005-10-18	5853.28	5865.24	5805.7	5830.79	5830.77	2582000	-0.00384225	33.4915	2.125
2005-10-19	5788.83	5788.83	5692.28	5694.16	5694.14	3237600	-0.0163539	33.4915	2.125
2005-10-20	5719.03	5763.72	5647.92	5748	5747.98	3730600	0.00506558	33.4915	2.125
2005-10-21	5678.62	5761.16	5678.62	5738.76	5738.74	2845400	0.0105905	33.4915	2.125
2005-10-24	5761.33	5766.35	5713.63	5717.28	5717.26	2615200	-0.00764585	33.4915	2.125
2005-10-25	5796.81	5803.67	5721.31	5721.31	5721.29	2710600	-0.0130244	33.4915	2.125
2005-10-26	5731.87	5739.94	5672.89	5700.72	5700.7	2877600	-0.00543451	33.4915	2.125
2005-10-27	5663.24	5717.05	5632.23	5661.18	5661.16	2890800	-0.00036376	33.4915	2.125
2005-10-28	5646.8	5690.98	5618.9	5632.97	5632.95	2940800	-0.0024491	33.4915	2.125
2005-10-31	5692.82	5774.61	5681.2	5764.3	5764.28	3130400	0.0125562	33.4915	2.125
2005-11-01	5803.25	5829.82	5786.64	5798.41	5798.39	3006600	-0.000833989	33.5804	2.125
2005-11-02	5832.34	5870.37	5816.9	5870.37	5870.35	2813200	0.00652059	33.5804	2.125
2005-11-03	5907.22	5908.69	5855.13	5858.01	5857.99	2776400	-0.00833056	33.5804	2.125
2005-11-04	5907.27	5930.24	5888.4	5911.74	5911.72	3129600	0.000756731	33.5804	2.125
2005-11-07	5905.36	5905.36	5842.37	5860.39	5860.37	2443600	-0.00761507	33.5804	2.125
2005-11-08	5865.91	5867.07	5836.24	5849.63	5849.61	2513600	-0.0027754	33.5804	2.125
2005-11-09	5843.97	5971.06	5843.39	5971.06	5971.04	3401200	0.0217472	33.5804	2.125
2005-11-10	5987.28	6021.38	5971.89	5988.37	5988.35	3637000	0.000182108	33.5804	2.125
2005-11-11	6050.87	6075.26	6019.06	6075.26	6075.24	3559800	0.00403077	33.5804	2.125
2005-11-14	6066.24	6090.87	6061.22	6083.62	6083.6	2689400	0.00286502	33.5804	2.125
2005-11-15	6072.48	6073.44	6003.48	6030.74	6030.72	2717400	-0.00687359	33.5804	2.125
2005-11-16	6021.61	6079.3	6002.18	6046.2	6046.18	2978600	0.00408368	33.5804	2.125
2005-11-17	6063.09	6063.09	5994.91	6020.94	6020.92	2750800	-0.00695188	33.5804	2.125
2005-11-18	6084.07	6121.6	6077.98	6106.74	6106.72	3979000	0.00372619	33.5804	2.125
2005-11-21	6130.8	6138.4	6093.44	6103.42	6103.4	2959800	-0.00446596	33.5804	2.125
2005-11-22	6091.77	6094.68	6050.24	6059.19	6059.17	2584800	-0.00534821	33.5804	2.125
2005-11-23	6095.18	6123.52	6074.33	6123.52	6123.5	2941000	0.00464955	33.5804	2.125
2005-11-24	6122.97	6143.87	6104.11	6111.89	6111.87	3196200	-0.00180959	33.5804	2.125
2005-11-25	6133.7	6145.01	6122.17	6128.2	6128.18	3074400	-0.000896685	33.5804	2.125
2005-11-28	6167.08	6212.35	6156.29	6203.84	6203.82	3805400	0.00596064	33.5804	2.125
2005-11-29	6192.94	6207.05	6139.51	6139.51	6139.49	3593000	-0.00862759	33.5804	2.125
2005-11-30	6172.96	6206.45	6171.38	6203.47	6203.45	3752200	0.00494256	33.5804	2.125
2005-12-01	6196.36	6202.91	6162.86	6179.82	6179.8	3207600	-0.00266932	33.2989	2.125
2005-12-02	6254.35	6258.34	6209.77	6228.95	6228.93	4178400	-0.00406116	33.2989	2.125
2005-12-05	6280.81	6348.31	6244.49	6348.31	6348.29	4458800	0.010747	33.2989	2.125
2005-12-06	6319.13	6364.17	6318.95	6350.52	6350.5	4540200	0.00496748	33.2989	2.125
2005-12-07	6362.51	6370.82	6290.6	6329.52	6329.5	4084600	-0.00518502	33.2989	2.125
2005-12-08	6302.08	6316.58	6223.35	6249.19	6249.17	3718400	-0.00839249	33.2989	2.125
2005-12-09	6269.94	6274.04	6233.23	6264.36	6264.34	3259400	-0.000889973	33.2989	2.125
2005-12-12	6272.61	6272.61	6206.83	6266.29	6266.27	3135200	-0.00100753	33.2989	2.125
2005-12-13	6270.24	6282.23	6242.41	6261.18	6261.16	3442400	-0.00144493	33.2989	2.125
2005-12-14	6272.48	6280.52	6227.35	6235.35	6235.33	3412600	-0.00591949	33.2989	2.125
2005-12-15	6240.37	6259.21	6227.25	6258.47	6258.45	2920800	0.00290048	33.2989	2.125
2005-12-16	6293.41	6375.33	6293.41	6350.69	6350.67	4467200	0.00910155	33.2989	2.125
2005-12-19	6386.36	6439.2	6374.49	6431.42	6431.4	4477000	0.00705567	33.2989	2.125
2005-12-20	6428.25	6443.89	6413.46	6427.84	6427.82	3875800	-6.38052e-05	33.2989	2.125
2005-12-21	6442.32	6481.56	6427.86	6471.89	6471.87	4378800	0.00459001	33.2989	2.125
2005-12-22	6501.37	6504.09	6417.2	6417.2	6417.18	3791200	-0.0129465	33.2989	2.125
2005-12-23	6450.65	6516.11	6426.23	6512.63	6512.6	4237800	0.00960833	33.2989	2.25
2005-12-26	6565.67	6573.97	6530.76	6534.77	6534.75	4487800	-0.00470628	33.2989	2.25
2005-12-27	6539.29	6570.42	6505.46	6531.59	6531.56	4753400	-0.00117753	33.2989	2.25
2005-12-28	6492.8	6530.02	6479.34	6524.4	6524.38	3882000	0.00486694	33.2989	2.25
2005-12-29	6549.72	6600.12	6546.75	6575.53	6575.5	5351000	0.00394056	33.2989	2.25
2005-12-30	6589.84	6600.17	6548.34	6548.34	6548.31	5074600	-0.00629757	33.2989	2.25
2006-01-02	6457.61	6492.92	6424.03	6462.06	6462.04	4678400	0.00068914	32.1069	2.25
2006-01-03	6476.2	6591.77	6457.09	6591.77	6591.75	5181400	0.0178453	32.1069	2.25
2006-01-04	6658.32	6670.96	6579.66	6616.44	6616.42	5884200	-0.00628986	32.1069	2.25
2006-01-05	6669.8	6717.12	6666.84	6709.87	6709.84	5822600	0.00600772	32.1069	2.25
2006-01-06	6757.41	6761.01	6676.65	6694.82	6694.79	5881400	-0.00926247	32.1069	2.25
2006-01-09	6752.09	6763.86	6708.59	6742.39	6742.36	5345200	-0.00143655	32.1069	2.25
2006-01-10	6751.56	6751.56	6678.84	6707.4	6707.37	4453600	-0.00654073	32.1069	2.25
2006-01-11	6702.47	6741.92	6650.61	6735.89	6735.86	5109000	0.00498621	32.1069	2.25
2006-01-12	6782.15	6797.2	6725.57	6725.61	6725.58	5927800	-0.0083366	32.1069	2.25
2006-01-13	6729.58	6729.58	6669.64	6682.35	6682.32	3789200	-0.00701827	32.1069	2.25
2006-01-16	6680.88	6733.52	6664.8	6724.18	6724.15	3073600	0.00648123	32.1069	2.25
2006-01-17	6752.24	6775.73	6711.04	6711.04	6711.01	3884800	-0.00610171	32.1069	2.25
2006-01-18	6620.77	6629.44	6467.73	6498.92	6498.9	4589800	-0.0184042	32.1069	2.25
2006-01-19	6514.71	6545.89	6442.78	6512.29	6512.27	3896800	-0.000371455	32.1069	2.25
2006-01-20	6571.64	6571.64	6475.3	6486.63	6486.6	2899800	-0.0129359	32.1069	2.25
2006-01-23	6385.88	6417.72	6373.63	6381.97	6381.95	2766800	-0.000612236	32.1069	2.25
2006-01-24	6418.58	6478.5	6418.58	6451.94	6451.92	2627600	0.00519739	32.1069	2.25
2006-01-25	6500.63	6536.89	6477.34	6532.18	6532.16	2747000	0.00485342	32.1069	2.25
2006-02-03	6592.19	6626.43	6547.17	6594.6	6594.58	3590600	0.000365608	32.3715	2.25
2006-02-06	6568.35	6719.96	6530.8	6719.96	6719.93	3912000	0.0230819	32.3715	2.25
2006-02-07	6692.42	6747.43	6681.53	6720.08	6720.05	4253800	0.00413306	32.3715	2.25
2006-02-08	6712.87	6715.18	6623.23	6624.11	6624.08	3086600	-0.0132224	32.3715	2.25
2006-02-09	6696.65	6700.86	6620.32	6630.13	6630.1	3543800	-0.00993333	32.3715	2.25
2006-02-10	6652.33	6652.33	6574.01	6594.92	6594.9	3459400	-0.00863008	32.3715	2.25
2006-02-13	6591.99	6623.55	6557.76	6562.29	6562.27	2955000	-0.0045055	32.3715	2.25
2006-02-14	6553.28	6613.86	6540.71	6612.97	6612.95	2798200	0.00910848	32.3715	2.25
2006-02-15	6628.98	6659.52	6592.94	6598.49	6598.47	3137400	-0.00459946	32.3715	2.25
2006-02-16	6661.3	6701.74	6647.03	6683.93	6683.9	3415400	0.00339729	32.3715	2.25
2006-02-17	6723.66	6726.73	6665.63	6673.75	6673.72	3267400	-0.00742306	32.3715	2.25
2006-02-20	6652.55	6697.31	6631.81	6686.55	6686.52	2765000	0.00511082	32.3715	2.25
2006-02-21	6708.21	6717.53	6631.51	6631.51	6631.48	2716000	-0.0114338	32.3715	2.25
2006-02-22	6634.83	6650.71	6503.7	6530.7	6530.68	3273000	-0.0156944	32.3715	2.25
2006-02-23	6523.85	6528.5	6466.21	6474.69	6474.67	2994400	-0.00753545	32.3715	2.25
2006-02-24	6474.05	6538.22	6473.8	6538.22	6538.2	2776800	0.00991194	32.3715	2.25
2006-02-27	6496.55	6567.91	6481.99	6561.63	6561.6	2658000	0.0100176	32.3715	2.25
2006-03-01	6518	6636.92	6518	6613.39	6613.37	3071800	0.0146349	32.4885	2.25
2006-03-02	6678.46	6685.45	6637.9	6642.96	6642.93	3075400	-0.0053156	32.4885	2.25
2006-03-03	6643.79	6659.44	6543.43	6553.66	6553.64	3014800	-0.013566	32.4885	2.25
2006-03-06	6547.73	6582.21	6531.5	6575.78	6575.75	2280400	0.0042839	32.4885	2.25
2006-03-07	6553.97	6557.15	6494.15	6494.15	6494.12	2500200	-0.00912734	32.4885	2.25
2006-03-08	6487.07	6521.27	6436.14	6459.57	6459.55	2669000	-0.0042392	32.4885	2.25
2006-03-09	6476.96	6505.56	6465.23	6486.47	6486.45	2165800	0.00146832	32.4885	2.25
2006-03-10	6492.04	6528.56	6473.18	6490.68	6490.66	2328200	-0.000209466	32.4885	2.25
2006-03-13	6520.36	6551.13	6502.51	6544.63	6544.6	2382400	0.00372219	32.4885	2.25
2006-03-14	6532.25	6545.12	6444.14	6460.01	6459.99	2653600	-0.011059	32.4885	2.25
2006-03-15	6516.14	6534.61	6478.71	6518.7	6518.68	2740800	0.00039288	32.4885	2.25
2006-03-16	6528.14	6594.18	6504.98	6504.98	6504.96	3390600	-0.00354774	32.4885	2.25
2006-03-17	6507.55	6530.43	6471.71	6528.57	6528.54	2697200	0.0032301	32.4885	2.25
2006-03-20	6554.18	6569.53	6510.58	6516.52	6516.5	2713000	-0.00574598	32.4885	2.25
2006-03-21	6525.3	6536.01	6458.03	6458.03	6458.01	2418800	-0.0103091	32.4885	2.25
2006-03-22	6419.46	6441.27	6387.36	6391.26	6391.24	2394400	-0.00439292	32.4885	2.25
2006-03-23	6412.66	6418.48	6344.73	6364.6	6364.58	2365200	-0.00749456	32.4885	2.25
2006-03-24	6366.96	6401.62	6351.89	6376.62	6376.6	2262000	0.00151723	32.4885	2.25
2006-03-27	6408.2	6430.23	6399.08	6421.85	6421.83	2107000	0.00213007	32.4885	2.25
2006-03-28	6433.23	6469.67	6424.94	6453.85	6453.83	2080400	0.00320525	32.4885	2.25
2006-03-29	6447.7	6498.03	6444.4	6498.03	6498	2410800	0.00780582	32.4885	2.25
2006-03-30	6540.81	6559.21	6504.75	6546.06	6546.04	3339400	0.000802653	32.4885	2.25
2006-03-31	6564.86	6632.63	6564.86	6613.97	6613.95	3188400	0.00748079	32.4885	2.375
2006-04-03	6627.32	6672.11	6615.98	6660.76	6660.73	3261800	0.00504577	32.3111	2.375
2006-04-04	6679.82	6684.1	6651.96	6665.6	6665.57	3068200	-0.00212876	32.3111	2.375
2006-04-06	6724.97	6760.82	6710.68	6760.82	6760.79	3445600	0.00533082	32.3111	2.375
2006-04-07	6758.82	6802.94	6722.39	6781.94	6781.91	3417600	0.00342073	32.3111	2.375
2006-04-10	6759.38	6815.73	6758.07	6780.64	6780.61	3157200	0.0031453	32.3111	2.375
2006-04-11	6772.96	6775.65	6723.23	6757.17	6757.14	3114200	-0.00233134	32.3111	2.375
2006-04-12	6710.62	6813.66	6709.83	6808.5	6808.47	3854600	0.0145858	32.3111	2.375
2006-04-13	6850.19	6868.74	6828.95	6855.74	6855.71	4511400	0.000810239	32.3111	2.375
2006-04-14	6888.18	6952.54	6876.47	6952.54	6952.51	4405200	0.00934352	32.3111	2.375
2006-04-17	6982.47	7015.91	6950.58	7000.09	7000.06	4893800	0.00252341	32.3111	2.375
2006-04-18	7007.45	7007.45	6918.46	6989.46	6989.43	3949000	-0.0025673	32.3111	2.375
2006-04-19	7073.32	7093.43	7038.78	7038.78	7038.75	4788200	-0.00488314	32.3111	2.375
2006-04-20	7061.38	7107.68	7030.89	7102.74	7102.71	4328400	0.00585726	32.3111	2.375
2006-04-21	7130.68	7160.74	7092.93	7093.05	7093.02	5321000	-0.00527725	32.3111	2.375
2006-04-24	7066.19	7141.29	7057.19	7096.04	7096.01	3933400	0.00422436	32.3111	2.375
2006-04-25	7125.9	7166.47	7052.9	7059.94	7059.91	4727400	-0.00925637	32.3111	2.375
2006-04-26	7080.62	7173.56	7047.96	7168.98	7168.95	4372800	0.0124791	32.3111	2.375
2006-04-27	7203.75	7229.35	7136.21	7136.21	7136.18	6353400	-0.00937568	32.3111	2.375
2006-04-28	7172.31	7184.37	7103.87	7171.77	7171.74	4622400	-7.5295e-05	32.3111	2.375
2006-05-02	7174.93	7217.37	7141.91	7199.6	7199.57	4970800	0.00343835	31.7619	2.375
2006-05-03	7242.04	7265.17	7233.84	7242.37	7242.34	5332200	4.5578e-05	31.7619	2.375
2006-05-04	7280.82	7351.87	7278.49	7345.04	7345.01	6041000	0.00882046	31.7619	2.375
2006-05-05	7409.65	7455.83	7355.42	7370.44	7370.41	6998600	-0.00529174	31.7619	2.375
2006-05-08	7438.41	7474.05	7401.99	7474.05	7474.02	5677000	0.0047913	31.7619	2.375
2006-05-09	7470.01	7476.07	7364.19	7388.94	7388.91	6234000	-0.0108527	31.7619	2.375
2006-05-10	7398.27	7426.37	7272.39	7324.71	7324.68	6624600	-0.00994287	31.7619	2.375
2006-05-11	7271.75	7361.45	7254.97	7361.45	7361.42	4911200	0.0123354	31.7619	2.375
2006-05-12	7269.92	7326.48	7267.79	7278.96	7278.93	4687600	0.00124349	31.7619	2.375
2006-05-15	7225.8	7240.92	7167.03	7176.35	7176.32	4617000	-0.00684349	31.7619	2.375
2006-05-16	7202.35	7202.9	7069.9	7069.9	7069.87	4663000	-0.0183899	31.7619	2.375
2006-05-17	7116.75	7144.28	7057.99	7116.83	7116.8	3889200	1.1252e-05	31.7619	2.375
2006-05-18	6989.48	7045.87	6987.65	7034.03	7034	3889200	0.00637384	31.7619	2.375
2006-05-19	7040.42	7097.27	7010.69	7074.15	7074.12	3370800	0.0047909	31.7619	2.375
2006-05-22	7111.42	7112.42	6938.26	6938.26	6938.23	3904600	-0.0243496	31.7619	2.375
2006-05-23	6874.09	6909.58	6833.98	6843.98	6843.95	3420800	-0.0043802	31.7619	2.375
2006-05-24	6904.28	6932.28	6791.11	6877.01	6876.98	3786400	-0.00394973	31.7619	2.375
2006-05-25	6892.27	6914.45	6842.92	6861.65	6861.62	3559400	-0.00444268	31.7619	2.375
2006-05-26	6951.76	6976.33	6856.55	6879.51	6879.48	4331000	-0.0103931	31.7619	2.375
2006-05-29	6913.1	6919.96	6864.76	6878.88	6878.85	2647400	-0.00495005	31.7619	2.375
2006-05-30	6910.3	6912.95	6829.4	6846.95	6846.92	3387400	-0.00916742	31.7619	2.375
2006-06-01	6874.66	6922.34	6868.42	6872.84	6872.81	2712400	-0.000264786	32.4796	2.375
2006-06-02	6951.42	6967.09	6885.39	6959.64	6959.61	2893400	0.00118252	32.4796	2.375
2006-06-05	6956.77	6967.38	6700.47	6715.27	6715.24	3368200	-0.0347144	32.4796	2.375
2006-06-06	6684.58	6738.78	6621.17	6730.27	6730.24	3033000	0.00683513	32.4796	2.375
2006-06-07	6691.5	6699.54	6612.74	6612.74	6612.72	2512200	-0.0117701	32.4796	2.375
2006-06-08	6562.1	6564.1	6331.81	6331.81	6331.79	3904600	-0.035094	32.4796	2.375
2006-06-09	6389.98	6451.17	6268.92	6444.63	6444.61	3532400	0.00855244	32.4796	2.375
2006-06-12	6384.32	6443.21	6339.24	6442.9	6442.88	2227200	0.00917562	32.4796	2.375
2006-06-13	6349.09	6401.55	6328.38	6337.21	6337.19	2461200	-0.00187112	32.4796	2.375
2006-06-14	6343.66	6494.92	6340.28	6469.01	6468.99	3233600	0.0197598	32.4796	2.375
2006-06-15	6531.81	6535.13	6418.77	6426.39	6426.37	3046800	-0.0161395	32.4796	2.375
2006-06-16	6589.7	6629.33	6550.13	6575.77	6575.75	3917800	-0.00211393	32.4796	2.375
2006-06-19	6576.55	6603.98	6541.33	6583.04	6583.02	3014800	0.000986875	32.4796	2.375
2006-06-20	6536.11	6552.17	6324.69	6363.55	6363.53	3614000	-0.026401	32.4796	2.375
2006-06-21	6354.43	6399.22	6290.63	6299.59	6299.57	2992200	-0.00863025	32.4796	2.375
2006-06-22	6427.71	6487.91	6397.13	6485.15	6485.13	2961800	0.0089363	32.4796	2.375
2006-06-23	6432.46	6462.91	6362.23	6452.31	6452.29	2878200	0.00308593	32.4796	2.375
2006-06-26	6464.4	6548.94	6448.51	6523.68	6523.66	2616600	0.00917027	32.4796	2.375
2006-06-27	6520.77	6622.81	6513.03	6572.39	6572.37	3366800	0.00791626	32.4796	2.375
2006-06-28	6500.38	6540.93	6481.65	6540.93	6540.91	2825600	0.00623814	32.4796	2.375
2006-06-29	6578.58	6623.39	6574.4	6607.39	6607.37	3457800	0.00437937	32.4796	2.375
2006-06-30	6731.07	6731.07	6682.38	6704.41	6704.38	3862400	-0.00396069	32.4796	2.5
2006-07-03	6727.23	6735.34	6705.25	6718.5	6718.47	2609800	-0.00129771	32.6317	2.5
2006-07-04	6748.47	6789.55	6722.39	6734.51	6734.48	3220000	-0.00206868	32.6317	2.5
2006-07-05	6709.21	6741.52	6651.55	6659.96	6659.93	3062600	-0.00734066	32.6317	2.5
2006-07-06	6630.04	6659.07	6608.49	6659.07	6659.04	2611600	0.00437852	32.6317	2.5
2006-07-07	6651.02	6671.74	6628.46	6660.61	6660.58	2908400	0.00144186	32.6317	2.5
2006-07-10	6609.86	6694.75	6588.55	6682.46	6682.43	2465400	0.0109836	32.6317	2.5
2006-07-11	6672.32	6702.64	6639.13	6639.13	6639.1	2405800	-0.00497427	32.6317	2.5
2006-07-12	6681.9	6725.42	6612.34	6634.09	6634.06	3078200	-0.00715516	32.6317	2.5
2006-07-13	6591.56	6624.04	6562.54	6567.6	6567.58	2418000	-0.00363495	32.6317	2.5
2006-07-14	6472.29	6489.65	6413.92	6428.03	6428.01	2973000	-0.00683842	32.6317	2.5
2006-07-17	6402.77	6416.41	6232.49	6257.8	6257.78	2806600	-0.0226418	32.6317	2.5
2006-07-18	6257.45	6293.12	6244.15	6285.31	6285.29	2340800	0.00445227	32.6317	2.5
2006-07-19	6317.58	6359.82	6277.24	6277.24	6277.22	2397000	-0.00638533	32.6317	2.5
2006-07-20	6423.61	6446.29	6393.89	6443.74	6443.72	2962800	0.00313381	32.6317	2.5
2006-07-21	6396.7	6423.52	6373.59	6420.01	6419.99	2504000	0.003644	32.6317	2.5
2006-07-24	6316.83	6363.68	6308.72	6359.63	6359.61	2160400	0.00677552	32.6317	2.5
2006-07-25	6433.32	6435.83	6390.99	6390.99	6390.97	2636800	-0.00657974	32.6317	2.5
2006-07-26	6389.49	6406.66	6360.11	6376.39	6376.37	2422600	-0.00205026	32.6317	2.5
2006-07-27	6379.4	6461.92	6373.11	6459.25	6459.23	2664800	0.0125169	32.6317	2.5
2006-07-28	6450.04	6490.36	6448.37	6480.07	6480.05	2875600	0.00465575	32.6317	2.5
2006-07-31	6528.23	6531.11	6428.26	6454.58	6454.56	2743000	-0.0112818	32.6317	2.5
2006-08-01	6464.59	6478.34	6435.93	6441.46	6441.44	2440000	-0.00357794	32.7895	2.5
2006-08-02	6426.23	6488.68	6421.78	6471.42	6471.4	2553000	0.00703211	32.7895	2.5
2006-08-03	6496.01	6514.9	6460.03	6462.32	6462.3	2971800	-0.00518625	32.7895	2.5
2006-08-04	6483.07	6491.67	6421.55	6442.61	6442.59	2714200	-0.00624086	32.7895	2.5
2006-08-07	6425.99	6450.06	6405.09	6416.61	6416.59	2215200	-0.00145975	32.7895	2.5
2006-08-08	6442.68	6502.14	6441.16	6502.14	6502.12	2314800	0.00922907	32.7895	2.5
2006-08-09	6493.89	6574.49	6488.59	6573.22	6573.2	2914200	0.0122161	32.7895	2.5
2006-08-10	6555.28	6606.28	6555.28	6578.61	6578.58	3393200	0.00355898	32.7895	2.5
2006-08-11	6612.48	6617.23	6559.27	6571.1	6571.08	3074800	-0.00625785	32.7895	2.5
2006-08-14	6588.47	6634.73	6587.36	6611.9	6611.88	2632200	0.00355616	32.7895	2.5
2006-08-15	6628.5	6628.5	6595.35	6615.13	6615.1	2668600	-0.00201707	32.7895	2.5
2006-08-16	6686.23	6699.83	6663.07	6696.63	6696.6	3827600	0.00155542	32.7895	2.5
2006-08-17	6752.99	6761.79	6722.58	6733.46	6733.43	3923000	-0.00289209	32.7895	2.5
2006-08-18	6761.4	6761.4	6719.75	6721.08	6721.05	2895800	-0.00596324	32.7895	2.5
2006-08-21	6715.72	6715.72	6498.18	6505.92	6505.9	3356200	-0.0312402	32.7895	2.5
2006-08-22	6524.72	6590.2	6517.28	6590.2	6590.18	2441800	0.0100357	32.7895	2.5
2006-08-23	6584.66	6587.46	6454.71	6556.33	6556.31	2765800	-0.00430244	32.7895	2.5
2006-08-24	6540.03	6570.62	6525.36	6550.64	6550.62	2255800	0.00162237	32.7895	2.5
2006-08-25	6594.82	6600.94	6526.22	6526.22	6526.2	2193400	-0.010402	32.7895	2.5
2006-08-28	6515.08	6515.08	6422.38	6444.76	6444.74	2308600	-0.0107935	32.7895	2.5
2006-08-29	6485.98	6500.89	6460.67	6479.91	6479.89	2170800	-0.000935838	32.7895	2.5
2006-08-30	6523.68	6602.81	6523.68	6587.12	6587.1	2964000	0.00972456	32.7895	2.5
2006-08-31	6647.67	6667.62	6611.77	6611.77	6611.75	2909800	-0.00540037	32.7895	2.5
2006-09-01	6631.83	6658.13	6625.23	6651.46	6651.43	2553800	0.00295995	32.9068	2.5
2006-09-04	6706.51	6761.65	6706.51	6750.78	6750.75	3043600	0.00660105	32.9068	2.5
2006-09-05	6764.95	6766.81	6725.58	6734.73	6734.7	2724000	-0.00446717	32.9068	2.5
2006-09-06	6712.8	6747.98	6661.56	6688.4	6688.37	2688400	-0.00363483	32.9068	2.5
2006-09-07	6638.79	6689.2	6630.25	6685.23	6685.2	2200600	0.00699524	32.9068	2.5
2006-09-08	6664.11	6718.83	6654.77	6693.11	6693.08	2326000	0.00435167	32.9068	2.5
2006-09-11	6714.36	6802.84	6674.55	6693.88	6693.85	2738200	-0.00305018	32.9068	2.5
2006-09-12	6698.38	6698.38	6620.71	6625.73	6625.7	2422000	-0.0108459	32.9068	2.5
2006-09-13	6687.71	6690.29	6631.97	6664.87	6664.84	2316600	-0.0034152	32.9068	2.5
2006-09-14	6687.57	6691.51	6550.03	6598.87	6598.85	2937200	-0.0132634	32.9068	2.5
2006-09-15	6585.03	6681.09	6575.87	6681.09	6681.06	2236400	0.0145876	32.9068	2.5
2006-09-18	6784.77	6886.3	6775.12	6882.48	6882.45	3550400	0.0144014	32.9068	2.5
2006-09-19	6897.59	6915.08	6858.85	6881.87	6881.84	3209400	-0.00227902	32.9068	2.5
2006-09-20	6850.4	6890.63	6839.69	6877.77	6877.74	2720000	0.0039954	32.9068	2.5
2006-09-21	6924.37	6938.93	6862.28	6889.89	6889.86	3393400	-0.00497951	32.9068	2.5
2006-09-22	6872.26	6890.9	6854.02	6885.6	6885.57	2570800	0.00194119	32.9068	2.5
2006-09-25	6879.68	6921.36	6844.33	6911.21	6911.18	2829800	0.00458303	32.9068	2.5
2006-09-26	6945.04	6958.79	6899.37	6901.75	6901.72	2707200	-0.00623323	32.9068	2.5
2006-09-27	6957.08	6961.71	6922.99	6946.27	6946.24	3394200	-0.00155382	32.9068	2.5
2006-09-28	6955.6	6961.92	6858.03	6885.12	6885.09	3316200	-0.0101328	32.9068	2.5
2006-09-29	6887.39	6903.72	6860.52	6883.05	6883.02	2687800	-0.000630185	32.9068	2.625
2006-10-02	6907.43	6961.78	6907.43	6960.95	6960.92	3468400	0.00774818	33.2063	2.625
2006-10-03	6942.07	6976.62	6935.8	6956.88	6956.85	3152200	0.00213338	33.2063	2.625
2006-10-04	6967.77	6980.67	6874.98	6874.98	6874.95	3203200	-0.013317	33.2063	2.625
2006-10-05	6955.74	7004.42	6926.73	6997.24	6997.21	4027200	0.0059663	33.2063	2.625
2006-10-11	6984.45	7022.49	6984.45	7006.67	7006.64	3780000	0.00318131	33.2063	2.625
2006-10-12	7032.76	7039.93	6983.46	6984.58	6984.55	3700800	-0.00685075	33.2063	2.625
2006-10-13	7060.19	7096.51	7046.65	7068.8	7068.77	4188000	0.00121949	33.2063	2.625
2006-10-14	7060.19	7096.51	7046.65	7068.8	7068.77	4188000	0.00121949	33.2063	2.625
2006-10-16	7102.97	7159.85	7099.11	7151.42	7151.39	4736800	0.00682105	33.2063	2.625
2006-10-17	7133.85	7133.85	7070.3	7075.13	7075.1	3628600	-0.00823121	33.2063	2.625
2006-10-18	7021.96	7035.45	6980.07	7017.6	7017.57	3244000	-0.00062089	33.2063	2.625
2006-10-19	7000.68	7045.99	6986.85	6995.83	6995.8	3080000	-0.000692804	33.2063	2.625
2006-10-20	7029.65	7048.09	7021.34	7039.37	7039.34	3082000	0.00138275	33.2063	2.625
2006-10-23	7041.7	7043.48	7008.13	7040.26	7040.23	3158600	-0.000204557	33.2063	2.625
2006-10-24	7075.81	7120.24	7070.17	7097.42	7097.39	3704800	0.00305405	33.2063	2.625
2006-10-25	7099.94	7110.93	7059.89	7059.89	7059.86	3388400	-0.00564087	33.2063	2.625
2006-10-26	7083.15	7119.55	7080.84	7080.84	7080.81	3492600	-0.000326134	33.2063	2.625
2006-10-27	7112.54	7132.29	7082.68	7086.74	7086.71	3355400	-0.00362737	33.2063	2.625
2006-10-30	7050.05	7050.05	6995.1	6995.2	6995.17	2819400	-0.00778003	33.2063	2.625
2006-10-31	7020.35	7025.21	7004.15	7021.32	7021.29	2393000	0.000138131	33.2063	2.625
2006-11-01	7036.07	7058.69	7013.99	7013.99	7013.96	3055200	-0.00313806	32.8235	2.625
2006-11-02	7008.42	7089.7	7005.13	7078.1	7078.07	3360600	0.00994235	32.8235	2.625
2006-11-03	7079.71	7186.98	7079.71	7161.61	7161.58	4542400	0.0115683	32.8235	2.625
2006-11-06	7036.89	7160.66	7036.89	7120.44	7120.41	3831400	0.0118731	32.8235	2.625
2006-11-07	7198.9	7219.06	7180.75	7184.65	7184.62	4562600	-0.00197947	32.8235	2.625
2006-11-08	7200.77	7207.33	7176.66	7178.34	7178.31	4177600	-0.00311497	32.8235	2.625
2006-11-09	7209.9	7242.45	7146.72	7151.13	7151.1	5517600	-0.00815129	32.8235	2.625
2006-11-10	7159.8	7176.06	7130.57	7174.2	7174.17	3426600	0.00201128	32.8235	2.625
2006-11-13	7182.78	7191.09	7136.06	7136.06	7136.03	3744600	-0.00650441	32.8235	2.625
2006-11-14	7185.66	7216.64	7168.85	7204.04	7204.01	4906000	0.00255786	32.8235	2.625
2006-11-15	7254.47	7269.01	7229.02	7236.85	7236.82	4926600	-0.00242886	32.8235	2.625
2006-11-16	7272.5	7290.25	7240.25	7257.48	7257.45	4700000	-0.00206532	32.8235	2.625
2006-11-17	7282.38	7287.91	7251.65	7259.54	7259.51	4341200	-0.00313632	32.8235	2.625
2006-11-20	7266.4	7270.28	7228.97	7261.48	7261.45	4126200	-0.000677078	32.8235	2.625
2006-11-21	7258.63	7320.06	7245.42	7309.69	7309.66	4161600	0.00703439	32.8235	2.625
2006-11-22	7330.01	7350.63	7314.36	7348.77	7348.74	4604400	0.00255938	32.8235	2.625
2006-11-23	7371.3	7430.9	7368.01	7384.69	7384.66	5207800	0.00181652	32.8235	2.625
2006-11-24	7394.75	7427.36	7366.08	7427.36	7427.33	4488200	0.00440987	32.8235	2.625
2006-11-27	7494.59	7506.07	7463.88	7498.15	7498.12	5589200	0.000475017	32.8235	2.625
2006-11-28	7447.67	7483.43	7444.94	7444.94	7444.91	5025800	-0.000366555	32.8235	2.625
2006-11-29	7476.54	7513.51	7431.87	7474.19	7474.16	5273000	-0.00031433	32.8235	2.625
2006-11-30	7527.47	7567.72	7500.24	7567.72	7567.69	5726800	0.00534708	32.8235	2.625
2006-12-01	7587.51	7621.81	7557.62	7613.57	7613.54	6260800	0.0034346	32.5235	2.625
2006-12-04	7622.09	7659.84	7590.92	7647.01	7646.98	6067800	0.00326943	32.5235	2.625
2006-12-05	7700.15	7703.25	7575.14	7609.9	7609.87	6159200	-0.0117206	32.5235	2.625
2006-12-06	7634.79	7697.24	7620.98	7693.33	7693.3	4674400	0.00766754	32.5235	2.625
2006-12-07	7697.12	7716.85	7669.22	7686.52	7686.49	5082000	-0.00137715	32.5235	2.625
2006-12-08	7658.04	7658.04	7601.3	7636.3	7636.27	4391200	-0.00283888	32.5235	2.625
2006-12-11	7635.69	7635.72	7582.62	7612.12	7612.09	4119800	-0.0030868	32.5235	2.625
2006-12-12	7604.75	7604.75	7441.01	7458.56	7458.53	5038400	-0.0192235	32.5235	2.625
2006-12-13	7480.04	7494.49	7369.09	7450.3	7450.27	4593600	-0.00397595	32.5235	2.625
2006-12-14	7456.31	7492.3	7428.38	7480.41	7480.38	3802600	0.00323217	32.5235	2.625
2006-12-15	7546.81	7568.02	7531.48	7538.82	7538.79	4302600	-0.00105876	32.5235	2.625
2006-12-18	7568.82	7648.06	7561.88	7624.62	7624.59	4289400	0.00737239	32.5235	2.625
2006-12-19	7624.75	7648.76	7598.88	7598.88	7598.85	4629400	-0.00339291	32.5235	2.625
2006-12-20	7627.94	7661.94	7614.71	7648.35	7648.32	4862200	0.00267571	32.5235	2.625
2006-12-21	7655.64	7685.88	7614.45	7620.94	7620.91	4726600	-0.00453263	32.5235	2.625
2006-12-22	7636.73	7660.33	7621.48	7652.47	7652.44	3634800	0.00206112	32.5235	2.625
2006-12-25	7658.05	7667.44	7635.16	7646.81	7646.78	3786800	-0.0014677	32.5235	2.625
2006-12-26	7668.92	7749.46	7668.92	7727.59	7727.56	5094600	0.00765035	32.5235	2.625
2006-12-27	7761.09	7790.31	7733.18	7733.18	7733.15	5135000	-0.0035961	32.5235	2.625
2006-12-28	7777.86	7782.42	7720.29	7732.93	7732.9	4540000	-0.00577661	32.5235	2.625
2006-12-29	7747.62	7823.72	7747.62	7823.72	7823.69	4915000	0.00982238	32.5235	2.75
2007-01-02	7871.41	7937.26	7843.6	7920.8	7920.77	5710600	0.00627456	32.7681	2.75
2007-01-03	7954.96	7999.42	7917.3	7917.3	7917.27	5951400	-0.00473417	32.7681	2.75
2007-01-04	7929.89	7955.9	7901.24	7934.51	7934.48	5717400	0.000582559	32.7681	2.75
2007-01-05	7940.2	7942.23	7821.71	7835.57	7835.54	5181400	-0.0131773	32.7681	2.75
2007-01-08	7778.57	7797.57	7736.11	7736.71	7736.68	4292400	-0.00538143	32.7681	2.75
2007-01-09	7778.38	7827.93	7778.38	7790.01	7789.98	4516000	0.00149515	32.7681	2.75
2007-01-10	7737.25	7748.79	7682.82	7698.52	7698.49	5153200	-0.00500565	32.7681	2.75
2007-01-11	7724.1	7748.96	7599.55	7618.55	7618.52	5735400	-0.0136651	32.7681	2.75
2007-01-12	7713.63	7769.31	7704.39	7761.71	7761.68	4478600	0.00623313	32.7681	2.75
2007-01-15	7809.91	7814.85	7741.49	7783.5	7783.47	3817600	-0.00338162	32.7681	2.75
2007-01-16	7792.77	7831.2	7780.65	7792.08	7792.05	3743600	-8.85362e-05	32.7681	2.75
2007-01-17	7757.8	7841.26	7747.58	7833.98	7833.95	4016600	0.00981982	32.7681	2.75
2007-01-18	7852.26	7896.95	7830.23	7895.18	7895.15	4237200	0.00546599	32.7681	2.75
2007-01-19	7859.47	7892.61	7840.08	7840.08	7840.05	4385000	-0.0024671	32.7681	2.75
2007-01-22	7866.17	7871.01	7784.21	7842.47	7842.44	4297000	-0.00301286	32.7681	2.75
2007-01-23	7837.44	7869.55	7818.58	7852.36	7852.33	3795400	0.00190367	32.7681	2.75
2007-01-24	7943.24	7949.48	7916.39	7935.54	7935.51	4488800	-0.000969402	32.7681	2.75
2007-01-25	7982.64	7990.55	7917.65	7923.77	7923.74	4337000	-0.00737477	32.7681	2.75
2007-01-26	7825.75	7883.5	7793.91	7821.32	7821.29	3465200	-0.000566102	32.7681	2.75
2007-01-29	7831.57	7838.92	7746.37	7751.79	7751.76	3143600	-0.0101869	32.7681	2.75
2007-01-30	7763.53	7778.24	7725.41	7739.91	7739.88	3010000	-0.00304238	32.7681	2.75
2007-01-31	7759.79	7778.69	7637.54	7699.64	7699.61	3180000	-0.00775149	32.7681	2.75
2007-02-01	7751.3	7757.63	7679.78	7701.54	7701.51	2706600	-0.00641954	32.9686	2.75
2007-02-02	7754.16	7801.63	7751.53	7777.03	7777	3134800	0.00294934	32.9686	2.75
2007-02-05	7786.77	7823.94	7772.05	7783.12	7783.09	2786200	-0.000468731	32.9686	2.75
2007-02-06	7816.3	7875.75	7802.94	7875.75	7875.72	3497800	0.00760593	32.9686	2.75
2007-02-07	7894.77	7894.77	7850.06	7850.06	7850.03	3214400	-0.00566324	32.9686	2.75
2007-02-08	7875.52	7884.73	7790.63	7842.22	7842.19	2895200	-0.00422827	32.9686	2.75
2007-02-09	7847.18	7884.55	7822.53	7859.53	7859.5	3363400	0.00157376	32.9686	2.75
2007-02-12	7826.46	7826.46	7764.51	7776.36	7776.33	2787000	-0.00640137	32.9686	2.75
2007-02-13	7782.07	7800.87	7725.81	7736.83	7736.8	2776200	-0.00581333	32.9686	2.75
2007-02-14	7800.98	7812.18	7764.31	7809.45	7809.42	3006200	0.00108579	32.9686	2.75
2007-02-26	7939.4	7950.2	7899.55	7900.2	7900.17	4170000	-0.00493736	32.9686	2.75
2007-02-27	7908.79	7939.5	7881.92	7901.96	7901.93	3971200	-0.000863606	32.9686	2.75
2007-03-01	7707.63	7761.4	7663.17	7678.67	7678.64	4230600	-0.00375731	33.0123	2.75
2007-03-02	7653.35	7695.15	7625.99	7670.77	7670.74	3742200	0.00227612	33.0123	2.75
2007-03-03	7653.35	7695.15	7625.99	7670.77	7670.74	3742200	0.00227612	33.0123	2.75
2007-03-05	7565.95	7565.95	7306.07	7344.56	7344.53	4410800	-0.0292614	33.0123	2.75
2007-03-06	7379.08	7452.84	7349.98	7451.06	7451.03	3320600	0.0097546	33.0123	2.75
2007-03-07	7516.21	7519.46	7449.67	7480.89	7480.86	3883200	-0.00469915	33.0123	2.75
2007-03-08	7517.77	7573.87	7510.44	7573.87	7573.84	3586200	0.00746233	33.0123	2.75
2007-03-09	7615.81	7619.35	7550.83	7568.2	7568.17	3310400	-0.00625145	33.0123	2.75
2007-03-12	7611.15	7640.14	7590.82	7629.15	7629.12	3009600	0.00236495	33.0123	2.75
2007-03-13	7664.7	7694.59	7661.76	7684	7683.97	3403200	0.00251801	33.0123	2.75
2007-03-14	7552.73	7575.52	7526.48	7570.27	7570.24	3609400	0.00232234	33.0123	2.75
2007-03-15	7631.67	7708.98	7631.67	7695.96	7695.93	4206400	0.00842411	33.0123	2.75
2007-03-16	7707.15	7743.37	7676.39	7719.8	7719.77	4291000	0.00164132	33.0123	2.75
2007-03-19	7739.56	7759.66	7713.78	7737.46	7737.43	3562800	-0.000271346	33.0123	2.75
2007-03-20	7784.27	7798.27	7736.2	7736.2	7736.17	3932400	-0.00617525	33.0123	2.75
2007-03-21	7780.3	7784.19	7746.35	7757.03	7757	3279800	-0.00299089	33.0123	2.75
2007-03-22	7843.64	7856.99	7822.63	7823.67	7823.64	3989400	-0.00254604	33.0123	2.75
2007-03-23	7834.62	7879.09	7806.89	7859.32	7859.29	3837000	0.00315264	33.0123	2.75
2007-03-26	7878.59	7887.33	7853.15	7877.82	7877.79	3623800	-9.77358e-05	33.0123	2.75
2007-03-27	7876.76	7928.03	7839.22	7845.17	7845.14	4038400	-0.00401051	33.0123	2.75
2007-03-28	7832.62	7841.4	7769.3	7788.14	7788.11	3720800	-0.00567881	33.0123	2.75
2007-03-29	7765.07	7863.63	7764.05	7848.33	7848.3	4128600	0.0107224	33.0123	2.75
2007-03-30	7877.75	7888.82	7839.91	7884.41	7884.38	4225600	0.000845439	33.0123	2.875
2007-04-02	7888.17	7931.99	7866.59	7884.99	7884.96	4390000	-0.000403096	33.1453	2.875
2007-04-03	7894.87	7932.91	7879.88	7932.91	7932.88	4498600	0.00481832	33.1453	2.875
2007-04-04	7989.65	8021.59	7970.46	8004.61	8004.58	4993200	0.00187242	33.1453	2.875
2007-04-09	8048.34	8066.77	8026.33	8056.56	8056.53	4772200	0.00102136	33.1453	2.875
2007-04-10	8064.54	8064.54	8002.49	8048.39	8048.36	4616600	-0.00200258	33.1453	2.875
2007-04-11	8073.67	8105.82	8055.67	8084.45	8084.42	4297800	0.00133524	33.1453	2.875
2007-04-12	8043.78	8090.94	8039.13	8075.2	8075.17	4192200	0.00390617	33.1453	2.875
2007-04-13	8100.08	8108.5	7999.69	8002.3	8002.27	4552400	-0.0120715	33.1453	2.875
2007-04-14	8100.08	8108.5	7999.69	8002.3	8002.27	4552400	-0.0120715	33.1453	2.875
2007-04-16	8088.83	8096.84	8030.5	8043.54	8043.51	4500200	-0.00559908	33.1453	2.875
2007-04-17	8100.61	8100.61	7952.18	7959.29	7959.26	5567400	-0.0174456	33.1453	2.875
2007-04-18	7981.36	8003.31	7946.35	8003.31	8003.28	3931400	0.00275018	33.1453	2.875
2007-04-19	7978.59	7991.69	7883.92	7888.63	7888.6	4428800	-0.0112752	33.1453	2.875
2007-04-20	7915.91	7945.7	7912.49	7942.67	7942.64	3683600	0.0033805	33.1453	2.875
2007-04-23	8009.55	8062.7	8006.42	8010.46	8010.43	4000600	0.000113634	33.1453	2.875
2007-04-24	8011.81	8051.67	7998.22	8045.01	8044.98	4030600	0.00414385	33.1453	2.875
2007-04-25	8035.74	8041.27	7984.65	7984.65	7984.62	3929400	-0.00635789	33.1453	2.875
2007-04-26	8046.72	8052.55	8000.04	8000.04	8000.01	3566400	-0.00580114	33.1453	2.875
2007-04-27	8019.49	8026.51	7949.42	7949.42	7949.39	3479200	-0.0087375	33.1453	2.875
2007-04-30	7956.03	7956.03	7843.05	7875.42	7875.39	3466400	-0.0101319	33.1453	2.875
2007-05-02	7900.76	7951.69	7890.54	7903.04	7903.01	3193200	0.000288614	33.2605	2.875
2007-05-03	7954.16	7965.93	7861.43	7926.66	7926.63	4287600	-0.00345731	33.2605	2.875
2007-05-04	7990.97	8066.06	7990.97	8066.06	8066.03	3767600	0.00939684	33.2605	2.875
2007-05-07	8122.2	8132.8	8095.04	8115.27	8115.24	3750000	-0.000853239	33.2605	2.875
2007-05-08	8111.51	8113.31	8083.18	8095.84	8095.81	2965800	-0.00193181	33.2605	2.875
2007-05-09	8092.1	8093.51	8043.46	8052.7	8052.67	2886200	-0.00486893	33.2605	2.875
2007-05-10	8094.72	8105.09	8071.5	8096.86	8096.83	3357000	0.000264326	33.2605	2.875
2007-05-11	8026.36	8049.5	8018.64	8031.54	8031.51	2934200	0.000645395	33.2605	2.875
2007-05-14	8072.15	8072.15	8013.83	8030.56	8030.53	2857600	-0.00515226	33.2605	2.875
2007-05-15	8022.58	8041.55	7968.92	7975.03	7975	2612000	-0.00592706	33.2605	2.875
2007-05-16	7988.97	8014.88	7978.25	7988.57	7988.54	2492000	-5.0118e-05	33.2605	2.875
2007-05-17	8029.6	8080.63	8029.6	8037.96	8037.93	3142400	0.00104113	33.2605	2.875
2007-05-18	8066.01	8075.21	8013.89	8034.14	8034.11	2836000	-0.0039511	33.2605	2.875
2007-05-21	8067.23	8159.26	8043.9	8141.59	8141.56	3614200	0.00921752	33.2605	2.875
2007-05-22	8158.99	8205.89	8158.29	8188.63	8188.6	4077400	0.00363276	33.2605	2.875
2007-05-23	8232.53	8256.25	8214.58	8221.79	8221.76	3983000	-0.00130461	33.2605	2.875
2007-05-24	8231.65	8249.48	8207.96	8216.41	8216.38	3395800	-0.00185142	33.2605	2.875
2007-05-25	8170.58	8170.58	8130.17	8159.97	8159.94	3235600	-0.00129854	33.2605	2.875
2007-05-28	8194.83	8201.65	8154.22	8156.82	8156.79	2887600	-0.00463832	33.2605	2.875
2007-05-29	8178.7	8229.44	8166.46	8181.49	8181.46	3047000	0.000341135	33.2605	2.875
2007-05-30	8163.81	8177.76	8110.28	8147.34	8147.31	3248600	-0.00201747	33.2605	2.875
2007-05-31	8204.72	8220.81	8144.95	8144.95	8144.92	4230600	-0.00728477	33.2605	2.875
2007-06-01	8236.76	8261.67	8224.28	8249.9	8249.87	4198400	0.00159536	32.9321	2.875
2007-06-04	8310.09	8317.6	8282.79	8294.79	8294.76	4053200	-0.00184111	32.9321	2.875
2007-06-05	8321.42	8321.42	8267.59	8303.99	8303.96	4299400	-0.00209456	32.9321	2.875
2007-06-06	8330.72	8376.97	8313.59	8314.68	8314.65	4775800	-0.00192541	32.9321	2.875
2007-06-07	8298.97	8368.56	8263.61	8355.26	8355.23	3844000	0.00678277	32.9321	2.875
2007-06-08	8288.26	8308.45	8279.96	8300.71	8300.68	4241600	0.00150215	32.9321	2.875
2007-06-11	8351.03	8359.75	8328.61	8338.88	8338.85	4133600	-0.00145496	32.9321	2.875
2007-06-12	8371.7	8396.22	8345.01	8370.26	8370.23	4774400	-0.000172059	32.9321	2.875
2007-06-13	8388.49	8388.49	8336.53	8346.39	8346.36	4398600	-0.00501885	32.9321	2.875
2007-06-14	8421.21	8476.13	8409	8450.72	8450.69	4853400	0.00350422	32.9321	2.875
2007-06-15	8519.38	8578.33	8511.07	8573.64	8573.61	5280000	0.00636898	32.9321	2.875
2007-06-20	8651.26	8761.88	8636.47	8755.88	8755.85	6320400	0.0120931	32.9321	2.875
2007-06-21	8789.09	8871.72	8722.15	8851.99	8851.96	5581200	0.00715664	32.9321	2.875
2007-06-22	8879.99	8884.03	8799.29	8846.39	8846.36	5979200	-0.00378385	32.9321	3.125
2007-06-23	8879.99	8884.03	8799.29	8846.39	8846.36	5979200	-0.00378385	32.9321	3.125
2007-06-25	8882.3	8985.93	8882.3	8939.19	8939.16	6503800	0.00640494	32.9321	3.125
2007-06-26	8965.82	8983.96	8856.29	8865.75	8865.72	5709600	-0.0111613	32.9321	3.125
2007-06-27	8862.29	8887.88	8820.68	8844.22	8844.19	5225800	-0.00203901	32.9321	3.125
2007-06-28	8914.69	8914.69	8841.96	8892.83	8892.8	5698600	-0.00245217	32.9321	3.125
2007-06-29	8932.18	8932.95	8849.04	8883.21	8883.18	5464800	-0.00548239	32.9321	3.125
2007-07-02	8903.77	8939.49	8849.35	8939.49	8939.46	5468400	0.00401186	32.7894	3.125
2007-07-03	8983.24	9019.93	8977.09	8996.2	8996.17	6580400	0.00144268	32.7894	3.125
2007-07-04	9069.32	9112.74	9034.5	9068.98	9068.95	7220200	-3.74718e-05	32.7894	3.125
2007-07-05	9114.06	9148.78	9086.19	9148.78	9148.75	7038200	0.00380958	32.7894	3.125
2007-07-06	9169.56	9199.66	9118.26	9188.31	9188.28	7483000	0.00204481	32.7894	3.125
2007-07-09	9246.44	9369.84	9239.2	9369.84	9369.81	8013400	0.0133456	32.7894	3.125
2007-07-10	9404.76	9404.76	9306.62	9384.73	9384.7	7632600	-0.0021297	32.7894	3.125
2007-07-11	9322.69	9341.32	9263.26	9290.95	9290.92	8176800	-0.00340462	32.7894	3.125
2007-07-12	9346.95	9400.37	9316.91	9354.41	9354.38	8373600	0.000798117	32.7894	3.125
2007-07-13	9530.72	9540.35	9411.04	9471.3	9471.26	8507000	-0.00623457	32.7894	3.125
2007-07-16	9514.09	9539.2	9403.73	9417.32	9417.29	8678600	-0.0101712	32.7894	3.125
2007-07-17	9444.87	9513.95	9337.67	9509.73	9509.7	7041800	0.00686726	32.7894	3.125
2007-07-18	9512.39	9574.69	9482.55	9485.35	9485.31	9296000	-0.00284261	32.7894	3.125
2007-07-19	9449.72	9529.35	9441.79	9473.31	9473.27	8738400	0.00249635	32.7894	3.125
2007-07-20	9537.24	9585.9	9487.95	9585.9	9585.86	7902400	0.00510212	32.7894	3.125
2007-07-23	9576.06	9637.18	9563.72	9621.57	9621.53	7442400	0.00475255	32.7894	3.125
2007-07-24	9674.24	9745.32	9643.27	9744.06	9744.02	9247000	0.00721704	32.7894	3.125
2007-07-25	9683.97	9763.26	9656.04	9740.13	9740.09	8173600	0.00579929	32.7894	3.125
2007-07-26	9793.76	9807.91	9566.42	9566.42	9566.38	10397800	-0.0232127	32.7894	3.125
2007-07-27	9244.62	9376.95	9162.28	9162.28	9162.25	9371200	-0.00890679	32.7894	3.125
2007-07-30	9037.35	9136.45	8996.81	9072.57	9072.54	7294800	0.00389724	32.7894	3.125
2007-07-31	9211.8	9307.81	9173.48	9287.25	9287.22	7159400	0.0081906	32.7894	3.125
2007-08-01	9188.6	9265.7	8891.88	8891.88	8891.85	8423400	-0.0322922	32.9525	3.125
2007-08-02	9076.11	9080.07	8727.64	8950.57	8950.54	7133200	-0.0138319	32.9525	3.125
2007-08-03	9104.34	9134.6	9025.7	9057.82	9057.79	5842800	-0.0051096	32.9525	3.125
2007-08-06	8865.58	8960.75	8856.91	8941.73	8941.7	4639600	0.00858944	32.9525	3.125
2007-08-07	9068.04	9068.83	8862.31	8862.31	8862.28	4858800	-0.0226874	32.9525	3.125
2007-08-08	8961.12	9099.46	8938.54	9099.46	9099.43	4875000	0.0154378	32.9525	3.125
2007-08-09	9213.47	9219.02	9140.47	9182.6	9182.57	5712600	-0.00335054	32.9525	3.125
2007-08-10	8870.27	8969.31	8870.27	8931.31	8931.28	5535000	0.00688142	32.9525	3.125
2007-08-13	9030.82	9030.93	8913.4	8938.96	8938.93	5061000	-0.0101719	32.9525	3.125
2007-08-14	8952.54	9023.26	8840.26	8910.99	8910.96	4770600	-0.00464112	32.9525	3.125
2007-08-15	8782.05	8808.59	8561.02	8593.04	8593.01	5640000	-0.0215223	32.9525	3.125
2007-08-16	8397.24	8438.08	8166.08	8201.37	8201.34	5927000	-0.0233255	32.9525	3.125
2007-08-17	8209.91	8307.37	7987.61	8090.29	8090.26	5981200	-0.0145702	32.9525	3.125
2007-08-20	8496.97	8516.75	8397.26	8515.6	8515.57	4327200	0.00219253	32.9525	3.125
2007-08-21	8542.13	8586.73	8424.01	8479.08	8479.05	4632800	-0.00738104	32.9525	3.125
2007-08-22	8487.24	8512.45	8432.32	8493.46	8493.43	4030000	0.000732833	32.9525	3.125
2007-08-23	8699.4	8735.1	8686.06	8732.84	8732.81	4880200	0.00384388	32.9525	3.125
2007-08-24	8727.09	8741.64	8668.05	8690.09	8690.06	4262400	-0.00423967	32.9525	3.125
2007-08-27	8849.96	8849.96	8704.59	8718.31	8718.28	3802600	-0.0148758	32.9525	3.125
2007-08-28	8697.15	8753.39	8672.81	8727.55	8727.52	3465200	0.00349533	32.9525	3.125
2007-08-29	8514.47	8643.32	8514.47	8643.32	8643.29	4016600	0.0151331	32.9525	3.125
2007-08-30	8782.35	8825.92	8750.62	8771.21	8771.18	4963200	-0.00126841	32.9525	3.125
2007-08-31	8807.7	8982.16	8785.7	8982.16	8982.13	5018800	0.0198077	32.9525	3.125
2007-09-03	9018.89	9019.41	8947.06	8979.96	8979.93	4732000	-0.00431646	32.9841	3.125
2007-09-04	9019.61	9027.77	8883.87	8922.98	8922.95	4340200	-0.0107133	32.9841	3.125
2007-09-05	9017.51	9026.3	8902.14	8913.85	8913.82	4022400	-0.0114954	32.9841	3.125
2007-09-06	8896.67	9017.08	8841.64	9017.08	9017.05	3979000	0.0135343	32.9841	3.125
2007-09-07	9056.14	9078.47	9000.95	9018.08	9018.05	4220600	-0.00420263	32.9841	3.125
2007-09-10	8868	8953.45	8845.9	8937.58	8937.55	3702800	0.0078462	32.9841	3.125
2007-09-11	8981.34	9017.3	8953.37	9003.12	9003.09	4252000	0.00242506	32.9841	3.125
2007-09-12	9078.09	9084.97	9011.26	9018.12	9018.09	4346400	-0.00660599	32.9841	3.125
2007-09-13	9062.31	9062.31	8924.62	8927.42	8927.39	4022800	-0.0148847	32.9841	3.125
2007-09-14	8995.53	9046.51	8952.88	9031.63	9031.6	3897200	0.00401306	32.9841	3.125
2007-09-17	9039.28	9044.37	8874.71	8899.91	8899.88	3917000	-0.0154183	32.9841	3.125
2007-09-19	9090.9	9090.9	8900.8	8926.38	8926.35	5922000	-0.0180973	32.9841	3.125
2007-09-20	8987.52	9109.52	8950.62	8983.03	8983	4652800	-0.000499499	32.9841	3.125
2007-09-21	9018.68	9105.28	8994.01	9105.28	9105.25	5025000	0.00960236	32.9841	3.25
2007-09-26	9180.93	9269.62	9178.77	9257.47	9257.44	5422200	0.00833685	32.9841	3.25
2007-09-27	9337.04	9413.65	9291.72	9413.65	9413.62	6081200	0.00820499	32.9841	3.25
2007-09-28	9447.33	9474.05	9411.95	9411.95	9411.92	5558800	-0.00374496	32.9841	3.25
2007-09-29	9447.33	9474.05	9411.95	9411.95	9411.92	5558800	-0.00374496	32.9841	3.25
2007-10-01	9523.98	9555.07	9474.4	9488.5	9488.46	6169000	-0.00372538	32.5519	3.25
2007-10-02	9597.96	9642.95	9582.7	9623.25	9623.21	6702600	0.00263494	32.5519	3.25
2007-10-03	9650.03	9783.75	9618.14	9700.07	9700.03	6654200	0.00518548	32.5519	3.25
2007-10-04	9663.53	9676.35	9574.01	9627.39	9627.35	5009200	-0.0037399	32.5519	3.25
2007-10-05	9645.63	9670.13	9565	9617.26	9617.22	4570200	-0.00294124	32.5519	3.25
2007-10-08	9736.93	9744.97	9683.14	9717.17	9717.13	5043600	-0.00202936	32.5519	3.25
2007-10-09	9743.61	9743.61	9591.94	9639.83	9639.79	5534400	-0.0106511	32.5519	3.25
2007-10-11	9707.93	9729.47	9661.23	9697.67	9697.63	5261600	-0.00105684	32.5519	3.25
2007-10-12	9677.33	9731.16	9490.01	9496.47	9496.43	5735600	-0.0186891	32.5519	3.25
2007-10-15	9565.36	9577.04	9431.66	9518.45	9518.42	4416000	-0.00490417	32.5519	3.25
2007-10-16	9468.88	9618.03	9461.27	9592.47	9592.43	5134200	0.0130522	32.5519	3.25
2007-10-17	9582.19	9616.26	9492.89	9562.16	9562.12	4530400	-0.00209036	32.5519	3.25
2007-10-18	9605.49	9667.07	9574.96	9637.07	9637.03	5548400	0.00328771	32.5519	3.25
2007-10-19	9666.58	9673.96	9609.58	9611.72	9611.68	4674200	-0.00567526	32.5519	3.25
2007-10-22	9278.89	9381.65	9275.72	9360.63	9360.6	4841400	0.00880927	32.5519	3.25
2007-10-23	9419.54	9512.56	9419.54	9502.39	9502.35	4732400	0.0087955	32.5519	3.25
2007-10-24	9593.2	9640.49	9442.62	9442.62	9442.59	4686600	-0.0156965	32.5519	3.25
2007-10-25	9546.85	9573.29	9503.83	9568.26	9568.22	4653800	0.00224264	32.5519	3.25
2007-10-26	9637.49	9661.94	9573	9631.51	9631.47	4960800	-0.000620542	32.5519	3.25
2007-10-29	9743.73	9822.37	9735.43	9809.88	9809.84	5997200	0.00678892	32.5519	3.25
2007-10-30	9854.27	9859.65	9727.58	9757.93	9757.89	5465400	-0.00977646	32.5519	3.25
2007-10-31	9777.58	9787.9	9664.64	9711.37	9711.33	5636800	-0.00677161	32.5519	3.25
2007-11-01	9780.59	9785.75	9556.22	9598.23	9598.19	6153600	-0.018645	32.3324	3.25
2007-11-02	9373.41	9433.07	9248.34	9273.09	9273.06	5893000	-0.0107026	32.3324	3.25
2007-11-05	9251.86	9313.85	9129.49	9308.6	9308.57	5045200	0.00613274	32.3324	3.25
2007-11-06	9324.61	9368.46	9278.01	9292.8	9292.77	4565600	-0.00341146	32.3324	3.25
2007-11-07	9437.43	9437.43	9300.22	9300.22	9300.19	5016400	-0.0145389	32.3324	3.25
2007-11-08	9096.03	9105.63	8890.1	8937.58	8937.55	5887000	-0.0174197	32.3324	3.25
2007-11-09	8962.24	9016.73	8853.81	8970.92	8970.89	5196200	0.000968473	32.3324	3.25
2007-11-12	8755.37	8765.51	8626.58	8670.61	8670.58	4941200	-0.00968089	32.3324	3.25
2007-11-13	8673.2	8742.41	8599.39	8727.21	8727.18	4718400	0.0062272	32.3324	3.25
2007-11-14	8965.66	8993.89	8940.96	8942.93	8942.9	4834800	-0.00253528	32.3324	3.25
2007-11-15	8920.03	8962.21	8897.89	8905.41	8905.38	3789200	-0.00163902	32.3324	3.25
2007-11-16	8767.21	8790.57	8678.55	8764.82	8764.79	4065000	-0.000272567	32.3324	3.25
2007-11-19	8818.42	8838.28	8680.71	8680.71	8680.68	3681800	-0.0156162	32.3324	3.25
2007-11-20	8483.61	8680.86	8372.05	8680.86	8680.83	4796600	0.0232507	32.3324	3.25
2007-11-21	8676.96	8704.08	8484.11	8484.11	8484.08	4278200	-0.0222255	32.3324	3.25
2007-11-22	8431.03	8573.74	8390.85	8499.37	8499.34	3930800	0.00810575	32.3324	3.25
2007-11-23	8550.7	8559.05	8342.2	8342.2	8342.17	3927200	-0.024384	32.3324	3.25
2007-11-26	8462.93	8534.27	8407.34	8528.33	8528.3	3959000	0.00772787	32.3324	3.25
2007-11-27	8319.69	8454.36	8207.97	8375.76	8375.73	4142800	0.00673935	32.3324	3.25
2007-11-28	8429.09	8440.12	8276.26	8276.26	8276.23	3672600	-0.0181313	32.3324	3.25
2007-11-29	8454.57	8481.45	8376.09	8447.03	8447	4048000	-0.00089183	32.3324	3.25
2007-11-30	8499.23	8590.63	8499.23	8586.4	8586.37	4540600	0.0102562	32.3324	3.25
2007-12-03	8623.12	8645.62	8565.08	8583.84	8583.81	3307600	-0.00455523	32.4175	3.25
2007-12-04	8557.32	8656.89	8557	8651.28	8651.25	3484000	0.0109801	32.4175	3.25
2007-12-05	8626.52	8705.87	8601.13	8676.95	8676.92	4147000	0.005846	32.4175	3.25
2007-12-06	8784.69	8797.61	8654.86	8694.41	8694.38	4336000	-0.010277	32.4175	3.25
2007-12-07	8774.57	8804.93	8722.38	8722.38	8722.35	4121200	-0.00594792	32.4175	3.25
2007-12-10	8700.48	8706.58	8594.95	8598.03	8598	3179600	-0.0117752	32.4175	3.25
2007-12-11	8648.88	8659.36	8569.54	8638.33	8638.3	3011800	-0.00121979	32.4175	3.25
2007-12-12	8495.59	8554.12	8451.65	8490.84	8490.81	3783000	-0.000559114	32.4175	3.25
2007-12-13	8485.56	8522.14	8187.95	8187.95	8187.92	4780800	-0.0350725	32.4175	3.25
2007-12-14	8186.25	8202.94	7922.66	8118.08	8118.05	5018200	-0.00832737	32.4175	3.25
2007-12-17	8041.6	8092.96	7830.85	7830.85	7830.82	4238600	-0.0262075	32.4175	3.25
2007-12-18	7730.79	7913.88	7664.62	7807.39	7807.36	5093400	0.00990844	32.4175	3.25
2007-12-19	7881.01	8020.39	7865.48	8014.31	8014.28	4126800	0.0169141	32.4175	3.25
2007-12-20	8044.17	8048	7840.71	7857.08	7857.05	3574200	-0.0232578	32.4175	3.25
2007-12-21	7903.14	8006.56	7810.27	7941.44	7941.41	4020400	0.00484615	32.4175	3.375
2007-12-24	8074.44	8135.48	8061.31	8135.48	8135.45	3149200	0.00755966	32.4175	3.375
2007-12-25	8166.18	8181.61	8119.85	8167.07	8167.04	3340600	0.000108943	32.4175	3.375
2007-12-26	8125.45	8173.9	8071.63	8156.39	8156.36	2853000	0.00380778	32.4175	3.375
2007-12-27	8169.19	8355.28	8169.19	8313.72	8313.69	4360200	0.0176921	32.4175	3.375
2007-12-28	8269.32	8460.18	8269.32	8396.95	8396.92	4325200	0.0154341	32.4175	3.375
2007-12-31	8450.32	8506.28	8414.79	8506.28	8506.25	3607200	0.00662223	32.4175	3.375
2008-01-02	8491.57	8532.92	8319.58	8323.05	8323.02	4372600	-0.0198456	32.368	3.375
2008-01-03	8171.68	8243.93	8130.41	8184.2	8184.17	3636400	0.00153212	32.368	3.375
2008-01-04	8134.04	8247.18	8097.85	8221.1	8221.07	4603600	0.0107031	32.368	3.375
2008-01-07	7959.92	8015.93	7883.37	7883.37	7883.34	4539800	-0.00961691	32.368	3.375
2008-01-08	7909.26	8011.07	7895.78	7962.91	7962.88	4618800	0.00678324	32.368	3.375
2008-01-09	7842.16	8085.06	7818.31	8085.06	8085.03	4682400	0.0309736	32.368	3.375
2008-01-10	8153.08	8177.13	8057.27	8057.27	8057.24	4480000	-0.0117514	32.368	3.375
2008-01-11	8134.11	8151.95	8026.34	8029.31	8029.28	3920400	-0.012884	32.368	3.375
2008-01-14	8254	8260.88	8097.68	8173.41	8173.38	6106000	-0.00976373	32.368	3.375
2008-01-15	8316.24	8546.2	8312.02	8428.84	8428.81	7548600	0.0135397	32.368	3.375
2008-01-16	8286.31	8375.06	8179.54	8179.54	8179.51	7645200	-0.0128851	32.368	3.375
2008-01-17	8245.19	8300.29	8004.47	8101.63	8101.6	6393800	-0.0174114	32.368	3.375
2008-01-18	7934.86	8184.65	7883.91	8184.65	8184.62	5977400	0.0314801	32.368	3.375
2008-01-21	8167.48	8220.63	8099.59	8110.2	8110.17	5519000	-0.00701315	32.368	3.375
2008-01-22	7595.17	7741.99	7566.75	7581.96	7581.93	4674600	-0.00173926	32.368	3.375
2008-01-23	7708.27	7708.27	7384.61	7408.4	7408.37	5692200	-0.0389024	32.368	3.375
2008-01-24	7639.23	7653.08	7412.97	7517.05	7517.02	5326400	-0.0159938	32.368	3.375
2008-01-25	7648.29	7739.59	7648.29	7739.59	7739.56	4640400	0.0119373	32.368	3.375
2008-01-28	7678.81	7705.61	7478.2	7485.79	7485.76	3969400	-0.0251367	32.368	3.375
2008-01-29	7593.71	7603.38	7447.44	7576.42	7576.39	3867400	-0.00227689	32.368	3.375
2008-01-30	7604.29	7667.07	7507.52	7543.5	7543.47	4061000	-0.00799418	32.368	3.375
2008-01-31	7528.18	7579.43	7400.74	7521.13	7521.1	4342600	-0.00093652	32.368	3.375
2008-02-01	7613.58	7706.03	7583.65	7673.99	7673.96	4123200	0.00793453	31.614	3.375
2008-02-12	7568.3	7619.98	7530.37	7553.3	7553.27	3811000	-0.00198195	31.614	3.375
2008-02-13	7644.8	7655.89	7533.6	7550.55	7550.52	3561200	-0.0123286	31.614	3.375
2008-02-14	7711.45	7865.28	7707	7865.28	7865.25	4326600	0.0199482	31.614	3.375
2008-02-15	7766.49	7888.15	7761.93	7876.37	7876.34	3882600	0.0141479	31.614	3.375
2008-02-18	7925.3	7988.02	7872.71	7890.9	7890.87	4036800	-0.00434052	31.614	3.375
2008-02-19	7985.47	8024.41	7932.79	8024.41	8024.38	4502800	0.00487635	31.614	3.375
2008-02-20	8000.12	8040.83	7855.48	7894.47	7894.44	4148400	-0.013206	31.614	3.375
2008-02-21	7982.35	8085.93	7972.13	8085.93	8085.9	4585400	0.0129761	31.614	3.375
2008-02-22	8013.35	8108.71	7986.97	8108.71	8108.68	4923400	0.0119001	31.614	3.375
2008-02-25	8228.92	8307.75	8228.92	8286.31	8286.28	6325000	0.00697414	31.614	3.375
2008-02-26	8379.55	8386.54	8258.87	8307.67	8307.64	6403800	-0.00857801	31.614	3.375
2008-02-27	8401.12	8462.08	8362.94	8462.08	8462.05	6403600	0.00725617	31.614	3.375
2008-02-29	8367.45	8473.71	8367.45	8412.76	8412.73	5924600	0.00541498	31.614	3.375
2008-03-03	8213.7	8265.85	8147.27	8262.87	8262.84	5371400	0.00598633	30.6042	3.375
2008-03-04	8279.02	8471.07	8279.02	8470.11	8470.08	6154200	0.0230813	30.6042	3.375
2008-03-05	8493.97	8559.59	8439.35	8483.95	8483.92	6387800	-0.00117961	30.6042	3.375
2008-03-06	8559.08	8658.64	8526.37	8658.64	8658.61	6635600	0.011632	30.6042	3.375
2008-03-07	8537.24	8624.65	8513.24	8531.38	8531.35	6186600	-0.000686446	30.6042	3.375
2008-03-10	8500.81	8507.29	8286.57	8299.37	8299.34	5125200	-0.0236965	30.6042	3.375
2008-03-11	8206.74	8381.6	8206.74	8381.6	8381.57	4787000	0.0213068	30.6042	3.375
2008-03-12	8577.85	8577.85	8424.1	8435.3	8435.27	5224600	-0.0166184	30.6042	3.375
2008-03-13	8408.46	8447.98	8198.77	8210.99	8210.96	4257000	-0.0234846	30.6042	3.375
2008-03-14	8293.12	8315.23	8120.49	8161.39	8161.36	4559200	-0.0158842	30.6042	3.375
2008-03-17	8041.31	8053.08	7900.8	8005.46	8005.43	4595400	-0.00445824	30.6042	3.375
2008-03-18	8039.29	8082.57	7955.48	8057.82	8057.79	4114800	0.0023049	30.6042	3.375
2008-03-19	8215.8	8233.47	8142.73	8179.35	8179.32	4831800	-0.00443654	30.6042	3.375
2008-03-20	8151.53	8343.38	8124.67	8337.62	8337.59	5514200	0.0228289	30.6042	3.375
2008-03-21	8453.56	8539.91	8412.52	8524.99	8524.96	6460000	0.00844977	30.6042	3.375
2008-03-24	9049.23	9049.23	8781.02	8865.35	8865.32	8697000	-0.0203201	30.6042	3.375
2008-03-25	8853.78	8899.26	8761.01	8795.09	8795.06	6914000	-0.00662886	30.6042	3.375
2008-03-26	8776.19	8842.52	8712.39	8768.02	8767.99	6933600	-0.00093103	30.6042	3.375
2008-03-27	8698.16	8708.92	8559.1	8605.95	8605.92	6124400	-0.0106011	30.6042	3.375
2008-03-28	8591.91	8668.22	8564.03	8623.48	8623.45	5444200	0.00367442	30.6042	3.5
2008-03-31	8605.9	8627.53	8499.03	8572.59	8572.56	4984600	-0.00387066	30.6042	3.5
2008-04-01	8593.2	8608.95	8419.72	8419.72	8419.69	5053400	-0.0201881	30.3495	3.5
2008-04-02	8578.59	8619.78	8519.67	8605.32	8605.29	5023400	0.00311595	30.3495	3.5
2008-04-03	8593.85	8621.59	8555.62	8596.34	8596.31	4691600	0.000289769	30.3495	3.5
2008-04-07	8638.63	8729.79	8619.99	8729.79	8729.76	4730800	0.0105526	30.3495	3.5
2008-04-08	8717.06	8725.69	8672.85	8672.85	8672.82	4826000	-0.00507166	30.3495	3.5
2008-04-09	8684.66	8759.75	8628.62	8667.93	8667.9	5174000	-0.00192644	30.3495	3.5
2008-04-10	8682.1	8829.4	8681.89	8829.4	8829.37	4983000	0.016966	30.3495	3.5
2008-04-11	8872.65	8937.12	8840.04	8909.58	8909.55	7167000	0.00416219	30.3495	3.5
2008-04-14	8877.47	8928.87	8839.12	8892.68	8892.65	6673800	0.00171332	30.3495	3.5
2008-04-15	8931.08	8951.56	8885.32	8924.78	8924.75	6236200	-0.00070538	30.3495	3.5
2008-04-16	9007.63	9068.97	8981.91	9066.04	9066.01	7499400	0.00648452	30.3495	3.5
2008-04-17	9185.58	9194.86	9063.69	9090.43	9090.4	8117200	-0.0103587	30.3495	3.5
2008-04-18	9092.93	9123.07	9025.01	9074.34	9074.31	6308800	-0.00204443	30.3495	3.5
2008-04-21	9156.77	9160.1	9047.66	9083.32	9083.29	6144600	-0.0080213	30.3495	3.5
2008-04-22	9067.9	9081.29	8997.02	9037.25	9037.22	5248000	-0.0033801	30.3495	3.5
2008-04-23	9032.61	9079.43	8951.53	9008.49	9008.46	5812200	-0.00267034	30.3495	3.5
2008-04-24	9025.47	9064.15	8974.79	8990.33	8990.3	5208400	-0.00389339	30.3495	3.5
2008-04-25	9053.3	9062.97	8945.22	8947.83	8947.8	5443800	-0.0116499	30.3495	3.5
2008-04-28	8965.73	9079.6	8953.95	9079.6	9079.57	5140800	0.0127005	30.3495	3.5
2008-04-29	9056.16	9077.77	8891.74	8891.74	8891.71	5244800	-0.0181556	30.3495	3.5
2008-04-30	8917.62	8962.99	8882.57	8919.92	8919.89	5097200	0.000257894	30.3495	3.5
2008-05-02	8998.06	9010.71	8950.28	8963.63	8963.6	5657600	-0.00382635	30.6017	3.5
2008-05-05	8968.54	8976.22	8814.48	8837.07	8837.04	5174600	-0.014659	30.6017	3.5
2008-05-06	8852.2	8862.5	8782.96	8857.37	8857.34	4739600	0.000584027	30.6017	3.5
2008-05-07	8919.93	8977.9	8902.19	8926.34	8926.31	5208200	0.000718633	30.6017	3.5
2008-05-08	8865.73	8880.71	8806.99	8866.62	8866.59	5033200	0.000100347	30.6017	3.5
2008-05-09	8895.05	8896.31	8792.39	8792.39	8792.36	5184000	-0.0115413	30.6017	3.5
2008-05-12	8808.59	8838.99	8754.27	8830.05	8830.02	4324000	0.00243625	30.6017	3.5
2008-05-13	8894.94	8995.35	8859.24	8989.53	8989.5	4869000	0.0106341	30.6017	3.5
2008-05-14	9038.85	9056.8	8994.17	9018.42	9018.39	4821000	-0.00226021	30.6017	3.5
2008-05-15	9093.21	9158.95	9087.95	9157.18	9157.15	6043800	0.00703489	30.6017	3.5
2008-05-16	9211.21	9241.52	9171.39	9197.41	9197.38	6284600	-0.00149815	30.6017	3.5
2008-05-19	9249.57	9295.2	9207.27	9295.2	9295.17	5674400	0.00493319	30.6017	3.5
2008-05-20	9309.95	9309.95	9057.31	9068.89	9068.86	6496800	-0.0258928	30.6017	3.5
2008-05-21	9036.57	9079.91	8973.15	9015.57	9015.54	5356800	-0.00232389	30.6017	3.5
2008-05-22	8898.94	9008.03	8878.06	9008.03	9008	5864600	0.0122587	30.6017	3.5
2008-05-23	9007.21	9050.78	8834.73	8834.73	8834.7	5748800	-0.019149	30.6017	3.5
2008-05-26	8808.74	8811.07	8706.78	8707.83	8707.8	4512800	-0.0114557	30.6017	3.5
2008-05-27	8779.34	8789.77	8723.72	8778.39	8778.36	4165000	-0.000108231	30.6017	3.5
2008-05-28	8826.94	8834.52	8665.73	8665.73	8665.7	4378400	-0.0182634	30.6017	3.5
2008-05-29	8773.81	8794.02	8675.71	8684.92	8684.89	4699200	-0.0101312	30.6017	3.5
2008-05-30	8762.3	8765.99	8548.32	8619.08	8619.05	5922200	-0.016345	30.6017	3.5
2008-06-02	8638.48	8724.47	8631.46	8724.47	8724.44	3714200	0.00995421	30.366	3.5
2008-06-03	8664.66	8693.48	8558.46	8579.43	8579.4	3860400	-0.00983656	30.366	3.5
2008-06-04	8594.88	8635.94	8562.13	8627.8	8627.77	3460400	0.00383018	30.366	3.5
2008-06-05	8649.72	8745.9	8520.8	8738.46	8738.43	4056600	0.0102593	30.366	3.5
2008-06-06	8802.51	8809.33	8745.35	8745.35	8745.32	4092600	-0.00649362	30.366	3.5
2008-06-09	8522.37	8596.23	8514.93	8587.96	8587.93	3553800	0.0076962	30.366	3.5
2008-06-10	8581.99	8602.11	8370	8370	8369.97	4150800	-0.0247018	30.366	3.5
2008-06-11	8402.31	8423.42	8297.92	8345.59	8345.56	3919600	-0.00675049	30.366	3.5
2008-06-12	8212.34	8216.43	8053.07	8062.31	8062.28	4918400	-0.0182688	30.366	3.5
2008-06-13	8119.49	8161.64	8042.89	8105.59	8105.56	4248200	-0.00171198	30.366	3.5
2008-06-16	8191.22	8227.39	8139.84	8169.77	8169.74	3585400	-0.00261868	30.366	3.5
2008-06-17	8182.35	8203.98	8067.96	8201.79	8201.76	3545600	0.00237584	30.366	3.5
2008-06-18	8158.64	8253.85	8148.61	8217.58	8217.55	3427200	0.00722424	30.366	3.5
2008-06-19	8075.26	8107.2	8044.66	8047.74	8047.71	3587000	-0.00340788	30.366	3.5
2008-06-20	8088.38	8088.38	7897.97	7902.44	7902.41	4130200	-0.0229885	30.366	3.5
2008-06-23	7767.59	7916.92	7749.62	7876.49	7876.46	3589600	0.0140198	30.366	3.5
2008-06-24	7888.75	7928.41	7738.12	7738.12	7738.09	3847200	-0.0190943	30.366	3.5
2008-06-25	7751.12	7855.06	7679.08	7855.06	7855.03	4147400	0.0134097	30.366	3.5
2008-06-26	7872.56	7904.9	7801.52	7811.8	7811.77	3821200	-0.00771798	30.366	3.5
2008-06-27	7489.97	7586.5	7466.2	7548.76	7548.73	4494400	0.0078491	30.366	3.625
2008-06-30	7602.51	7604.42	7479.21	7523.54	7523.51	3914600	-0.0103873	30.366	3.625
2008-07-01	7528.54	7569.18	7407.98	7407.98	7407.95	3657400	-0.0160137	30.4068	3.625
2008-07-02	7386.28	7485.28	7351.74	7353.86	7353.83	4238600	-0.00438921	30.4068	3.625
2008-07-03	7190.75	7439.47	7115.07	7394.1	7394.07	4977200	0.0282794	30.4068	3.625
2008-07-04	7405.34	7416.25	7226.84	7228.41	7228.38	4143200	-0.0238922	30.4068	3.625
2008-07-07	7207.92	7343.63	7179.24	7341.11	7341.08	3441200	0.0184783	30.4068	3.625
2008-07-08	7274.94	7274.94	7016.21	7051.85	7051.82	4377000	-0.0306655	30.4068	3.625
2008-07-09	7153.68	7225.6	7042.46	7048.25	7048.22	4629800	-0.0147379	30.4068	3.625
2008-07-10	7028.63	7141.02	6976.6	7075.65	7075.62	3936000	0.00668978	30.4068	3.625
2008-07-11	7095.76	7258.31	7044.48	7244.76	7244.73	4526400	0.0209985	30.4068	3.625
2008-07-14	7214.21	7270.49	7140.47	7156.96	7156.93	3766400	-0.00793573	30.4068	3.625
2008-07-15	7022.98	7036.42	6832.3	6834.24	6834.21	4275000	-0.0268746	30.4068	3.625
2008-07-16	6846.02	6867.73	6708.46	6710.64	6710.61	4331600	-0.019775	30.4068	3.625
2008-07-17	6892.35	6976.96	6859.97	6974.51	6974.48	4572200	0.0119204	30.4068	3.625
2008-07-18	7075.5	7075.5	6782.2	6815.32	6815.29	5042000	-0.036772	30.4068	3.625
2008-07-21	6991.71	7097.65	6991.71	7085.67	7085.64	4139200	0.0134388	30.4068	3.625
2008-07-22	7029.84	7098.68	6998.13	7065.65	7065.62	3731800	0.00509401	30.4068	3.625
2008-07-23	7194.22	7330.83	7177.73	7309.83	7309.8	4987600	0.0160698	30.4068	3.625
2008-07-24	7357.15	7368.08	7294.13	7368.08	7368.05	4996800	0.00148565	30.4068	3.625
2008-07-25	7213.32	7234.12	7170.36	7233.62	7233.59	3616200	0.00281428	30.4068	3.625
2008-07-29	7052.58	7052.58	6958.89	7014.47	7014.44	4042800	-0.00540368	30.4068	3.625
2008-07-30	7147.26	7151.33	7049.58	7070.35	7070.32	3467000	-0.0107607	30.4068	3.625
2008-07-31	7135.04	7172.48	6965.08	7024.06	7024.03	3700600	-0.0155542	30.4068	3.625
2008-08-01	6920.75	7008	6903.85	7002.54	7002.51	3308000	0.0118181	31.1915	3.625
2008-08-04	6947.25	7010.93	6927.31	6977.36	6977.33	3136600	0.00433407	31.1915	3.625
2008-08-05	7005.17	7005.17	6809.96	6813.4	6813.37	4177000	-0.0273755	31.1915	3.625
2008-08-06	6941.5	7026.24	6921.97	7026.24	7026.21	4241600	0.0122078	31.1915	3.625
2008-08-07	7022.28	7082.36	6993.2	7024.58	7024.55	3941800	0.000327571	31.1915	3.625
2008-08-08	7000.75	7216.58	7000.75	7209.04	7209.01	4943200	0.0297525	31.1915	3.625
2008-08-11	7313.08	7357.69	7278.9	7325.62	7325.59	4737000	0.00171474	31.1915	3.625
2008-08-12	7337.67	7337.67	7260.12	7293.8	7293.77	4271800	-0.00597875	31.1915	3.625
2008-08-13	7272.49	7311.3	7213.11	7292.34	7292.31	4123000	0.00272941	31.1915	3.625
2008-08-14	7265.01	7353.31	7253.63	7326.07	7326.04	4276400	0.00840468	31.1915	3.625
2008-08-15	7374.38	7376.69	7181.69	7196.5	7196.47	3853200	-0.0241213	31.1915	3.625
2008-08-18	7189.68	7213.69	6996.78	7000.74	7000.71	3594600	-0.0262793	31.1915	3.625
2008-08-19	6876.23	6998.24	6849.83	6978.6	6978.57	3468400	0.0148875	31.1915	3.625
2008-08-20	6927.46	7053.56	6898.29	7040.9	7040.87	3446000	0.0163754	31.1915	3.625
2008-08-21	6989.94	7017.1	6918.48	6918.48	6918.45	3318600	-0.0102233	31.1915	3.625
2008-08-22	6966.12	6994.8	6837.25	6911.64	6911.61	3240400	-0.00782071	31.1915	3.625
2008-08-25	6974.07	7050.31	6935.59	7030.72	7030.69	3047200	0.008123	31.1915	3.625
2008-08-26	6945.14	6980.85	6917.31	6964.6	6964.57	2548200	0.00280195	31.1915	3.625
2008-08-27	6950.88	7106.64	6929.87	7080.97	7080.94	3440000	0.0187157	31.1915	3.625
2008-08-28	7090.32	7127.84	7025.3	7033.37	7033.34	3807800	-0.00803204	31.1915	3.625
2008-08-29	7092.85	7111.7	7021.32	7046.11	7046.08	3494400	-0.00658977	31.1915	3.625
2008-09-01	6967.22	6967.22	6801.22	6813.09	6813.06	3445000	-0.0221222	31.9566	3.625
2008-09-02	6802.96	6811.57	6675.09	6699.82	6699.79	3458400	-0.0151611	31.9566	3.625
2008-09-03	6706.87	6748.52	6552.1	6584.93	6584.91	3934800	-0.0181813	31.9566	3.625
2008-09-04	6534.67	6603.1	6384.14	6412.63	6412.61	4126400	-0.0186758	31.9566	3.625
2008-09-05	6227.07	6347.47	6211.35	6307.28	6307.26	3958400	0.0128809	31.9566	3.625
2008-09-08	6560.73	6668.45	6548.36	6658.69	6658.66	3317200	0.0149313	31.9566	3.625
2008-09-09	6598.61	6598.61	6407.75	6424.77	6424.75	3529400	-0.0263449	31.9566	3.625
2008-09-10	6396.28	6497.72	6396.28	6458.01	6457.99	3995200	0.00965092	31.9566	3.625
2008-09-11	6438.49	6438.49	6249.52	6251.95	6251.93	3718000	-0.0289726	31.9566	3.625
2008-09-12	6338.61	6354.68	6171.35	6310.68	6310.66	3648800	-0.00440628	31.9566	3.625
2008-09-15	6198.3	6202.14	6020.7	6052.45	6052.43	3130600	-0.0235306	31.9566	3.625
2008-09-16	5748.17	5851.9	5724.52	5756.59	5756.57	3532000	0.0014648	31.9566	3.625
2008-09-17	5953.88	6027.29	5747.3	5800.87	5800.85	4704800	-0.0256992	31.9566	3.625
2008-09-18	5558.05	5681.83	5530.19	5641.95	5641.93	4143800	0.0150953	31.9566	3.625
2008-09-19	5910.76	5982.64	5858.19	5970.38	5970.36	4413200	0.0100867	31.9566	3.625
2008-09-22	6156.86	6156.86	6032.16	6110.6	6110.58	4353800	-0.00751353	31.9566	3.625
2008-09-23	6016.56	6182.21	6011.71	6182.21	6182.19	4144000	0.0275323	31.9566	3.625
2008-09-24	6136.98	6198.48	6100.33	6132.6	6132.58	4209000	-0.000713687	31.9566	3.625
2008-09-25	6056.7	6164.59	6028.77	6060.83	6060.81	3768200	0.00068187	31.9566	3.625
2008-09-26	6095.14	6095.14	5881.58	5929.63	5929.61	3924400	-0.0271545	31.9566	3.5
2008-09-30	5534.72	5719.28	5534.72	5719.28	5719.26	2947000	0.0333458	31.9566	3.5
2008-10-01	5854	5854	5727.72	5764.01	5763.99	2825800	-0.0153724	32.6889	3.5
2008-10-02	5764.48	5840.09	5672.39	5703.72	5703.7	3026800	-0.0105404	32.6889	3.5
2008-10-03	5611.51	5747.73	5558.35	5742.23	5742.21	3179600	0.023295	32.6889	3.5
2008-10-06	5566.56	5590.52	5505.7	5505.7	5505.68	2945200	-0.0109331	32.6889	3.5
2008-10-07	5352.9	5539.31	5352.08	5524.66	5524.64	3008200	0.0320873	32.6889	3.5
2008-10-08	5374.27	5411.72	5206.4	5206.4	5206.38	3213800	-0.0312359	32.6889	3.5
2008-10-09	5183.43	5295.05	5130.71	5130.71	5130.69	3804400	-0.0101709	32.6889	3.25
2008-10-13	4996.06	5025.73	4971.36	5020.44	5020.42	2205000	0.00487982	32.6889	3.25
2008-10-14	5321.25	5321.25	5277.3	5291.56	5291.54	3236800	-0.00557951	32.6889	3.25
2008-10-15	5225.05	5246.26	5178.68	5246.26	5246.24	2673600	0.00405928	32.6889	3.25
2008-10-16	5069.07	5085.97	5069.07	5075.97	5075.95	1698000	0.00136127	32.6889	3.25
2008-10-17	4993.79	5024.43	4924.73	4960.4	4960.38	3068400	-0.00668633	32.6889	3.25
2008-10-20	4845.31	4931.84	4805.68	4931.84	4931.82	2195600	0.0178585	32.6889	3.25
2008-10-21	4988.85	5045.45	4890.32	4942.72	4942.7	3491800	-0.0092466	32.6889	3.25
2008-10-22	4843.71	4955.61	4839.17	4862.59	4862.57	2598000	0.00389781	32.6889	3.25
2008-10-23	4706.13	4730.51	4706.13	4730.51	4730.49	1710800	0.00518045	32.6889	3.25
2008-10-24	4599.13	4603.56	4579.62	4579.62	4579.6	1659800	-0.00424206	32.6889	3.25
2008-10-27	4301.33	4391.95	4301.33	4366.87	4366.85	2183600	0.0152372	32.6889	3.25
2008-10-28	4160.53	4425.9	4110.09	4399.97	4399.95	4329200	0.0575505	32.6889	3.25
2008-10-29	4622.55	4622.55	4395.61	4406.52	4406.5	4528000	-0.0467339	32.6889	3.25
2008-10-30	4448.51	4684.11	4448.51	4683.64	4683.62	4037400	0.052856	32.6889	3
2008-10-31	4707.75	4911.8	4659.67	4870.66	4870.64	4772600	0.0346047	32.6889	3
2008-11-03	4925.74	5010.57	4836.51	4995.06	4995.04	4325600	0.014073	33.1155	3
2008-11-04	4991.25	5015.12	4876	4992.63	4992.61	4130200	0.00027646	33.1155	3
2008-11-05	5077.01	5095.98	4965.4	4978.26	4978.24	4516600	-0.0194504	33.1155	3
2008-11-06	4699.09	4741.14	4688.11	4694.12	4694.1	3419000	-0.00105759	33.1155	3
2008-11-07	4468.08	4777.23	4468.08	4742.33	4742.31	3785800	0.0613798	33.1155	3
2008-11-10	4711.61	4772.32	4657.47	4740.27	4740.25	3235200	0.00608288	33.1155	2.75
2008-11-11	4652.63	4706.18	4593.86	4638.57	4638.55	3284600	-0.00302196	33.1155	2.75
2008-11-12	4587.2	4673.33	4545.86	4615.57	4615.55	2692800	0.00618452	33.1155	2.75
2008-11-13	4425.25	4438.82	4374.64	4437.83	4437.81	3261800	0.00284279	33.1155	2.75
2008-11-14	4537.43	4541.35	4422.75	4452.7	4452.68	3154600	-0.0186736	33.1155	2.75
2008-11-17	4362.53	4475.93	4362.53	4439.8	4439.78	2769800	0.0177122	33.1155	2.75
2008-11-18	4366.34	4376.28	4265.05	4305.18	4305.16	3185400	-0.0140071	33.1155	2.75
2008-11-19	4266	4320.85	4226.49	4284.09	4284.07	3091600	0.00424047	33.1155	2.75
2008-11-20	4120.51	4191.37	4089.93	4089.93	4089.91	3195600	-0.00742137	33.1155	2.75
2008-11-21	3962.69	4194.71	3955.43	4171.1	4171.08	3333800	0.0525931	33.1155	2.75
2008-11-24	4158.76	4172.49	4081.66	4160.54	4160.52	2829600	0.000428078	33.1155	2.75
2008-11-25	4280.43	4323.94	4220.97	4266.49	4266.47	3618400	-0.00325667	33.1155	2.75
2008-11-26	4265.65	4315.08	4244.05	4271.8	4271.78	2964600	0.00144173	33.1155	2.75
2008-11-27	4348.49	4472.07	4348.49	4453.75	4453.73	3900600	0.024206	33.1155	2.75
2008-11-28	4444.37	4476.33	4419.03	4460.49	4460.47	3740400	0.00362709	33.1155	2.75
2008-12-01	4436.12	4567.76	4418.24	4518.43	4518.41	4199000	0.0185545	33.1459	2.75
2008-12-02	4310.5	4356.98	4292.08	4356.98	4356.96	3566600	0.010783	33.1459	2.75
2008-12-03	4346.05	4379.25	4289.13	4307.26	4307.24	4004000	-0.00892536	33.1459	2.75
2008-12-04	4347.66	4347.66	4209.91	4254.96	4254.94	3747400	-0.0213219	33.1459	2.75
2008-12-05	4213.07	4261.32	4190.02	4225.07	4225.05	2784400	0.00284828	33.1459	2.75
2008-12-08	4278.61	4424.09	4278.61	4418.33	4418.31	3766800	0.0326555	33.1459	2.75
2008-12-09	4479.14	4524.38	4456.44	4472.66	4472.64	4553800	-0.0014467	33.1459	2.75
2008-12-10	4470.73	4658.87	4470.73	4658.87	4658.85	5116600	0.0420826	33.1459	2.75
2008-12-11	4665.04	4694.4	4617.17	4655.57	4655.55	5446400	-0.00203004	33.1459	2.75
2008-12-12	4600.97	4654.75	4401.05	4481.27	4481.25	5326000	-0.0260163	33.1459	2
2008-12-15	4604.5	4676.46	4588.14	4613.72	4613.7	3884800	0.00200244	33.1459	2
2008-12-16	4570.52	4616.89	4532.41	4616.89	4616.87	3529400	0.0101455	33.1459	2
2008-12-17	4706.23	4725.06	4628.22	4648.02	4648	5395800	-0.0123687	33.1459	2
2008-12-18	4674.36	4694.81	4625.69	4694.81	4694.79	4140400	0.00437497	33.1459	2
2008-12-19	4661.69	4723.7	4622.49	4694.52	4694.5	4417200	0.00704253	33.1459	2
2008-12-22	4735.17	4750.96	4535.54	4535.54	4535.52	4325600	-0.042159	33.1459	2
2008-12-23	4517.05	4523.13	4359.55	4405.86	4405.84	3253400	-0.0246156	33.1459	2
2008-12-24	4330.42	4439.13	4325.46	4423.09	4423.07	3077800	0.0213998	33.1459	2
2008-12-25	4430.1	4434.43	4385.78	4413.45	4413.43	2211800	-0.00375836	33.1459	2
2008-12-26	4398.53	4466.75	4396.26	4425.08	4425.06	2233200	0.00603617	33.1459	2
2008-12-29	4429.35	4429.35	4381.49	4416.16	4416.14	1828000	-0.00297785	33.1459	2
2008-12-30	4463.3	4602.21	4463.3	4589.04	4589.02	3194800	0.028172	33.1459	2
2008-12-31	4627.98	4627.98	4537.52	4591.22	4591.2	3320800	-0.00794294	33.1459	2
2009-01-05	4725.26	4778.52	4687.57	4698.31	4698.29	3626800	-0.00570333	33.3301	2
2009-01-06	4719.54	4754.88	4679.43	4727.26	4727.24	4336400	0.00163569	33.3301	2
2009-01-07	4780.44	4817.44	4752.91	4789.84	4789.82	4666800	0.00196633	33.3301	2
2009-01-08	4670.62	4687.4	4532.74	4535.79	4535.77	3958600	-0.0288677	33.3301	1.5
2009-01-09	4515.1	4546.71	4472.45	4502.74	4502.72	3040600	-0.00273745	33.3301	1.5
2009-01-10	4515.1	4546.71	4472.45	4502.74	4502.72	3040600	-0.00273745	33.3301	1.5
2009-01-12	4487.68	4523.01	4431.04	4453.9	4453.88	3008000	-0.00752734	33.3301	1.5
2009-01-13	4442.38	4532.36	4423.14	4532.36	4532.34	2691200	0.0202549	33.3301	1.5
2009-01-14	4538.25	4579.24	4521.47	4521.47	4521.45	3055800	-0.00369741	33.3301	1.5
2009-01-15	4350.49	4351.47	4315.62	4320.77	4320.75	2904600	-0.00683146	33.3301	1.5
2009-01-16	4374.78	4382.43	4313.19	4353.7	4353.68	2642200	-0.00481843	33.3301	1.5
2009-01-17	4374.78	4382.43	4313.19	4353.7	4353.68	2642200	-0.00481843	33.3301	1.5
2009-01-19	4389.08	4398.53	4366.19	4366.76	4366.74	2035000	-0.00508542	33.3301	1.5
2009-01-20	4304.35	4304.35	4242.61	4242.61	4242.59	2569600	-0.0143437	33.3301	1.5
2009-01-21	4164.68	4265.33	4164.19	4247.97	4247.95	2581800	0.0199991	33.3301	1.5
2009-02-02	4277.1	4285.12	4240.08	4259.98	4259.96	2399800	-0.00400274	34.2772	1.5
2009-02-03	4300.56	4389.87	4295.26	4372.81	4372.79	2919000	0.0168001	34.2772	1.5
2009-02-04	4422.56	4422.56	4366.41	4389.97	4389.95	3048800	-0.007369	34.2772	1.5
2009-02-05	4380.8	4422.41	4363.25	4363.25	4363.23	2846200	-0.00400607	34.2772	1.5
2009-02-06	4438.3	4507.3	4432.16	4471.25	4471.23	3491000	0.00742406	34.2772	1.5
2009-02-09	4562.68	4574.74	4494.59	4494.59	4494.57	3619200	-0.0149233	34.2772	1.5
2009-02-10	4524.05	4533.95	4491.84	4526.1	4526.08	2979600	0.000453199	34.2772	1.5
2009-02-11	4448.24	4575.95	4448.24	4575.95	4575.93	3746400	0.0287102	34.2772	1.5
2009-02-12	4581.3	4594.75	4466.42	4466.42	4466.4	3957400	-0.0250758	34.2772	1.5
2009-02-13	4504.71	4599.61	4504.71	4592.5	4592.48	3611600	0.0194885	34.2772	1.5
2009-02-16	4605.77	4607.97	4575.98	4591.26	4591.24	3384600	-0.00315045	34.2772	1.5
2009-02-17	4572.97	4585.28	4475.17	4491.78	4491.76	3134600	-0.0177544	34.2772	1.5
2009-02-18	4455.75	4520.67	4428.29	4498.37	4498.35	3217000	0.00956519	34.2772	1.5
2009-02-19	4475.16	4571.31	4433.43	4528.87	4528.85	3394200	0.0120018	34.2772	1.25
2009-02-20	4483.91	4513.99	4436.94	4436.94	4436.92	3045400	-0.0104753	34.2772	1.25
2009-02-23	4420.43	4485.36	4371.02	4477.78	4477.76	2863800	0.0129738	34.2772	1.25
2009-02-24	4407.95	4452.96	4394.76	4430.18	4430.16	2839200	0.00504316	34.2772	1.25
2009-02-25	4498.91	4549.32	4488.07	4493.74	4493.72	3580600	-0.00114915	34.2772	1.25
2009-02-26	4548.53	4556.82	4492.7	4518.56	4518.54	3066200	-0.00658888	34.2772	1.25
2009-02-27	4523.56	4564.32	4507.39	4557.15	4557.13	3303400	0.00742553	34.2772	1.25
2009-03-02	4528.27	4528.27	4408.51	4425.83	4425.81	3906800	-0.0226223	34.3398	1.25
2009-03-03	4364.37	4435.34	4328.05	4435.34	4435.32	3511000	0.0162612	34.3398	1.25
2009-03-04	4442.71	4549.98	4429.51	4541.42	4541.4	4128200	0.0222184	34.3398	1.25
2009-03-05	4628.54	4677.89	4598.8	4637.2	4637.18	5018400	0.00187103	34.3398	1.25
2009-03-06	4604.84	4662.36	4597.89	4653.63	4653.61	4139200	0.0105954	34.3398	1.25
2009-03-09	4643.62	4660.13	4578.05	4628.24	4628.22	3938200	-0.00331205	34.3398	1.25
2009-03-10	4605.92	4688.63	4605.92	4671.02	4671	4484400	0.014134	34.3398	1.25
2009-03-11	4789.8	4798.06	4747.89	4759.96	4759.94	5713200	-0.00622987	34.3398	1.25
2009-03-12	4782.21	4794.94	4743.76	4754.65	4754.63	4327000	-0.00576304	34.3398	1.25
2009-03-13	4844.97	4923.57	4830.17	4897.39	4897.37	5976000	0.0108195	34.3398	1.25
2009-03-16	4940.85	4991.59	4915.4	4971.32	4971.3	5243200	0.0061669	34.3398	1.25
2009-03-17	4998.9	5050.63	4954.5	5041.39	5041.37	5435200	0.00849992	34.3398	1.25
2009-03-18	5074.63	5083.55	5021.48	5047.54	5047.52	5605000	-0.00533829	34.3398	1.25
2009-03-19	5090.5	5125.4	5035.82	5035.93	5035.91	6125000	-0.0107199	34.3398	1.25
2009-03-20	5060.25	5069.42	4961.62	4961.62	4961.6	5149600	-0.0194911	34.3398	1.25
2009-03-23	5022.6	5124.18	5015.82	5124.18	5124.16	4549600	0.0202246	34.3398	1.25
2009-03-24	5237.78	5264.94	5205.94	5242.18	5242.16	6609200	0.000840125	34.3398	1.25
2009-03-25	5248.78	5365.81	5226.49	5346.38	5346.36	7001400	0.0185948	34.3398	1.25
2009-03-26	5374.77	5422.95	5335.35	5386.56	5386.54	7339800	0.00219359	34.3398	1.25
2009-03-27	5468.49	5468.49	5367.99	5390.7	5390.68	7301000	-0.0142251	34.3398	1.25
2009-03-30	5362.9	5362.9	5166.87	5206.05	5206.03	6138600	-0.0292473	34.3398	1.25
2009-03-31	5214.96	5286.45	5194.93	5210.84	5210.82	5029000	-0.000790057	34.3398	1.25
2009-04-01	5214.96	5286.45	5194.93	5210.84	5210.82	5029000	-0.000790057	33.6952	1.25
2009-04-02	5428.92	5477.97	5401.3	5473.78	5473.76	7837800	0.00826313	33.6952	1.25
2009-04-03	5541.34	5567.15	5482.18	5529.63	5529.61	8533200	-0.0021132	33.6952	1.25
2009-04-06	5590.7	5624.28	5521.88	5556.22	5556.2	7273200	-0.00616738	33.6952	1.25
2009-04-07	5497.88	5576.85	5484.89	5576.85	5576.83	5954800	0.0143638	33.6952	1.25
2009-04-08	5534.58	5608.96	5435.04	5443.56	5443.54	7470600	-0.0164457	33.6952	1.25
2009-04-09	5532.99	5667.8	5526.13	5667.8	5667.78	7002600	0.0243647	33.6952	1.25
2009-04-10	5784.9	5788.21	5696.56	5781.96	5781.94	7954400	-0.000508209	33.6952	1.25
2009-04-13	5814.17	5861.11	5784.1	5857.64	5857.62	7212600	0.0074766	33.6952	1.25
2009-04-14	5814.42	5898.76	5765.81	5892.68	5892.66	6466800	0.0134597	33.6952	1.25
2009-04-15	5879.86	5904.28	5798.62	5875.19	5875.17	6486200	-0.000794223	33.6952	1.25
2009-04-16	6009.67	6025.85	5965.48	5997.17	5997.15	7799200	-0.00207998	33.6952	1.25
2009-04-17	6068.55	6071.06	5706.03	5755.38	5755.36	10438800	-0.0516054	33.6952	1.25
2009-04-20	5764.48	5797.63	5648.1	5781.66	5781.64	6013800	0.00298035	33.6952	1.25
2009-04-21	5665.94	5881.41	5663.56	5881.41	5881.39	5742200	0.038029	33.6952	1.25
2009-04-22	5887.48	5925.92	5856.13	5886.11	5886.09	6273800	-0.000232717	33.6952	1.25
2009-04-23	5900.45	5903.47	5789.27	5875.24	5875.22	6048800	-0.00427255	33.6952	1.25
2009-04-24	5913.13	5987.23	5824.42	5880.77	5880.75	6519600	-0.00547254	33.6952	1.25
2009-04-27	5931.87	5946.97	5672.25	5705.05	5705.03	6312600	-0.0382376	33.6952	1.25
2009-04-28	5744.77	5773.53	5596.73	5596.73	5596.71	5991400	-0.0257695	33.6952	1.25
2009-04-29	5627.54	5649.24	5571.93	5614.06	5614.04	5284400	-0.00239536	33.6952	1.25
2009-04-30	5964.03	5995.12	5932.03	5992.57	5992.55	5619800	0.00478536	33.6952	1.25
2009-05-04	6285.6	6356.29	6256.29	6330.4	6330.38	6844800	0.00712737	32.9072	1.25
2009-05-05	6557.75	6562.77	6326.76	6379.94	6379.92	9164800	-0.0271145	32.9072	1.25
2009-05-06	6389.55	6570.5	6372.94	6566.7	6566.68	9475600	0.027725	32.9072	1.25
2009-05-07	6603.52	6628.54	6455.23	6572.87	6572.85	10118400	-0.00464145	32.9072	1.25
2009-05-08	6510.22	6587.62	6483.21	6583.87	6583.85	7952800	0.011313	32.9072	1.25
2009-05-11	6581.7	6680.97	6571.41	6647.5	6647.47	7872200	0.00999739	32.9072	1.25
2009-05-12	6550.28	6553.69	6404.93	6432.55	6432.53	6936000	-0.0179733	32.9072	1.25
2009-05-13	6449.46	6512.07	6435.49	6485.14	6485.12	6229200	0.00553227	32.9072	1.25
2009-05-14	6362.77	6435.41	6339.47	6364.17	6364.15	6386600	0.000220015	32.9072	1.25
2009-05-15	6446.4	6520.04	6427.63	6489.09	6489.06	6753200	0.00662229	32.9072	1.25
2009-05-18	6516.13	6577.81	6457.14	6577.81	6577.79	6952000	0.00946577	32.9072	1.25
2009-05-19	6750.04	6784.26	6620.53	6655.59	6655.56	8821200	-0.0139925	32.9072	1.25
2009-05-20	6708.54	6740.75	6590.79	6703.62	6703.59	7998600	-0.000733382	32.9072	1.25
2009-05-21	6690.85	6746.1	6650.33	6718.81	6718.78	7550800	0.00417884	32.9072	1.25
2009-05-22	6650.51	6781.14	6650.51	6737.29	6737.26	7378800	0.0130487	32.9072	1.25
2009-05-25	6838.7	6878.66	6708.19	6734.46	6734.43	7459200	-0.0152427	32.9072	1.25
2009-05-26	6780.37	6830.24	6649.95	6683.11	6683.08	8110400	-0.0143444	32.9072	1.25
2009-05-27	6800.56	6930.59	6743.39	6890.44	6890.41	8228800	0.0132165	32.9072	1.25
2009-06-01	7033.33	7033.33	6892.69	6954.1	6954.07	7423000	-0.0112649	32.7916	1.25
2009-06-02	7058.12	7084.83	6899.98	6949.08	6949.05	8740600	-0.0154489	32.7916	1.25
2009-06-03	6915	6931.29	6847.76	6893.14	6893.11	5761400	-0.00316122	32.7916	1.25
2009-06-04	6887.88	6907.87	6716.33	6786.06	6786.03	5706000	-0.0147825	32.7916	1.25
2009-06-05	6825.73	6829.66	6743.15	6767.1	6767.07	4586200	-0.00858954	32.7916	1.25
2009-06-06	6825.73	6829.66	6743.15	6767.1	6767.07	4586200	-0.00858954	32.7916	1.25
2009-06-08	6907.32	6907.32	6628.02	6628.02	6627.99	5640800	-0.0404353	32.7916	1.25
2009-06-09	6636.84	6640.44	6394.34	6414.39	6414.37	5955800	-0.0335174	32.7916	1.25
2009-06-10	6478.46	6512.22	6389.94	6462.27	6462.25	4270400	-0.00249904	32.7916	1.25
2009-06-11	6458.62	6567.37	6353.78	6567.37	6567.35	4319400	0.016838	32.7916	1.25
2009-06-12	6552.58	6586.2	6443.86	6448.23	6448.21	4737200	-0.015925	32.7916	1.25
2009-06-15	6362.22	6383.98	6188.7	6225.56	6225.54	4354600	-0.0214799	32.7916	1.25
2009-06-16	6220.54	6257.13	6143.24	6220.81	6220.79	4067200	4.34078e-05	32.7916	1.25
2009-06-17	6239.51	6306.46	6191.58	6195.91	6195.89	3744200	-0.00698767	32.7916	1.25
2009-06-18	6246.85	6279.36	6100.08	6144.53	6144.51	3694000	-0.0163795	32.7916	1.25
2009-06-19	6187.97	6231.88	6151.51	6231.15	6231.13	3203200	0.006978	32.7916	1.25
2009-06-22	6256.38	6348.74	6193.09	6341.21	6341.19	3511800	0.013559	32.7916	1.25
2009-06-23	6206.31	6262.29	6197.47	6197.47	6197.45	3407200	-0.00142433	32.7916	1.25
2009-06-24	6230.76	6511.97	6191.63	6380.08	6380.06	5013200	0.023965	32.7916	1.25
2009-06-25	6427.88	6497.38	6404.38	6457.61	6457.59	4859200	0.00462516	32.7916	1.25
2009-06-26	6515.64	6527.86	6460.91	6463.56	6463.54	4081400	-0.00799309	32.7916	1.25
2009-06-29	6512.42	6522.13	6391.15	6391.15	6391.13	3634600	-0.0186213	32.7916	1.25
2009-06-30	6485.33	6503.98	6381.42	6432.16	6432.14	3719800	-0.00819849	32.7916	1.25
2009-07-01	6445.85	6593.78	6433.69	6578.97	6578.95	3790000	0.0206521	32.9199	1.25
2009-07-02	6613.72	6686.7	6600.91	6667.53	6667.5	5084600	0.00813605	32.9199	1.25
2009-07-03	6632.98	6685.28	6607.62	6665.4	6665.37	4293000	0.00488769	32.9199	1.25
2009-07-06	6691.02	6693.44	6615.9	6649.91	6649.88	3910000	-0.00614404	32.9199	1.25
2009-07-07	6675.81	6745.31	6656.89	6715.22	6715.19	4519000	0.00590343	32.9199	1.25
2009-07-08	6667.98	6692.76	6629.83	6668.14	6668.11	4213200	2.40188e-05	32.9199	1.25
2009-07-09	6696.72	6803.83	6696.72	6748.18	6748.15	5196000	0.00768435	32.9199	1.25
2009-07-10	6807.46	6807.46	6739.05	6769.86	6769.83	3974800	-0.00552337	32.9199	1.25
2009-07-13	6795.23	6797.72	6525.9	6530.82	6530.79	4624600	-0.0389111	32.9199	1.25
2009-07-14	6584.9	6657.17	6568.91	6639.41	6639.38	3484400	0.00827807	32.9199	1.25
2009-07-15	6672.28	6774.28	6651.86	6738.6	6738.57	4834400	0.00993968	32.9199	1.25
2009-07-16	6863.86	6878.68	6770.51	6780.3	6780.27	5189000	-0.0121739	32.9199	1.25
2009-07-17	6851.96	6870.58	6791.75	6850.99	6850.96	4515600	-0.000141525	32.9199	1.25
2009-07-20	6921.64	6961.45	6861.02	6938.86	6938.83	5191200	0.00248781	32.9199	1.25
2009-07-21	6995.5	7002.32	6904.88	6953.34	6953.31	5426600	-0.00602675	32.9199	1.25
2009-07-22	6979.41	7030.13	6955.37	6985.32	6985.29	5753600	0.000846729	32.9199	1.25
2009-07-23	6987.79	7023.67	6926.27	6980.88	6980.85	5020600	-0.00098889	32.9199	1.25
2009-07-24	7046.46	7046.46	6950.92	6973.28	6973.25	5299200	-0.0103854	32.9199	1.25
2009-07-27	7008.18	7059.46	6954.3	7028.43	7028.4	4144400	0.00288948	32.9199	1.25
2009-07-28	7038.73	7142.63	7038.73	7142.63	7142.6	5615400	0.0147612	32.9199	1.25
2009-07-29	7185.52	7185.52	7070.72	7083.63	7083.6	5961400	-0.0141799	32.9199	1.25
2009-07-30	7063.47	7068.43	6944.5	7027.11	7027.08	5035400	-0.00514766	32.9199	1.25
2009-07-31	7111.15	7132.11	7044.7	7077.71	7077.68	5679600	-0.00470247	32.9199	1.25
2009-08-03	7036.47	7084.59	6986.29	7056.71	7056.68	5150200	0.00287641	32.8835	1.25
2009-08-04	7129.43	7138.94	6921.04	6955.87	6955.84	6550000	-0.0243442	32.8835	1.25
2009-08-05	6979.73	7013.6	6827.16	6848.24	6848.21	4982800	-0.0188388	32.8835	1.25
2009-08-06	6886.7	6888.09	6775.87	6868.65	6868.62	5078400	-0.00262104	32.8835	1.25
2009-08-10	6858.87	6909.16	6836.96	6882.87	6882.84	3538400	0.00349912	32.8835	1.25
2009-08-11	6904.45	6921.85	6812.06	6909.02	6908.99	3696000	0.000661867	32.8835	1.25
2009-08-12	6878.34	6933.51	6864.91	6898.9	6898.87	3640000	0.0029891	32.8835	1.25
2009-08-13	6949.5	7037.47	6931.55	7034.96	7034.93	4410000	0.0122973	32.8835	1.25
2009-08-14	7091.82	7132.33	7062.49	7069.51	7069.48	4547600	-0.00314589	32.8835	1.25
2009-08-17	7034.27	7051.78	6931.8	6931.8	6931.77	3537400	-0.0145673	32.8835	1.25
2009-08-18	6843.27	6904.64	6746.3	6789.77	6789.74	4096400	-0.0078179	32.8835	1.25
2009-08-19	6843.69	6854.59	6786.79	6788.58	6788.55	2661000	-0.00805265	32.8835	1.25
2009-08-20	6784.91	6784.91	6647.32	6733.23	6733.2	3529000	-0.00761693	32.8835	1.25
2009-08-21	6785.7	6824.65	6629.1	6654.8	6654.77	3871400	-0.0192906	32.8835	1.25
2009-08-24	6766.76	6859.79	6762.68	6838.25	6838.22	3082400	0.0105649	32.8835	1.25
2009-08-25	6840.27	6865.92	6800.35	6809.41	6809.38	2951200	-0.0045115	32.8835	1.25
2009-08-26	6816.42	6827.89	6663.84	6719.21	6719.18	3765600	-0.0142611	32.8835	1.25
2009-08-27	6678.24	6753.73	6658.73	6690.75	6690.72	3009200	0.00187321	32.8835	1.25
2009-08-28	6727.42	6824.65	6711.16	6809.86	6809.83	3223200	0.0122543	32.8835	1.25
2009-08-31	6844.91	6848.96	6760.05	6825.95	6825.92	3066000	-0.00276994	32.8835	1.25
2009-09-01	6834.63	7019.75	6807.62	7019.75	7019.72	4414000	0.0270856	32.5878	1.25
2009-09-02	6966.18	7057.01	6961.01	7039.77	7039.74	4190000	0.0105639	32.5878	1.25
2009-09-03	7060.66	7131.31	7011.36	7104.65	7104.62	4667200	0.00623026	32.5878	1.25
2009-09-04	7167.24	7178.54	7121.21	7153.13	7153.1	4596200	-0.00196873	32.5878	1.25
2009-09-07	7192.16	7240.34	7169.4	7224.59	7224.56	4238800	0.00450903	32.5878	1.25
2009-09-08	7263.23	7350.88	7202.69	7313.99	7313.96	5261400	0.00698866	32.5878	1.25
2009-09-09	7344.26	7363.11	7250.72	7250.72	7250.69	4678400	-0.0127364	32.5878	1.25
2009-09-10	7507.49	7507.49	7286.82	7332.08	7332.05	5713400	-0.0233647	32.5878	1.25
2009-09-11	7300.01	7355.96	7295.85	7337.14	7337.11	3511000	0.00508635	32.5878	1.25
2009-09-14	7337.04	7350.92	7218.18	7256.95	7256.92	3366800	-0.0109158	32.5878	1.25
2009-09-15	7269.9	7362.16	7252.33	7346.26	7346.23	3504400	0.0105036	32.5878	1.25
2009-09-16	7414.96	7457.4	7391.84	7440.24	7440.21	4713200	0.00340936	32.5878	1.25
2009-09-17	7502.69	7513.73	7451.3	7477.3	7477.27	5246000	-0.00338414	32.5878	1.25
2009-09-18	7463.39	7526.55	7434.83	7526.55	7526.52	4007200	0.0084626	32.5878	1.25
2009-09-21	7523	7558.88	7439.03	7502.46	7502.43	4405600	-0.0027303	32.5878	1.25
2009-09-22	7522.83	7526.23	7463.41	7469.03	7469	4144200	-0.0071516	32.5878	1.25
2009-09-23	7493.98	7534.66	7352.23	7376.76	7376.73	4639400	-0.0156419	32.5878	1.25
2009-09-24	7372.11	7386.99	7280.04	7324.22	7324.19	3257400	-0.00649606	32.5878	1.25
2009-09-25	7298.37	7361.93	7284.33	7345.22	7345.19	3383600	0.00641925	32.5878	1.25
2009-09-28	7332.49	7354.8	7257.63	7284.61	7284.58	2706200	-0.00652989	32.5878	1.25
2009-09-29	7385.84	7436.29	7378.97	7429.98	7429.95	3576200	0.00597632	32.5878	1.25
2009-09-30	7456.57	7534.55	7443.88	7509.17	7509.14	4198800	0.0070542	32.5878	1.25
2009-10-01	7581.38	7599.62	7492.62	7545.29	7545.26	4968000	-0.00476033	32.33	1.25
2009-10-02	7415.16	7483.43	7391.63	7411.88	7411.85	4034400	-0.000442374	32.33	1.25
2009-10-05	7424.24	7437.98	7381.02	7437.98	7437.95	3274000	0.00185066	32.33	1.25
2009-10-06	7479.51	7566.88	7447.54	7536.05	7536.02	4920600	0.00755932	32.33	1.25
2009-10-07	7617.79	7619.03	7562.9	7608.66	7608.63	5540000	-0.00119849	32.33	1.25
2009-10-08	7615.61	7635.66	7500.32	7503.31	7503.28	5664000	-0.014746	32.33	1.25
2009-10-09	7572.79	7597.79	7506.77	7571.96	7571.93	4741200	-0.000109613	32.33	1.25
2009-10-12	7620.17	7620.17	7537.2	7599.88	7599.85	4193400	-0.00266268	32.33	1.25
2009-10-13	7484.46	7607.41	7471.53	7596.6	7596.57	4785600	0.0149831	32.33	1.25
2009-10-14	7649.07	7700.42	7618.79	7695.75	7695.72	5239000	0.00610273	32.33	1.25
2009-10-15	7778.35	7780.66	7692.58	7710.4	7710.37	6033800	-0.00873581	32.33	1.25
2009-10-16	7712.03	7738.04	7691.39	7715.1	7715.07	4219000	0.00039812	32.33	1.25
2009-10-19	7712.33	7758.13	7691.21	7751.32	7751.29	4011000	0.00505551	32.33	1.25
2009-10-20	7808.03	7811.92	7753.52	7753.52	7753.49	4478600	-0.00698124	32.33	1.25
2009-10-21	7751.75	7774.4	7675.61	7701.5	7701.47	4621000	-0.00648241	32.33	1.25
2009-10-22	7692.75	7710.82	7577.89	7607.93	7607.9	4868600	-0.0110259	32.33	1.25
2009-10-23	7651.64	7671.91	7614.75	7649.28	7649.25	3945200	-0.000308477	32.33	1.25
2009-10-26	7701.19	7751.68	7658.22	7668.4	7668.37	3758000	-0.00425779	32.33	1.25
2009-10-27	7635.09	7657.34	7586.53	7657.34	7657.31	3260600	0.00291418	32.33	1.25
2009-10-28	7637.44	7675.15	7533.95	7533.95	7533.92	3735200	-0.0135503	32.33	1.25
2009-10-29	7417.13	7426.47	7233.63	7355.69	7355.66	5153800	-0.00828352	32.33	1.25
2009-10-30	7428.72	7433.21	7340.08	7340.08	7340.05	3621000	-0.0119321	32.33	1.25
2009-11-02	7238.3	7336.65	7218.89	7335.18	7335.15	3131000	0.0133844	32.3366	1.25
2009-11-03	7339.36	7368.28	7314.97	7322.93	7322.9	2929000	-0.00223857	32.3366	1.25
2009-11-04	7375.82	7467.04	7365.26	7467.04	7467.01	3706800	0.0123675	32.3366	1.25
2009-11-05	7471.61	7481.58	7412.74	7417.46	7417.43	3193400	-0.00724742	32.3366	1.25
2009-11-06	7516.4	7521.01	7450.68	7463.05	7463.02	3327200	-0.00709783	32.3366	1.25
2009-11-09	7562.59	7562.59	7512.5	7536.7	7536.67	2950400	-0.00342338	32.3366	1.25
2009-11-10	7613.34	7614.54	7576.28	7593.49	7593.46	3245200	-0.00260721	32.3366	1.25
2009-11-11	7603.68	7670.76	7555.83	7668.06	7668.03	3483200	0.00846694	32.3366	1.25
2009-11-12	7682.75	7709.89	7658.6	7670.93	7670.9	4008400	-0.00153849	32.3366	1.25
2009-11-13	7651.13	7695.11	7639.57	7665.63	7665.6	3472400	0.00189514	32.3366	1.25
2009-11-16	7701.97	7792.68	7699.32	7792.68	7792.65	4253800	0.0117775	32.3366	1.25
2009-11-17	7875.48	7875.48	7733.21	7733.21	7733.18	5580800	-0.0180649	32.3366	1.25
2009-11-18	7766.68	7803.36	7737.59	7766.69	7766.66	4668200	1.25729e-06	32.3366	1.25
2009-11-19	7767.98	7797.41	7751.06	7759.98	7759.95	4462200	-0.00102987	32.3366	1.25
2009-11-20	7741.72	7741.72	7649.19	7682.97	7682.94	4312200	-0.00758875	32.3366	1.25
2009-11-23	7694.9	7714.7	7671.54	7687.15	7687.12	3229800	-0.00100716	32.3366	1.25
2009-11-24	7723.13	7735.91	7696.1	7714.56	7714.53	3854600	-0.00110963	32.3366	1.25
2009-11-25	7718.78	7784.28	7716.36	7756.31	7756.28	4332400	0.0048622	32.3366	1.25
2009-11-26	7795.26	7818	7733.75	7739.16	7739.13	4478000	-0.00719663	32.3366	1.25
2009-11-27	7614.41	7633.5	7490.91	7490.91	7490.88	5113000	-0.0162192	32.3366	1.25
2009-11-30	7582.69	7604.55	7569.24	7582.21	7582.18	3368600	-6.32994e-05	32.3366	1.25
2009-12-01	7615.95	7659.82	7549.01	7649.23	7649.2	4044400	0.00436975	32.2793	1.25
2009-12-02	7715.64	7741.85	7671.99	7677.62	7677.59	4569600	-0.00492766	32.2793	1.25
2009-12-03	7733.51	7738.03	7658.51	7684.67	7684.64	3625600	-0.00631535	32.2793	1.25
2009-12-04	7685.14	7707.11	7650.77	7650.91	7650.88	3648400	-0.00445405	32.2793	1.25
2009-12-07	7704.69	7783.2	7704.69	7775.64	7775.61	4278400	0.0092087	32.2793	1.25
2009-12-08	7802.27	7802.27	7731.01	7768.71	7768.68	4230200	-0.00430132	32.2793	1.25
2009-12-09	7747.6	7797.42	7742.92	7797.42	7797.39	4522800	0.00643036	32.2793	1.25
2009-12-10	7822.66	7829.41	7631.06	7677.91	7677.88	5702200	-0.0185039	32.2793	1.25
2009-12-11	7709.96	7795.07	7700.76	7795.07	7795.04	4659000	0.011039	32.2793	1.25
2009-12-14	7793.14	7841.51	7770.2	7819.13	7819.1	4857800	0.00333495	32.2793	1.25
2009-12-15	7838.53	7846.78	7792.56	7807.62	7807.59	4637400	-0.0039433	32.2793	1.25
2009-12-16	7801.3	7801.3	7724.58	7751.6	7751.57	3958400	-0.0063707	32.2793	1.25
2009-12-17	7804.7	7836.43	7728.88	7742.17	7742.14	4446200	-0.00801187	32.2793	1.25
2009-12-18	7690.44	7753.63	7688	7753.63	7753.6	3473600	0.00821669	32.2793	1.25
2009-12-21	7797.65	7827.14	7787.27	7787.27	7787.24	3749600	-0.00133116	32.2793	1.25
2009-12-22	7850.05	7871.59	7823.34	7856	7855.97	3844600	0.000757982	32.2793	1.25
2009-12-23	7892.75	7910.88	7873.22	7901.5	7901.47	4158200	0.00110861	32.2793	1.25
2009-12-24	7935.34	7988.15	7928.09	7963.54	7963.51	4802600	0.00355375	32.2793	1.25
2009-12-25	8007.5	8009	7965.37	7972.59	7972.56	4429400	-0.00435968	32.2793	1.25
2009-12-28	8007.54	8079.62	8007.54	8057.49	8057.46	5306400	0.0062379	32.2793	1.25
2009-12-29	8088.01	8088.01	8031.49	8053.83	8053.8	4764000	-0.00422597	32.2793	1.25
2009-12-30	8078.91	8118.63	8060.33	8112.28	8112.25	5184200	0.00413046	32.2793	1.25
2009-12-31	8155.17	8188.8	8138.58	8188.11	8188.08	5857800	0.00403915	32.2793	1.25
2010-01-04	8222.42	8240.45	8143.45	8207.85	8207.82	6429400	-0.00177202	31.8961	1.25
2010-01-05	8277.71	8283.64	8162.54	8211.4	8211.37	6762000	-0.00801062	31.8961	1.25
2010-01-06	8237.1	8327.87	8216.92	8327.62	8327.59	6421600	0.0109894	31.8961	1.25
2010-01-07	8344.56	8369.55	8233.59	8237.42	8237.39	7133000	-0.0128395	31.8961	1.25
2010-01-08	8266.87	8290.66	8178.93	8280.9	8280.87	5764400	0.00169717	31.8961	1.25
2010-01-11	8291.52	8357.9	8281.72	8323.82	8323.79	5857000	0.00389564	31.8961	1.25
2010-01-12	8343.73	8356.97	8262.58	8309.37	8309.34	5246000	-0.0041181	31.8961	1.25
2010-01-13	8229.25	8257.83	8194.81	8196.56	8196.53	4925600	-0.00397247	31.8961	1.25
2010-01-14	8245.86	8313.94	8237.67	8289.98	8289.95	4837200	0.00535058	31.8961	1.25
2010-01-15	8340.6	8380.23	8325.82	8356.89	8356.86	5643400	0.0019531	31.8961	1.25
2010-01-18	8290.38	8367.65	8290.38	8337.82	8337.79	5100400	0.00572235	31.8961	1.25
2010-01-19	8387.66	8395.39	8227.3	8249	8248.97	5582400	-0.0165314	31.8961	1.25
2010-01-20	8309.19	8309.19	8191.44	8220.93	8220.9	5009800	-0.0106221	31.8961	1.25
2010-01-21	8189.5	8208.21	8107.55	8127.87	8127.84	4596800	-0.00752548	31.8961	1.25
2010-01-22	7986.43	8015.95	7912.85	7927.31	7927.28	4907200	-0.00740257	31.8961	1.25
2010-01-25	7845.3	7938.14	7828.34	7872.99	7872.96	3663800	0.00352956	31.8961	1.25
2010-01-26	7903.03	7922.07	7572.58	7598.81	7598.78	5680000	-0.0384941	31.8961	1.25
2010-01-27	7639.72	7656.95	7530.41	7560.03	7560	3986200	-0.0104311	31.8961	1.25
2010-01-28	7630.16	7756.77	7607.56	7694.58	7694.55	3931200	0.0084428	31.8961	1.25
2010-01-29	7593.38	7649.73	7481.9	7640.44	7640.41	3949400	0.00619751	31.8961	1.25
2010-02-01	7653.89	7661.7	7493.81	7524.67	7524.64	3222400	-0.0168829	32.0938	1.25
2010-02-02	7633.74	7635.73	7398.8	7429.61	7429.58	3759800	-0.0267405	32.0938	1.25
2010-02-03	7523.79	7550.82	7441.92	7547.98	7547.95	3152400	0.00321513	32.0938	1.25
2010-02-04	7563.19	7578.18	7504.96	7542.04	7542.01	2813800	-0.00279643	32.0938	1.25
2010-02-05	7323.16	7352.98	7196.39	7217.83	7217.8	4614600	-0.0143831	32.0938	1.25
2010-02-06	7323.16	7352.98	7196.39	7217.83	7217.8	4614600	-0.0143831	32.0938	1.25
2010-02-08	7236.63	7253.24	7173.18	7215.88	7215.85	3033600	-0.00286736	32.0938	1.25
2010-02-09	7225.71	7381.82	7197.13	7361.04	7361.01	3730000	0.018729	32.0938	1.25
2010-02-10	7438.12	7496.34	7404.97	7441.84	7441.81	3984400	0.00050009	32.0938	1.25
2010-02-22	7619.87	7619.87	7553.29	7560.04	7560.01	3187400	-0.00785185	32.0938	1.25
2010-02-23	7575.62	7597.44	7502.45	7597.44	7597.41	2992800	0.00288027	32.0938	1.25
2010-02-24	7516.47	7585.19	7515.38	7529.67	7529.64	2858200	0.0017561	32.0938	1.25
2010-02-25	7568.42	7568.42	7400.42	7426.96	7426.93	3420800	-0.0186908	32.0938	1.25
2010-02-26	7451.17	7479.28	7383.68	7436.1	7436.07	2737400	-0.00202248	32.0938	1.25
2010-03-01	7492.84	7620.56	7451.09	7577.75	7577.72	3501600	0.0113322	31.8768	1.25
2010-03-02	7649.62	7664.49	7592.66	7597.62	7597.59	3158200	-0.00679772	31.8768	1.25
2010-03-03	7628.78	7670.25	7604.86	7629.52	7629.49	3005000	9.70319e-05	31.8768	1.25
2010-03-04	7664	7664	7524.19	7569.8	7569.77	3480400	-0.0122913	31.8768	1.25
2010-03-05	7659.76	7694.89	7618	7666.26	7666.23	3218800	0.000848591	31.8768	1.25
2010-03-08	7741.8	7763.76	7716.28	7762.27	7762.24	3455000	0.00264412	31.8768	1.25
2010-03-09	7762.4	7770.59	7737.65	7770.59	7770.56	2978600	0.00105508	31.8768	1.25
2010-03-10	7797.7	7803.27	7736.7	7779.08	7779.05	2974000	-0.0023879	31.8768	1.25
2010-03-11	7817.59	7818.84	7749.4	7749.66	7749.63	3106000	-0.00868934	31.8768	1.25
2010-03-12	7773.52	7773.52	7726.09	7748.33	7748.3	2575400	-0.00324048	31.8768	1.25
2010-03-15	7750.87	7766.36	7634.92	7634.92	7634.89	2705800	-0.0149596	31.8768	1.25
2010-03-16	7671.41	7695.81	7645.17	7695.63	7695.6	2343400	0.00315714	31.8768	1.25
2010-03-17	7763.43	7849.38	7762.85	7847.84	7847.81	3959000	0.0108727	31.8768	1.25
2010-03-18	7861.27	7922.48	7847.55	7886.34	7886.31	4674600	0.00318903	31.8768	1.25
2010-03-19	7899.01	7899.01	7859.29	7897.91	7897.88	4037000	-0.000139209	31.8768	1.25
2010-03-22	7861.9	7872.78	7791.25	7835.98	7835.95	3768800	-0.0032969	31.8768	1.25
2010-03-23	7880.12	7889.04	7804.4	7811.87	7811.84	4063400	-0.00866104	31.8768	1.25
2010-03-24	7875.27	7881.37	7822.71	7822.71	7822.68	4041400	-0.00667406	31.8768	1.25
2010-03-25	7824.74	7856.31	7753.51	7838.1	7838.07	3696800	0.00170739	31.8768	1.25
2010-03-26	7808.15	7909.41	7770.42	7876.86	7876.83	3781000	0.00879977	31.8768	1.25
2010-03-29	7918.95	7961.14	7909.06	7947.45	7947.42	3972800	0.00359896	31.8768	1.25
2010-03-30	7992.12	7994.62	7942.47	7962.22	7962.19	3880200	-0.00374117	31.8768	1.25
2010-03-31	7962.91	7974.89	7920.06	7920.06	7920.03	3841600	-0.00538121	31.8768	1.25
2010-04-01	7952.62	8026.06	7952.62	8013.09	8013.06	4758600	0.00760375	31.5194	1.25
2010-04-02	8046.29	8050.99	8021.91	8025.93	8025.9	3764600	-0.00253034	31.5194	1.25
2010-04-06	8083.03	8128.08	8082.37	8089.65	8089.62	4339600	0.000819014	31.5194	1.25
2010-04-07	8131.4	8133.45	8091.28	8121.78	8121.75	4172600	-0.00118308	31.5194	1.25
2010-04-08	8106	8149.68	8038.37	8057.6	8057.57	5082800	-0.00597087	31.5194	1.25
2010-04-09	8073.52	8094.35	8039.41	8092.03	8092	3819000	0.00229265	31.5194	1.25
2010-04-12	8149.76	8152.53	8092.94	8117.75	8117.72	4184800	-0.00392769	31.5194	1.25
2010-04-13	8090.54	8104.14	8022.94	8029.73	8029.7	4054200	-0.00751619	31.5194	1.25
2010-04-14	8077.94	8102.38	8040.01	8097.13	8097.1	3749000	0.0023756	31.5194	1.25
2010-04-15	8168.11	8190.01	8136.32	8171.94	8171.91	5190600	0.000468906	31.5194	1.25
2010-04-16	8161.85	8162.85	8090.68	8111.57	8111.54	4369400	-0.0061604	31.5194	1.25
2010-04-19	8003.02	8042.05	7845.77	7854.22	7854.19	5187400	-0.018593	31.5194	1.25
2010-04-20	7908.11	7923.27	7842.07	7900.42	7900.39	3753600	-0.000972412	31.5194	1.25
2010-04-21	7949.96	7998.76	7947.9	7990.53	7990.5	3901200	0.00510315	31.5194	1.25
2010-04-22	7948.89	7985.49	7897.14	7978.69	7978.66	3692800	0.00374893	31.5194	1.25
2010-04-23	8021.71	8030.11	7996.77	8004.89	8004.86	4027600	-0.00209679	31.5194	1.25
2010-04-26	8107.22	8168.47	8093.14	8158.14	8158.11	4437400	0.00628081	31.5194	1.25
2010-04-27	8174.85	8174.85	8121.14	8146.44	8146.41	3716000	-0.00347531	31.5194	1.25
2010-04-28	7944.7	8092.48	7944.7	8081.55	8081.52	4334800	0.0172253	31.5194	1.25
2010-04-29	8105.96	8107.36	8053.02	8054.05	8054.02	4648600	-0.00640395	31.5194	1.25
2010-04-30	8116.39	8163.94	7999.28	8004.25	8004.22	5150600	-0.0138165	31.5194	1.25
2010-05-03	7979.8	8022.45	7916.04	7952.17	7952.14	3430400	-0.00346248	31.9617	1.25
2010-05-04	8006.79	8010.98	7889.93	7930.77	7930.74	3672800	-0.00949444	31.9617	1.25
2010-05-05	7759.18	7785.55	7695.69	7696.9	7696.87	4732200	-0.00802666	31.9617	1.25
2010-05-06	7696.27	7702.11	7562.03	7579.48	7579.45	4090600	-0.0151749	31.9617	1.25
2010-05-07	7393.27	7572.79	7387.19	7567.1	7567.07	4756000	0.0235119	31.9617	1.25
2010-05-10	7610.88	7664.73	7577.31	7664.73	7664.7	3267400	0.00707541	31.9617	1.25
2010-05-11	7718.17	7743.41	7608.44	7608.44	7608.41	3875600	-0.0142171	31.9617	1.25
2010-05-12	7663.34	7674.52	7596.21	7602.7	7602.67	2929200	-0.00791295	31.9617	1.25
2010-05-13	7703.48	7787.32	7687.55	7770.57	7770.54	3779600	0.00870903	31.9617	1.25
2010-05-14	7735.6	7772.54	7725.82	7772.13	7772.1	2810200	0.00472229	31.9617	1.25
2010-05-17	7697.79	7697.79	7574.06	7598.72	7598.69	3083600	-0.0128699	31.9617	1.25
2010-05-18	7630.1	7637.99	7560.89	7585.3	7585.27	2829800	-0.00587152	31.9617	1.25
2010-05-19	7527.62	7588.09	7467.2	7559.16	7559.13	3417800	0.00418991	31.9617	1.25
2010-05-20	7557.17	7557.17	7424.43	7424.43	7424.4	3058800	-0.0175647	31.9617	1.25
2010-05-21	7229.17	7277.93	7164.21	7237.71	7237.68	3918400	0.00118133	31.9617	1.25
2010-05-24	7296.15	7344.92	7269.81	7322.73	7322.7	2518600	0.00364303	31.9617	1.25
2010-05-25	7238.16	7241.84	7032.4	7086.37	7086.34	3914000	-0.0209708	31.9617	1.25
2010-05-26	7161.4	7174.38	7079.85	7167.35	7167.32	3536200	0.000830871	31.9617	1.25
2010-05-27	7139.45	7254.68	7105.11	7243.16	7243.13	3097400	0.0145263	31.9617	1.25
2010-05-28	7338.77	7364.01	7271.3	7295.32	7295.29	3575800	-0.00592064	31.9617	1.25
2010-05-31	7312.26	7373.98	7292.54	7373.98	7373.95	2443000	0.00844065	31.9617	1.25
2010-06-01	7327.01	7348.56	7276.52	7289.33	7289.3	2518000	-0.00514257	32.3066	1.25
2010-06-02	7252.79	7304.13	7159.75	7195.71	7195.68	2794200	-0.00787009	32.3066	1.25
2010-06-03	7322.51	7361.7	7309.46	7360.28	7360.25	2820800	0.00515807	32.3066	1.25
2010-06-04	7377.56	7377.56	7337.35	7344.59	7344.56	2484600	-0.00446899	32.3066	1.25
2010-06-07	7139.76	7172.3	7085.55	7157.83	7157.8	2801400	0.00253094	32.3066	1.25
2010-06-08	7142.31	7179.14	7128.92	7151.99	7151.96	2772200	0.00135533	32.3066	1.25
2010-06-09	7166.19	7193.04	7048.6	7071.67	7071.64	3194200	-0.0131897	32.3066	1.25
2010-06-10	7134.16	7182.99	7085.34	7181.77	7181.74	2467200	0.00667351	32.3066	1.25
2010-06-11	7302.97	7321.6	7273.7	7299.49	7299.46	3280800	-0.000476516	32.3066	1.25
2010-06-14	7372.93	7393.41	7347.23	7387.4	7387.37	2681000	0.00196255	32.3066	1.25
2010-06-15	7388.57	7489.68	7364.34	7454.06	7454.03	2928800	0.00886372	32.3066	1.25
2010-06-17	7503.12	7534.06	7481.72	7515.78	7515.75	3259000	0.00168725	32.3066	1.25
2010-06-18	7538.55	7538.55	7459.93	7493.11	7493.08	2359000	-0.00602768	32.3066	1.25
2010-06-21	7595.93	7645.71	7562.25	7635.56	7635.53	3884600	0.00521725	32.3066	1.25
2010-06-22	7630.64	7639.66	7610.62	7612.68	7612.65	2901200	-0.00235366	32.3066	1.25
2010-06-23	7576.29	7615.44	7549.98	7582.15	7582.12	2991200	0.000773448	32.3066	1.25
2010-06-24	7601.72	7607.63	7567.96	7589.89	7589.86	3013000	-0.00155624	32.3066	1.25
2010-06-25	7509.72	7537.37	7463.29	7474.71	7474.68	3368200	-0.00466199	32.3066	1.375
2010-06-28	7507.15	7536.61	7489.55	7500.79	7500.76	3169800	-0.000847174	32.3066	1.375
2010-06-29	7554.78	7584.81	7423.57	7423.57	7423.54	3366600	-0.0173678	32.3066	1.375
2010-06-30	7277.39	7337.32	7255.09	7329.37	7329.34	3332000	0.00714267	32.3066	1.375
2010-07-01	7326.89	7327.4	7251.6	7254.06	7254.03	3086400	-0.00994011	32.1725	1.375
2010-07-02	7285.01	7378.77	7285.01	7330.74	7330.71	3677600	0.00627734	32.1725	1.375
2010-07-05	7351.18	7447.18	7351.18	7439.96	7439.93	3403400	0.0120769	32.1725	1.375
2010-07-06	7385.33	7548.48	7382.37	7548.48	7548.45	4087000	0.0220911	32.1725	1.375
2010-07-07	7560.22	7565.37	7517.68	7534.46	7534.43	3765400	-0.00340734	32.1725	1.375
2010-07-08	7612.71	7622.46	7583.36	7608.85	7608.82	4278000	-0.000507029	32.1725	1.375
2010-07-09	7644.11	7652.55	7599.84	7647.25	7647.22	3585200	0.000410792	32.1725	1.375
2010-07-12	7674.26	7705.11	7636.81	7639.55	7639.52	3604800	-0.00452291	32.1725	1.375
2010-07-13	7664.71	7671.48	7587.87	7597.42	7597.39	3037600	-0.0087792	32.1725	1.375
2010-07-14	7688.82	7720.63	7683.83	7714.51	7714.48	4078000	0.00334121	32.1725	1.375
2010-07-15	7699.49	7732.31	7681.87	7704.52	7704.49	3892600	0.000653262	32.1725	1.375
2010-07-16	7717.24	7719.05	7660.76	7664.57	7664.54	4754200	-0.00682503	32.1725	1.375
2010-07-19	7602.68	7666.58	7596.26	7649.83	7649.8	3152200	0.00620175	32.1725	1.375
2010-07-20	7678.89	7730.88	7638.49	7712.03	7712	3555000	0.00431568	32.1725	1.375
2010-07-21	7742.48	7752.8	7678.3	7701.29	7701.26	3832000	-0.00531999	32.1725	1.375
2010-07-22	7699.36	7718.92	7665.78	7666.34	7666.31	3409400	-0.00428867	32.1725	1.375
2010-07-23	7747.03	7782.02	7739.04	7761.22	7761.19	4402800	0.00183173	32.1725	1.375
2010-07-26	7787.07	7807.07	7765.68	7787.45	7787.42	3916600	4.88465e-05	32.1725	1.375
2010-07-27	7806.25	7806.25	7748.01	7748.01	7747.98	3609200	-0.00746072	32.1725	1.375
2010-07-28	7736.59	7786.23	7726.4	7784.81	7784.78	4175400	0.00623275	32.1725	1.375
2010-07-29	7778.74	7799.57	7738.48	7798.99	7798.96	4541000	0.00260325	32.1725	1.375
2010-07-30	7765.25	7781.24	7731.19	7760.63	7760.6	4154600	-0.000594973	32.1725	1.375
2010-08-02	7829.19	7917.95	7829.19	7911.68	7911.65	5231200	0.0105362	31.9484	1.375
2010-08-03	7961.68	7970.58	7915.83	7957.53	7957.5	5229600	-0.000521296	31.9484	1.375
2010-08-04	7960.3	7978.16	7938.92	7972.66	7972.63	4822400	0.00155275	31.9484	1.375
2010-08-05	8010.07	8018.74	7921.98	7936.85	7936.82	6156600	-0.00914096	31.9484	1.375
2010-08-06	7938.09	7963.3	7922.29	7963.3	7963.27	4304800	0.00317582	31.9484	1.375
2010-08-09	7974.67	8040.94	7971.19	8034.49	8034.46	4990400	0.00750129	31.9484	1.375
2010-08-10	8054.29	8054.29	7975.38	7976.74	7976.71	5258800	-0.00962838	31.9484	1.375
2010-08-11	7923.57	7956.9	7869.52	7895.03	7895	4870400	-0.00360192	31.9484	1.375
2010-08-12	7789.46	7837.38	7776.66	7829.79	7829.76	4390000	0.00517752	31.9484	1.375
2010-08-13	7845.98	7906.35	7830.46	7891.58	7891.55	4814200	0.00581191	31.9484	1.375
2010-08-16	7884.28	7941.22	7850.13	7941.22	7941.19	4424600	0.00722202	31.9484	1.375
2010-08-17	7962.7	7973.15	7931.09	7931.09	7931.06	5046000	-0.0039698	31.9484	1.375
2010-08-18	7978.52	7984.57	7897.18	7924.1	7924.07	5324400	-0.0068208	31.9484	1.375
2010-08-19	7925.48	7948.73	7886.73	7928.94	7928.91	4969400	0.000436562	31.9484	1.375
2010-08-20	7915.16	7941.61	7905.01	7927.31	7927.28	4005400	0.00153502	31.9484	1.375
2010-08-23	7938.21	8013.12	7924.1	7975.93	7975.9	4635000	0.00475173	31.9484	1.375
2010-08-24	7983.62	7990.49	7940.64	7940.64	7940.61	4714600	-0.00538352	31.9484	1.375
2010-08-25	7889.57	7889.57	7736.98	7736.98	7736.95	5725600	-0.0193407	31.9484	1.375
2010-08-26	7743.32	7758.14	7666.51	7689.74	7689.71	4425200	-0.00691946	31.9484	1.375
2010-08-27	7702.59	7722.91	7662.23	7722.91	7722.88	3458600	0.00263811	31.9484	1.375
2010-08-30	7797.26	7806.91	7737.28	7741.2	7741.17	3380800	-0.00718965	31.9484	1.375
2010-08-31	7669.31	7687.47	7577.1	7616.28	7616.25	4190400	-0.00691461	31.9484	1.375
2010-09-01	7643.61	7679.43	7625.72	7668.25	7668.22	3612200	0.00322363	31.7775	1.375
2010-09-02	7764.8	7780.53	7715.31	7720.82	7720.79	4080600	-0.00566402	31.7775	1.375
2010-09-03	7770.93	7830.21	7770.93	7830.21	7830.18	4494800	0.0076284	31.7775	1.375
2010-09-06	7879.7	7902.56	7841.83	7890.95	7890.92	4269000	0.00142772	31.7775	1.375
2010-09-07	7914.38	7922.07	7876.67	7884.4	7884.37	4480400	-0.00378804	31.7775	1.375
2010-09-08	7866.35	7898.76	7824.65	7851.31	7851.28	4209200	-0.00191195	31.7775	1.375
2010-09-09	7901.83	7903.47	7817.87	7835.54	7835.51	4295800	-0.0083892	31.7775	1.375
2010-09-10	7900.56	7911.66	7859.33	7890.11	7890.08	4179400	-0.00132272	31.7775	1.375
2010-09-13	7961.98	8091.3	7946.98	8091.3	8091.27	5166600	0.0162422	31.7775	1.375
2010-09-14	8121.68	8132.6	8081.79	8132.6	8132.57	4819400	0.00134454	31.7775	1.375
2010-09-15	8152.63	8163.82	8113.97	8163.82	8163.79	4851200	0.00137256	31.7775	1.375
2010-09-16	8174.85	8182.8	8099.75	8099.75	8099.72	4603800	-0.00918672	31.7775	1.375
2010-09-17	8150.94	8197.82	8134.3	8158.33	8158.3	5165000	0.000906661	31.7775	1.375
2010-09-20	8174.88	8195.74	8161.82	8186.96	8186.93	4425800	0.00147771	31.7775	1.375
2010-09-21	8249.6	8251.42	8177.4	8196.4	8196.37	4656400	-0.0064487	31.7775	1.375
2010-09-23	8201.68	8223.22	8154.97	8202.54	8202.51	4565800	0.000104899	31.7775	1.375
2010-09-24	8182.16	8190.96	8129.21	8166.62	8166.59	4142800	-0.00189926	31.7775	1.375
2010-09-27	8239.11	8240.86	8189.38	8191.54	8191.51	4624400	-0.00577372	31.7775	1.375
2010-09-28	8201.81	8211.42	8173.26	8189.44	8189.41	3635400	-0.00150816	31.7775	1.375
2010-09-29	8241.65	8286.93	8218.75	8240.89	8240.86	5151200	-9.23047e-05	31.7775	1.375
2010-09-30	8259.24	8267.55	8204.84	8237.78	8237.75	4496600	-0.0025983	31.7775	1.375
2010-10-01	8259.08	8260.28	8220.73	8244.18	8244.15	3893000	-0.00180412	30.9596	1.5
2010-10-04	8261.16	8300.04	8240.67	8246.1	8246.07	5026400	-0.00182305	30.9596	1.5
2010-10-05	8217.86	8217.86	8155.3	8200.43	8200.4	4383800	-0.00212107	30.9596	1.5
2010-10-06	8296.23	8301.39	8267.61	8284.03	8284	5662000	-0.00147057	30.9596	1.5
2010-10-07	8304.91	8310.8	8270.31	8283.92	8283.89	5161200	-0.00252745	30.9596	1.5
2010-10-08	8306.32	8309.91	8232.02	8244.19	8244.16	4236200	-0.00747983	30.9596	1.5
2010-10-11	8277.78	8277.78	8165.2	8176.76	8176.73	3743400	-0.0122038	30.9596	1.5
2010-10-12	8176.7	8180.39	8058.59	8090.22	8090.19	4025600	-0.0105764	30.9596	1.5
2010-10-13	8116.69	8143.19	8067.87	8106.66	8106.63	3692600	-0.0012357	30.9596	1.5
2010-10-14	8181.51	8252.2	8178.34	8215.45	8215.42	4537400	0.00414843	30.9596	1.5
2010-10-15	8216.87	8242.77	8184.29	8205.3	8205.27	4791800	-0.00140812	30.9596	1.5
2010-10-18	8209.39	8209.39	8057.12	8060.54	8060.51	4396000	-0.0181316	30.9596	1.5
2010-10-19	8044.9	8074.68	8018.31	8046.23	8046.2	3176000	0.000165332	30.9596	1.5
2010-10-20	7993.43	8131.19	7992.81	8124.62	8124.59	3668000	0.0164122	30.9596	1.5
2010-10-21	8135.57	8171.49	8109.79	8131.23	8131.2	4223400	-0.000533441	30.9596	1.5
2010-10-22	8169.51	8174.03	8148.26	8168.06	8168.03	3782000	-0.000177453	30.9596	1.5
2010-10-25	8204.01	8307.59	8199.49	8306.98	8306.95	3311400	0.0125513	30.9596	1.5
2010-10-26	8336.95	8353.86	8319.01	8343.23	8343.2	3161600	0.000753306	30.9596	1.5
2010-10-27	8369.75	8372.52	8285.73	8291.04	8291.01	2910600	-0.0094041	30.9596	1.5
2010-10-28	8315	8386.29	8281.52	8354.05	8354.02	3361800	0.00469631	30.9596	1.5
2010-10-29	8348.39	8348.39	8278.72	8287.09	8287.06	2584200	-0.00734271	30.9596	1.5
2010-11-01	8343.52	8407.91	8343.52	8379.75	8379.72	3116000	0.00434235	30.706	1.5
2010-11-02	8380.06	8390.1	8344.76	8344.76	8344.73	3004600	-0.00421236	30.706	1.5
2010-11-03	8394.53	8398.3	8273.47	8293.9	8293.87	3449400	-0.0119876	30.706	1.5
2010-11-04	8321.36	8367.19	8317.86	8357.85	8357.82	2705000	0.00438501	30.706	1.5
2010-11-05	8444.81	8458.47	8420.65	8449.34	8449.31	4335000	0.000536457	30.706	1.5
2010-11-08	8473.66	8473.66	8416.2	8430.58	8430.55	3672600	-0.005084	30.706	1.5
2010-11-09	8430.7	8457.41	8421.13	8445.63	8445.6	2671000	0.00177087	30.706	1.5
2010-11-10	8457.09	8471.57	8425.24	8450.63	8450.6	3159000	-0.000763852	30.706	1.5
2010-11-11	8437.02	8458.49	8422.96	8436.95	8436.92	2604800	-8.21807e-06	30.706	1.5
2010-11-12	8404.43	8416.35	8309.36	8316.05	8316.02	2601400	-0.0105159	30.706	1.5
2010-11-15	8287.83	8301.35	8226.71	8240.65	8240.62	2337600	-0.00569265	30.706	1.5
2010-11-16	8234.22	8324.51	8234.22	8312.21	8312.18	2166200	0.00947148	30.706	1.5
2010-11-17	8249.95	8284.51	8228.24	8255.54	8255.51	2068400	0.000677561	30.706	1.5
2010-11-18	8285.55	8286.92	8238.77	8283.45	8283.42	1930800	-0.000253406	30.706	1.5
2010-11-19	8344.66	8372.16	8283.27	8306.12	8306.09	2313000	-0.00461853	30.706	1.5
2010-11-22	8343.32	8391.25	8334.42	8374.91	8374.88	2074600	0.00378624	30.706	1.5
2010-11-23	8388.26	8396.49	8323.81	8328.63	8328.6	2436200	-0.00710873	30.706	1.5
2010-11-24	8277.33	8337.19	8277.33	8297.05	8297.02	2207400	0.00238238	30.706	1.5
2010-11-25	8337.9	8355.39	8330.92	8349.99	8349.96	2383800	0.00144999	30.706	1.5
2010-11-26	8371.27	8371.27	8312.15	8312.15	8312.12	2532000	-0.00706215	30.706	1.5
2010-11-29	8399.77	8401.42	8331.51	8367.17	8367.14	2661400	-0.00388101	30.706	1.5
2010-11-30	8384.64	8443.38	8363.97	8372.48	8372.45	3732200	-0.00145017	30.706	1.5
2010-12-01	8430.6	8520.11	8428.64	8520.11	8520.08	4202800	0.0106174	30.5492	1.5
2010-12-02	8598.01	8641.13	8572.65	8585.77	8585.74	4731800	-0.00142361	30.5492	1.5
2010-12-03	8630.88	8659.62	8618.26	8624.01	8623.98	3710800	-0.000795993	30.5492	1.5
2010-12-06	8675.45	8718.53	8675.45	8702.23	8702.2	3623200	0.0030869	30.5492	1.5
2010-12-07	8716	8716	8654.49	8704.39	8704.36	3208800	-0.00133207	30.5492	1.5
2010-12-08	8727.88	8729.7	8683.98	8703.79	8703.76	3183800	-0.0027601	30.5492	1.5
2010-12-09	8769.34	8782.82	8736.77	8753.84	8753.81	4398800	-0.00176752	30.5492	1.5
2010-12-10	8740.71	8744.67	8684.05	8718.83	8718.8	3880200	-0.00250322	30.5492	1.5
2010-12-13	8748.64	8764.51	8736.54	8736.59	8736.56	3237800	-0.00137733	30.5492	1.5
2010-12-14	8771.9	8789.25	8717.53	8740.43	8740.4	3574600	-0.00358767	30.5492	1.5
2010-12-15	8755.32	8756.71	8698.41	8756.71	8756.68	3622600	0.00015872	30.5492	1.5
2010-12-16	8770.74	8797.98	8767.44	8782.2	8782.17	3719600	0.00130661	30.5492	1.5
2010-12-17	8828.05	8860.38	8817.51	8817.9	8817.87	4232000	-0.00114968	30.5492	1.5
2010-12-20	8861.09	8861.09	8740.3	8768.72	8768.69	3183800	-0.0104242	30.5492	1.5
2010-12-21	8802.86	8827.79	8772.59	8827.79	8827.76	2753200	0.002832	30.5492	1.5
2010-12-22	8847.27	8865.42	8834.32	8860.49	8860.46	3464800	0.00149433	30.5492	1.5
2010-12-23	8891.41	8914.34	8874.87	8898.87	8898.84	4002600	0.000839008	30.5492	1.5
2010-12-24	8910.61	8911.41	8861.01	8861.1	8861.07	3616800	-0.00555638	30.5492	1.5
2010-12-27	8866.67	8908.42	8828.67	8892.31	8892.28	3458600	0.00289169	30.5492	1.5
2010-12-28	8919.26	8919.26	8839.83	8870.76	8870.73	3177200	-0.00543767	30.5492	1.5
2010-12-29	8878.1	8893.14	8844.67	8866.35	8866.32	4915200	-0.00132348	30.5492	1.5
2010-12-30	8883.21	8920.79	8871.07	8907.91	8907.88	3983000	0.00278055	30.5492	1.5
2010-12-31	8936.11	8990.38	8932.64	8972.5	8972.47	4857800	0.0040722	30.5492	1.625
2011-01-03	9039.63	9041.32	8994.5	9025.3	9025.27	5067400	-0.00158525	29.6125	1.625
2011-01-04	9045.11	9046.18	8988.58	8997.19	8997.16	5270400	-0.00529788	29.6125	1.625
2011-01-05	9014.32	9027.16	8812.36	8846.31	8846.28	5796600	-0.0186382	29.6125	1.625
2011-01-06	8866.23	8883.21	8813.63	8883.21	8883.18	4362200	0.00191507	29.6125	1.625
2011-01-07	8905.25	8907.11	8738.93	8782.72	8782.69	4500800	-0.0137593	29.6125	1.625
2011-01-10	8798.05	8817.88	8762.5	8817.88	8817.85	2885200	0.00225392	29.6125	1.625
2011-01-11	8810.77	8935.27	8794.77	8931.36	8931.33	3573400	0.0136868	29.6125	1.625
[truncated: 736 more rows]
